# Supplementary material for: Endothelial epidermal growth factor receptor is of minor importance for vascular and renal function and obesity-induced dysfunction in mice
Source: Sci Rep. 2021 Mar 31;11:7269. doi: 10.1038/s41598-021-86587-3 (PMC8012653; doi:10.1038/s41598-021-86587-3)
Supplement: Supplementary file 2 — Supplementary Information 2. [file 41598_2021_86587_MOESM2_ESM.xlsx]

## Sheet: Tabelle1
		WT, SFD					WT, HFD					KO, SFD					KO, HFD						SFD versus HFD						WT, HFD vs. WT, SFD			KO, SFD vs. WT, SFD			KO, HFD vs. KO, SFD			KO, HFD vs. WT, HFD
names	geneID	mm10_HISAT2.R.1.FPM	mm10_HISAT2.R.2.FPM	mm10_HISAT2.R.3.FPM	mm10_HISAT2.R.4.FPM	mm10_HISAT2.R.5.FPM	mm10_HISAT2.R.6.FPM	mm10_HISAT2.R.7.FPM	mm10_HISAT2.R.8.FPM	mm10_HISAT2.R.9.FPM	mm10_HISAT2.R.10.FPM	mm10_HISAT2.R.11.FPM	mm10_HISAT2.R.12.FPM	mm10_HISAT2.R.13.FPM	mm10_HISAT2.R.14.FPM	mm10_HISAT2.R.15.FPM	mm10_HISAT2.R.16.FPM	mm10_HISAT2.R.17.FPM	mm10_HISAT2.R.18.FPM	mm10_HISAT2.R.19.FPM	mm10_HISAT2.R.20.FPM		SFD-MW	SFD-SD	HFD-MW	HFD-SD	Cohen d	FC (WT-KO)	logFC_WT SFD-WT HFD	FDR_WT SFD-WT HFD	DE_WT SFD-WT HFD	logFC_WT SFD-KO SFD	FDR_WT SFD-KO SFD	DE_WT SFD-KO SFD	logFC_KO SFD-KO HFD	FDR_KO SFD-KO HFD	DE_KO SFD-KO HFD	logFC_WT HFD-KO HFD	FDR_WT HFD-KO HFD	DE_WT HFD-KO HFD
Xkr4	ENSMUSG00000051951	1.22961	0.746984	0.692947	2.01877	7.90779	0.653557	1.03056	0.752101	2.4459	7.0477	1.38073	1.25699	1.26611	1.57505	1.72406	1.22265	2.67129	1.62424	1.33266	6.97202		1.9799	2.01249	2.57527	2.30307	0.275292	1.3007	-0.0802208	1	0	-0.804596	1	0	0.939103	1	0	0.214858	1	0
Rp1	ENSMUSG00000025900	0.139729	0	0	0	0	0.0502736	0	0.0578539	0.0568815	0	0.0920484	0.139666	0.29218	0.0984404	0.0931925	1.61168	0.0485689	0.0416471	0	0.0494469		0.0855257	0.0883753	0.191635	0.47391	0.311278	2.24067	-0.0128418	1	0	1.93321	1	0	1.24488	1	0	3.15205	1	0
Sox17	ENSMUSG00000025902	23.8936	18.411	9.70126	20.9858	11.1509	22.774	28.5303	8.62024	30.3747	10.1274	22.4138	24.0226	26.7832	36.1276	31.3127	17.0615	35.0667	31.1937	30.2781	11.4717		22.4802	7.73052	22.5498	9.43057	0.00807068	1.0031	0.254326	1	0	0.739686	1	0	-0.168899	1	0	0.316429	1	0
Mrpl15	ENSMUSG00000033845	33.8703	35.1082	36.2998	27.5585	26.1668	31.1697	36.9375	35.5223	30.6591	24.6373	41.2377	33.7433	24.9327	25.7422	26.7463	31.4555	26.0815	29.028	27.3996	21.6083		31.1406	5.32068	29.4499	4.49177	-0.343379	0.945708	-0.000607471	1	0	-0.0605812	1	0	-0.169528	1	0	-0.229494	1	0
Lypla1	ENSMUSG00000025903	54.606	50.707	57.7811	49.2016	56.6428	51.0277	61.454	53.0521	58.076	59.639	51.8233	54.3301	51.7646	49.8109	57.0338	50.6289	54.64	65.136	59.7566	63.2426		53.3701	2.96895	57.6653	4.83439	1.07068	1.08048	0.0747345	1	0	-0.0223963	1	0	0.148322	1	0	0.0511907	1	0
Gm37988	ENSMUSG00000104217	0	0	0	0	0	0	0	0	0	0	0	0	0	0	0	0	0	0	0	0		0	0	0	0	#DIV/0!	#DIV/0!	0	1	0	0	1	0	0	1	0	-5.12548e-15	1	0
Tcea1	ENSMUSG00000033813	97.2513	102.205	108.633	99.2483	115.463	106.228	108.426	106.22	117.802	116.257	95.086	97.7383	96.4682	102.575	115.233	102.925	106.949	113.988	119.353	121.59		102.99	7.19441	111.974	6.2381	1.33424	1.08723	0.086165	1	0	-0.0439032	1	0	0.155588	1	0	0.0255197	1	0
Rgs20	ENSMUSG00000002459	0.0838373	0.131821	0.266518	0.140844	0.0444258	0.150821	0.10848	0.347124	0.341289	0.0592244	0.230121	0.0837996	0.0486967	0.147661	0.0465963	0.0555751	0.388551	0.124941	0	0		0.122432	0.0732641	0.157601	0.140102	0.314579	1.28725	0.617817	1	0	-0.216244	1	0	0.0757597	1	0	-0.754514	1	0
Atp6v1h	ENSMUSG00000033793	77.829	78.653	82.4607	71.5489	73.9689	83.404	83.8009	78.6235	85.2654	72.6091	73.5467	78.4085	64.4744	68.9575	70.3604	75.0263	71.1534	71.5497	77.6143	81.6369		74.0208	5.12786	78.0683	5.05712	0.794787	1.05468	0.0705758	1	0	-0.11157	1	0	0.0831812	1	0	-0.0989626	1	0
Oprk1	ENSMUSG00000025905	0	0	0.0533036	0	0	0	0	0	0	0	0.0460242	0	0	0	0	0	0	0	0	0		0.00993279	0.0199321	0	0	-0.704745	0	-1.33329	1	0	-0.0293627	1	0	-1.34451	1	0	-5.12548e-15	1	0
Npbwr1	ENSMUSG00000033774	0	0	0	0	0	0	0	0	0	0	0	0	0	0	0	0	0	0	0	0		0	0	0	0	#DIV/0!	#DIV/0!	0	1	0	0	1	0	0	1	0	-5.12548e-15	1	0
Rb1cc1	ENSMUSG00000025907	58.8817	45.3024	54.9561	65.2109	81.7434	44.643	48.8161	49.6965	73.8891	71.4838	46.1163	58.4083	64.9614	69.7451	66.5395	49.6285	70.5705	70.3003	61.8889	83.2192		61.1865	10.4221	62.4136	12.6559	0.105848	1.02005	-0.0854828	1	0	-0.00166442	1	0	0.134649	1	0	0.218464	1	0
Alkal1	ENSMUSG00000087247	0	0	0	0	0	0	0	0	0	0	0	0	0	0	0	0	0	0	0	0		0	0	0	0	#DIV/0!	#DIV/0!	0	1	0	0	1	0	0	1	0	-5.12548e-15	1	0
St18	ENSMUSG00000033740	0	0.0878804	0	0	0	0	0	0.0578539	0.0568815	0	0	0	0	0	0.0465963	0	0	0	0	0		0.0134477	0.0284355	0.0114735	0.0229481	-0.0764043	0.853199	0.304209	1	0	-0.686096	1	0	-1.33882	1	0	-2.15099	1	0
Pcmtd1	ENSMUSG00000051285	165.774	148.254	161.244	183.896	181.524	133.175	155.832	150.71	189.757	173.231	133.608	165.867	181.882	179.998	186.432	138.938	179.996	184.08	175.432	190.123		168.848	16.5306	167.127	19.8613	-0.0941667	0.98981	-0.0667771	1	0	0.0120873	1	0	0.0350795	1	0	0.113943	1	0
Sntg1	ENSMUSG00000025909	0	0.175761	0	0	0.222129	0	0.10848	0.0578539	0.170644	0.355346	0.0460242	0	0.243484	0	0	0.11115	0.145707	0.0832942	0.266533	0.395575		0.0687397	0.0971514	0.169458	0.123039	0.908574	2.46522	0.759429	1	0	-0.488469	1	0	1.77658	1	0	0.527371	1	0
Rrs1	ENSMUSG00000061024	21.0432	20.7837	21.7479	17.4647	29.3654	20.4111	28.2048	25.4557	20.7617	30.7967	21.3552	21.1454	14.122	24.6593	20.9217	24.7309	19.3304	23.6139	22.3887	30.0143		21.2609	3.78493	24.5708	3.83874	0.868319	1.15568	0.186036	1	0	-0.111066	1	0	0.232191	1	0	-0.0649085	1	0
Adhfe1	ENSMUSG00000025911	8.244	11.1608	7.2493	9.53047	8.30762	7.74214	8.40721	7.52101	7.50836	7.16615	6.53544	8.12856	6.67145	10.2378	10.9967	9.16988	7.43103	9.53718	6.71662	5.48861		8.70622	1.61177	7.66882	1.10957	-0.749757	0.880844	-0.214213	1	0	-0.0645752	1	0	-0.149193	1	0	0.000454941	1	0
Vxn	ENSMUSG00000067879	0	0	0.0533036	0.0469481	0.0444258	0	0.0542401	0	0	0	0	0	0.0486967	0	0	0	0	0	0	0		0.0193374	0.023772	0.00542401	0.016272	-0.68303	0.280493	-0.900534	1	0	-1.17595	1	0	-1.32818	1	0	-1.43218	1	0
Mybl1	ENSMUSG00000025912	8.10427	6.63497	6.82287	8.35677	7.99664	7.13886	6.72577	9.19878	7.39459	8.05452	5.47688	7.96096	7.93756	8.0229	7.4554	7.61378	9.61663	8.95412	7.67614	9.04879		7.47692	0.85555	8.1422	0.940608	0.739948	1.08898	0.0196867	1	0	-0.0416291	1	0	0.219624	1	0	0.158293	1	0
Vcpip1	ENSMUSG00000045210	39.8786	36.6901	38.8584	49.0138	60.73	31.6724	35.69	38.0679	48.1217	60.6458	32.5851	40.2238	49.6706	45.6271	45.5246	41.1255	45.849	46.145	40.4597	68.4345		43.8802	7.63827	45.6211	10.7232	0.187008	1.03967	-0.0723137	1	0	-0.0759847	1	0	0.180273	1	0	0.1766	1	0
Sgk3	ENSMUSG00000025915	18.0809	15.9064	19.0827	20.5163	21.7686	19.9586	18.2789	15.852	24.5159	19.7809	16.2005	17.7935	22.5953	20.8694	23.7641	19.9514	23.653	25.8628	25.4805	20.1743		19.6578	2.5391	21.3509	3.16464	0.59014	1.08613	0.0456095	1	0	0.0855792	1	0	0.187023	1	0	0.226981	1	0
Mcmdc2	ENSMUSG00000046101	0.223566	0.0878804	0.0533036	0.0469481	0	0.351916	0	0.0578539	0.170644	0	0	0.251399	0.389574	0.0492202	0.139789	0.0555751	0.194275	0.0416471	0	0.0494469		0.124168	0.120626	0.0921358	0.107904	-0.279899	0.742026	0.402134	1	0	0.889616	1	0	-1.22485	1	0	-0.73441	1	0
Tcf24	ENSMUSG00000099032	0.950156	0.790924	0.906162	1.03286	1.02179	1.25684	0.867841	1.27279	1.5358	1.00681	1.01253	0.949729	1.31481	0.639863	0.885329	0.611326	0.971377	1.29106	1.06613	2.07677		0.950416	0.166316	1.19567	0.382426	0.831719	1.25805	0.334816	1	0	0.0295478	1	0	0.33183	1	0	0.0264395	1	0
Ppp1r42	ENSMUSG00000025916	0	0.0439402	0.106607	0.0469481	0.0444258	0	0	0	0	0.0592244	0	0	0	0	0	0	0	0.124941	0.106613	0.0988938		0.0241921	0.0340896	0.0389673	0.0500797	0.344912	1.61074	-1.52779	1	0	-3.22481	1	0	3.7055	1	0	2.07492	1	0
Cops5	ENSMUSG00000025917	74.727	72.765	72.333	57.7462	55.2656	70.7853	75.014	66.7634	65.6412	56.8554	75.6178	74.6375	53.8586	56.3572	56.4747	67.4125	62.7024	60.2633	64.8207	55.7267		64.9783	9.12789	64.5985	5.67059	-0.049976	0.994156	0.00952137	1	0	-0.0702366	1	0	-0.0283408	1	0	-0.108097	1	0
Cspp1	ENSMUSG00000056763	19.1149	19.861	19.8823	24.6008	13.0612	17.1936	15.5669	19.6703	24.2884	16.3459	16.7988	18.8549	28.8285	23.4288	22.4128	20.5072	26.8586	29.4445	24.1479	18.2459		20.6844	4.15363	21.2269	4.48446	0.12552	1.02623	-0.05247	1	0	0.192213	1	0	0.113151	1	0	0.357816	1	0
Arfgef1	ENSMUSG00000067851	54.5222	48.4661	47.7601	65.8682	83.6093	50.1228	47.1346	51.6636	69.1679	91.3832	39.6729	54.5256	66.4223	69.3021	63.9767	46.7386	66.0051	63.8866	54.2661	89.0539		59.4125	12.1983	62.9422	15.5531	0.252542	1.05941	0.0435527	1	0	-0.0308952	1	0	0.12285	1	0	0.0484013	1	0
Cpa6	ENSMUSG00000042501	0	0	0	0	0	0	0.0542401	0	0.0568815	0	0	0	0	0	0	0	0	0	0	0		0	0	0.0111122	0.0222322	0.706857	#DIV/0!	2.24916	1	0	0	1	0	0	1	0	-2.13975	1	0
Prex2	ENSMUSG00000048960	13.0786	8.21682	8.7951	19.953	29.321	8.09406	10.5768	8.62024	21.0462	29.02	6.58146	12.9331	18.6021	23.7734	21.9002	9.11431	23.7016	17.7833	17.4845	33.1789		16.3155	7.16398	17.862	8.44934	0.197433	1.09479	-0.0374677	1	0	0.0777488	1	0	0.273881	1	0	0.389077	1	0
A830018L16Rik	ENSMUSG00000057715	0.167675	0.131821	0.0533036	0.187792	0.222129	0	0.10848	0.115708	0	0.0592244	0	0.195532	0	0.0984404	0.0931925	0.0555751	0.0485689	0.208235	0	0.0494469		0.114989	0.075713	0.0645239	0.0618749	-0.729881	0.561133	-1.38232	1	0	-0.813898	1	0	-0.151027	1	0	0.418768	1	0
Sulf1	ENSMUSG00000016918	353.151	290.928	304.417	407.698	377.175	355.334	420.361	349.496	488.214	455.791	235.368	354.305	408.517	419.455	361.494	307.719	466.067	421.427	462.807	498.375		351.251	55.8286	422.559	61.4229	1.21495	1.20301	0.255452	1	0	0.0375596	1	0	0.277484	1	0	0.0595916	1	0
Slco5a1	ENSMUSG00000025938	0.111783	0.131821	0.319822	0.0938962	0.31098	0.201095	0.16272	0.0578539	0.170644	0.592244	0.184097	0.195532	0.29218	0.295321	0.0931925	0.33345	0.0971377	0.29153	0.426452	0.445022		0.202863	0.0891878	0.277815	0.162433	0.572014	1.36947	0.317199	1	0	0.163291	1	0	0.579545	1	0	0.423453	1	0
Prdm14	ENSMUSG00000042414	0	0	0	0	0	0	0.0542401	0	0	0	0	0	0	0	0	0	0	0	0	0		0	0	0.00542401	0.016272	0.471405	#DIV/0!	1.51775	1	0	0	1	0	0	1	0	-1.42803	1	0
Ncoa2	ENSMUSG00000005886	37.0281	32.6036	30.9161	43.7087	71.5699	31.2199	32.6525	32.2246	41.4097	77.2878	27.0622	37.1232	53.469	50.6968	46.3167	32.7337	51.6773	45.8118	42.1122	73.6265		43.0494	12.5494	46.0756	16.0403	0.210135	1.07029	-0.00719163	1	0	-0.00802083	1	0	0.196683	1	0	0.19585	1	0
Tram1	ENSMUSG00000025935	110.358	104.973	109.486	98.4502	98.8917	118.646	113.525	114.377	107.563	111.342	106.96	109.582	105.623	103.756	109.455	114.04	110.786	114.113	130.175	124.557		105.753	4.12283	115.912	6.45985	1.87471	1.09606	0.11487	1	0	0.0360476	1	0	0.14898	1	0	0.0701569	1	0
Lactb2	ENSMUSG00000025937	35.4073	39.9417	43.3359	35.4458	42.2045	38.6604	37.6426	39.2828	35.7785	42.8192	36.2671	35.0562	33.6981	36.1769	37.3702	42.1259	37.2037	37.2741	35.6088	46.2823		37.4904	3.07349	39.2678	3.26794	0.560332	1.04741	-0.0153942	1	0	-0.136301	1	0	0.152544	1	0	0.0316386	1	0
Xkr9	ENSMUSG00000067813	0	0	0	0	0	0	0.0542401	0	0	0.0592244	0.0460242	0	0	0	0	0	0	0	0	0		0.00460242	0.0138073	0.0113464	0.0227202	0.358732	2.46532	2.25435	1	0	1.40411	1	0	-1.32997	1	0	-2.14491	1	0
Eya1	ENSMUSG00000025932	0.978102	1.05457	0.373126	0.75117	0.755238	0.854652	0.433921	0.173562	0.910104	0.829142	0.87446	0.977662	1.31481	1.03362	1.77066	0.2223	1.84562	1.79082	1.06613	1.13728		0.988342	0.350329	0.926353	0.545538	-0.135215	0.93728	-0.29909	1	0	0.58777	1	0	0.0368183	1	0	0.922599	1	0
Msc	ENSMUSG00000025930	0.698644	0.659103	0.58634	1.45539	0.844089	0.854652	0.759361	0.636393	0.341289	0.414571	1.24265	0.69833	0.584361	0.639863	0.326174	0.889201	0.388551	0.708	0.373146	0.296682		0.773495	0.316728	0.566185	0.215621	-0.765173	0.731982	-0.478863	1	0	-0.272449	1	0	-0.393916	1	0	-0.186871	1	0
Trpa1	ENSMUSG00000032769	0	0	0	0	0	0	0	0	0	0	0	0	0	0	0	0	0	0	0.0533065	0		0	0	0.00533065	0.015992	0.471405	#DIV/0!	0	1	0	0	1	0	1.48413	1	0	1.35472	1	0
Kcnb2	ENSMUSG00000092083	0	0	0	0	0	0	0	0	0	0	0	0	0	0.0492202	0	0.0555751	0.0485689	0	0	0		0.00492202	0.0147661	0.0104144	0.0208876	0.303652	2.11588	0	1	0	1.41414	1	0	0.842328	1	0	2.02295	1	0
Terf1	ENSMUSG00000025925	12.3241	12.6108	13.3259	13.5211	10.9287	12.2165	11.8786	11.5708	12.5139	9.89047	12.0123	11.9275	13.3916	12.5019	14.771	14.1161	13.745	12.7857	13.4866	9.19713		12.7315	1.01089	12.1401	1.51558	-0.459119	0.953546	-0.109625	1	0	0.0426041	1	0	-0.0282465	1	0	0.123974	1	0
Sbspon	ENSMUSG00000032719	1.67675	2.32883	1.81232	1.87792	1.91031	1.50821	3.30865	1.73562	1.47892	1.65828	0.920484	1.62013	1.4122	2.36257	1.39789	1.44495	1.79705	1.74918	2.18557	2.81847		1.73194	0.41248	1.96849	0.593228	0.462994	1.13658	0.0161758	1	0	-0.313747	1	0	0.373617	1	0	0.0437562	1	0
X4930444P10Rik	ENSMUSG00000067795	0.0558915	0	0	0	0	0	0.0542401	0	0	0	0	0.0279332	0.14609	0	0	0	0	0	0	0.0988938		0.0229915	0.044677	0.0153134	0.0322133	-0.197142	0.666046	-0.231952	1	0	1.03562	1	0	-0.649041	1	0	0.583501	1	0
Rpl7	ENSMUSG00000043716	1182.69	1205.9	1122.63	803.705	762.035	1099.99	1245.24	1141	990.762	756.829	1311.14	1180.88	809.778	841.37	881.928	1144.35	895.173	990.284	1076.31	703.432		1010.2	197.418	1004.34	165.755	-0.032194	0.994191	0.043893	1	0	-0.0148024	1	0	-0.0632844	1	0	-0.12198	1	0
Rdh10	ENSMUSG00000025921	16.488	14.4563	14.3387	16.0093	20.5247	15.8865	14.2651	16.9512	16.6094	21.6761	11.8282	16.4806	19.7709	18.4084	19.7568	13.5047	19.3304	21.5315	20.0966	19.6799		16.8062	2.66688	17.9531	2.76783	0.422014	1.06825	0.0606231	1	0	0.0750236	1	0	0.127768	1	0	0.142158	1	0
Stau2	ENSMUSG00000025920	8.85881	9.27139	9.11492	11.0328	11.062	7.99351	9.43778	8.73594	9.49921	11.4303	9.52701	9.02242	8.32714	11.3699	10.2512	9.28103	9.17951	10.3701	11.0345	13.2023		9.78376	1.01297	10.0164	1.4452	0.186439	1.02378	-0.0671042	1	0	-0.0249185	1	0	0.131264	1	0	0.173438	1	0
Ube2w	ENSMUSG00000025939	46.4738	41.0841	52.7706	47.8871	46.5138	42.8331	50.0636	45.531	54.9475	48.8601	40.6854	46.4809	44.4114	46.8577	48.1339	42.7372	47.646	53.0584	53.3598	49.2491		46.1299	3.31929	48.8286	4.03597	0.730368	1.0585	0.0455691	1	0	-0.0506591	1	0	0.119123	1	0	0.0228942	1	0
Eloc	ENSMUSG00000079658	84.4801	83.7061	93.0682	69.4832	61.9295	86.3198	87.9774	100.377	74.6854	56.8554	88.9188	84.8052	57.9978	65.0691	63.2777	70.8582	67.8993	73.2989	75.0556	61.1658		75.2736	12.2786	75.4492	12.368	0.0142554	1.00233	0.0490334	1	0	-0.124617	1	0	-0.0484345	1	0	-0.222082	1	0
Tmem70	ENSMUSG00000025940	33.0598	33.3946	37.6324	27.0421	31.3202	33.3314	34.3882	37.2579	30.5454	31.0336	35.4386	32.7098	27.2215	31.9931	29.4022	32.178	32.3469	33.6508	30.3314	31.5471		31.9214	3.18879	32.6611	1.99169	0.278217	1.02317	0.0362544	1	0	-0.0508307	1	0	0.0297802	1	0	-0.057303	1	0
Ly96	ENSMUSG00000025779	3.18582	3.91068	3.14491	2.67604	4.1316	3.77052	3.52561	5.03329	2.84407	3.84959	3.17567	3.04472	4.4314	3.3962	2.23662	3.7791	3.15698	2.74871	3.19839	3.21405		3.33337	0.630911	3.51203	0.625185	0.284474	1.0536	0.156939	1	0	-0.069399	1	0	-0.016698	1	0	-0.242976	1	0
Jph1	ENSMUSG00000042686	4.38749	3.69098	4.10438	6.00936	6.57501	4.72572	5.69521	4.3969	6.71202	6.92925	3.45182	4.49725	5.50273	5.80799	5.91773	4.77945	5.43971	5.62236	5.33065	6.67533		4.99447	1.03863	5.63066	0.845183	0.671895	1.12738	0.200187	1	0	0.0220807	1	0	0.148917	1	0	-0.0291973	1	0
Gdap1	ENSMUSG00000025777	0.894265	0.790924	0.266518	0.657274	1.15507	0.402189	0.21696	0.520685	0.682578	1.00681	0.276145	0.921796	0.486967	0.541422	0.931925	0.11115	0.971377	0.499765	0.373146	0.296682		0.692231	0.282026	0.508135	0.284688	-0.649689	0.734054	-0.431169	1	0	-0.248221	1	0	-0.484986	1	0	-0.301203	1	0
Pi15	ENSMUSG00000067780	379.364	418.399	338.425	474.552	681.047	336.984	296.693	362.976	499.419	713.654	283.555	380.646	631.499	422.506	494.619	337.118	564.322	425.383	376.291	528.34		450.461	118.585	444.118	123.873	-0.0523106	0.985919	-0.0526312	1	0	-0.0506084	1	0	0.0121439	1	0	0.0141667	1	0
Crispld1	ENSMUSG00000025776	18.3604	15.7745	15.7246	14.5539	23.5457	18.551	20.4485	20.3067	28.8958	40.4503	11.9203	18.1566	27.7571	22.9366	21.6207	15.1164	29.967	28.8198	30.2781	35.3051		19.035	4.60267	26.8139	7.59157	1.23914	1.40866	0.547562	1	0	0.218168	1	0	0.446835	1	0	0.117425	1	0
Crisp4	ENSMUSG00000025774	0	0	0	0	0	0	0	0	0	0	0	0	0	0	0	0	0	0	0	0		0	0	0	0	#DIV/0!	#DIV/0!	0	1	0	0	1	0	0	1	0	-5.12548e-15	1	0
Defb18	ENSMUSG00000073735	0	0	0	0	0	0	0	0	0	0	0	0	0	0	0	0	0	0	0	0		0	0	0	0	#DIV/0!	#DIV/0!	0	1	0	0	1	0	0	1	0	-5.12548e-15	1	0
Defb41	ENSMUSG00000067773	0	0	0	0	0	0	0	0	0	0	0	0	0	0	0	0	0	0	0	0		0	0	0	0	#DIV/0!	#DIV/0!	0	1	0	0	1	0	0	1	0	-5.12548e-15	1	0
Tfap2d	ENSMUSG00000042596	0	0	0	0	0	0	0	0	0	0	0	0	0	0	0	0	0	0	0	0		0	0	0	0	#DIV/0!	#DIV/0!	0	1	0	0	1	0	0	1	0	-5.12548e-15	1	0
Tfap2b	ENSMUSG00000025927	0.810427	0.0878804	2.29206	3.00468	2.88767	0	0.10848	0.0578539	0.227526	0.355346	0.0920484	0.810063	0.14609	0.885964	0.139789	0.0555751	0.145707	0.0832942	0.213226	0.939491		1.11567	1.11032	0.21865	0.2597	-1.1125	0.195981	-3.56286	0.480363	0	-2.0999	1	0	-0.534815	1	0	0.927734	1	0
Pkhd1	ENSMUSG00000043760	0	0	0	0	0	0	0	0	0.0568815	0	0	0	0	0.0984404	0	0	0	0	0	0		0.00984404	0.0295321	0.00568815	0.0170644	-0.172316	0.577826	1.53387	1	0	2.18863	1	0	-2.09516	1	0	-1.44395	1	0
Il17a	ENSMUSG00000025929	0	0	0	0	0	0	0	0	0	0	0	0	0	0	0	0	0	0	0.106613	0		0	0	0.0106613	0.0319839	0.471405	#DIV/0!	0	1	0	0	1	0	2.22395	1	0	2.06353	1	0
Il17f	ENSMUSG00000041872	0.0279458	0	0.0533036	0	0	0.100547	0.0542401	0	0	0	0	0.0279332	0.0486967	0.0492202	0.0465963	0	0	0.0416471	0	0		0.0253696	0.0222071	0.0196434	0.0330569	-0.203347	0.774291	0.799491	1	0	0.847309	1	0	-1.35513	1	0	-1.28075	1	0
Mcm3	ENSMUSG00000041859	13.6655	13.0942	9.86117	14.2722	14.9715	16.1378	11.5531	11.1658	10.9212	12.2594	12.0123	13.7711	10.2263	12.6004	13.0936	16.5614	10.588	13.7852	13.8597	12.4112		12.7568	1.57002	12.9243	2.00797	0.0929203	1.01313	-0.0866396	1	0	-0.0940832	1	0	0.120986	1	0	0.11354	1	0
Paqr8	ENSMUSG00000025931	9.25005	6.85467	5.8101	8.96709	11.5507	6.63612	8.46145	8.27311	10.9212	11.2526	5.84507	9.35762	8.76541	10.7792	8.7135	8.28068	10.4909	10.4118	8.1559	12.3617		8.58934	1.81784	9.52455	1.70784	0.530254	1.10888	0.0986134	1	0	0.0326682	1	0	0.19409	1	0	0.128129	1	0
Efhc1	ENSMUSG00000041809	3.6609	2.63641	2.55857	3.52111	2.08801	2.76505	2.65776	2.2563	2.4459	2.60587	2.30121	3.88272	2.9705	2.51023	2.70258	2.223	2.91413	2.124	3.09178	1.73064		2.88322	0.57684	2.48145	0.386904	-0.818053	0.860649	-0.190563	1	0	-0.00657512	1	0	-0.262721	1	0	-0.0786851	1	0
Tram2	ENSMUSG00000041779	39.7109	35.0204	35.9267	34.6477	47.9354	42.1293	32.0017	38.6464	38.9069	50.4592	33.6437	39.9724	54.1994	37.0628	45.8041	41.459	54.7371	41.6471	33.5298	45.8373		40.3924	6.44898	41.9354	6.64404	0.235676	1.0382	0.0646192	1	0	0.124221	1	0	0.0443887	1	0	0.103987	1	0
Tmem14a	ENSMUSG00000025933	10.3958	10.9411	10.5541	7.65254	10.8399	10.5072	11.8243	11.2815	8.07717	8.23219	9.34291	10.2236	8.8141	9.15496	9.27266	8.11396	9.08238	8.87083	10.7679	10.285		9.71917	0.995385	9.70425	1.32365	-0.0127427	0.998465	-0.0130139	1	0	-0.105132	1	0	0.00781574	1	0	-0.084289	1	0
Gsta3	ENSMUSG00000025934	6.37163	7.4259	4.47751	9.10794	4.44258	3.26779	4.33921	2.77699	3.9817	2.84277	3.22169	6.62017	4.82097	8.17056	6.89625	3.16778	4.41977	4.03977	4.63767	2.52179		6.15552	1.77033	3.59952	0.731078	-1.88725	0.584764	-0.885948	1	0	-0.0982941	1	0	-0.661466	1	0	0.126217	1	0
Khdc1a	ENSMUSG00000067750	0.0279458	0	0	0	0	0	0.16272	0	0.0568815	0	0	0.0279332	0	0	0	0	0.0485689	0	0	0		0.0055879	0.0111758	0.0268171	0.0498806	0.587327	4.79913	1.89311	1	0	0.00690575	1	0	0.219007	1	0	-1.63372	1	0
Khdc1c	ENSMUSG00000041722	0.0558915	0.0878804	0	0	0	0	0.21696	0	0.170644	0.118449	0.0460242	0.111733	0.0973934	0.0984404	0	0	0.0971377	0.0416471	0	0.0494469		0.0497363	0.0445963	0.0694285	0.0745878	0.32046	1.39593	1.48897	1	0	1.07434	1	0	-0.818038	1	0	-1.23221	1	0
Khdc1b	ENSMUSG00000085079	0	0	0	0	0	0	0	0	0	0	0	0	0	0.0492202	0	0	0.0485689	0	0.0533065	0.0988938		0.00492202	0.0147661	0.0200769	0.0330903	0.591473	4.079	0	1	0	1.40647	1	0	1.67255	1	0	2.82441	1	0
Kcnq5	ENSMUSG00000028033	9.05443	7.33802	8.10215	7.32391	12.2171	8.04378	7.32241	6.42179	9.44233	14.6284	5.10869	9.21796	13.6838	10.1394	9.08627	5.22405	10.7337	9.9953	7.46291	14.6857		9.12716	2.34524	9.39605	3.05984	0.0986335	1.02946	0.0572579	1	0	0.100122	1	0	0.0279241	1	0	0.0707751	1	0
Rims1	ENSMUSG00000041670	0.475078	0	0.159911	0.328637	1.06622	0.201095	0.16272	0.231416	0.682578	0.236898	0.0460242	0.502798	0.584361	0.935184	0.232981	0.166725	0.534257	0.249883	0.426452	0.296682		0.433119	0.338441	0.31887	0.164703	-0.429268	0.736219	-0.430843	1	0	0.165529	1	0	-0.449724	1	0	0.146419	1	0
Ppp1r14bl	ENSMUSG00000073730	0	0	0	0	0	0	0	0	0	0	0	0	0	0	0	0.0555751	0	0	0	0		0	0	0.00555751	0.0166725	0.471405	#DIV/0!	0	1	0	0	1	0	1.49834	1	0	1.36866	1	0
Ogfrl1	ENSMUSG00000026158	24.1172	25.0899	25.6391	19.8121	23.3235	23.6789	26.2522	26.7285	21.5581	22.2684	27.6606	23.9946	20.5987	19.6881	22.506	29.3992	22.0988	23.7805	23.1883	20.2732		23.243	2.4889	23.9226	2.62457	0.265732	1.02924	0.0303448	1	0	-0.0432955	1	0	0.0520299	1	0	-0.021609	1	0
B3gat2	ENSMUSG00000026156	1.25756	1.27427	1.65241	2.06572	0.266555	1.75958	2.06112	0.867809	1.64956	0.651468	1.24265	1.36873	2.48353	2.41179	2.19002	1.5561	1.06851	2.24894	1.22605	0.791151		1.62132	0.646953	1.38803	0.522175	-0.396836	0.856109	0.110206	1	0	0.570709	1	0	-0.480669	1	0	-0.0203432	1	0
Smap1	ENSMUSG00000026155	12.2682	9.79867	10.3942	15.6807	20.7913	13.4231	9.6005	10.8765	13.936	23.0383	7.68604	12.4861	14.5116	16.7841	14.4914	9.89236	16.5134	14.2017	13.4866	25.663		13.4892	3.61111	15.0631	5.0927	0.356528	1.11668	0.0395986	1	0	-0.0640272	1	0	0.274762	1	0	0.171128	1	0
Sdhaf4	ENSMUSG00000026154	10.0046	12.6987	9.06162	8.54456	7.01927	12.1662	11.6074	11.8601	7.62212	6.33701	13.255	10.2236	9.39846	7.62913	10.5308	9.05873	10.7823	10.2035	10.7679	6.82367		9.83656	1.89233	9.72289	2.03121	-0.0579063	0.988444	0.0677099	1	0	0.108387	1	0	-0.0996562	1	0	-0.0589809	1	0
Fam135a	ENSMUSG00000026153	61.313	67.3164	54.4763	69.7649	58.8197	60.1273	60.8574	53.1678	88.9627	62.8371	60.3838	60.8944	100.461	103.805	87.9272	60.7435	90.2895	87.0008	70.1514	60.5725		72.5162	17.1839	69.471	13.2202	-0.198638	0.958006	0.0644458	1	0	0.407139	1	0	-0.16442	1	0	0.178268	1	0
Col9a1	ENSMUSG00000026147	1.25756	0.790924	0.266518	0.798118	1.02179	0.201095	0.325441	0.115708	0.511933	0.414571	0.460242	1.25699	0.486967	0.689083	0.74554	0.277875	0.43712	0.333177	0.319839	0.197788		0.777374	0.312355	0.313455	0.114829	-1.97143	0.403222	-1.41741	1	0	-0.179834	1	0	-1.22909	1	0	0.0093335	1	0
Col19a1	ENSMUSG00000026141	3.21376	1.88943	2.77179	6.19715	10.0846	2.31259	2.49504	3.99192	6.59825	11.7857	2.48531	3.29612	7.20711	7.57991	5.31197	2.38973	7.28533	4.3313	4.95751	14.3891		5.00372	2.56845	6.05364	3.90705	0.317559	1.20983	0.169311	1	0	0.0981887	1	0	0.367624	1	0	0.296441	1	0
Lmbrd1	ENSMUSG00000073725	91.9136	85.8152	97.1192	103.38	123.459	97.8828	100.236	94.0705	111.601	130.471	83.3498	91.9002	102.507	106.07	102.558	90.1983	109.814	110.615	103.841	130.688		98.8072	11.0224	107.942	13.1668	0.752318	1.09245	0.0907724	1	0	-0.0447113	1	0	0.164814	1	0	0.0293298	1	0
Adgrb3	ENSMUSG00000033569	0	0	0	0	0.177703	0.0502736	0	0.115708	0.113763	0.118449	0.0460242	0	0	0.0492202	0	0	0.0971377	0.0416471	0	0		0.0272947	0.0535436	0.0536978	0.0502231	0.508633	1.96733	1.07164	1	0	-0.808424	1	0	0.592702	1	0	-1.25934	1	0
X4931408C20Rik	ENSMUSG00000073722	0	0	0	0	0	0	0	0	0	0	0	0	0	0	0	0.11115	0	0	0	0		0	0	0.011115	0.033345	0.471405	#DIV/0!	0	1	0	0	1	0	2.25351	1	0	2.09249	1	0
Gm597	ENSMUSG00000048411	0	0	0	0	0	0	0	0	0	0	0	0	0	0	0	0	0	0	0	0		0	0	0	0	#DIV/0!	#DIV/0!	0	1	0	0	1	0	0	1	0	-5.12548e-15	1	0
Phf3	ENSMUSG00000048874	61.7043	58.1768	62.2054	79.8118	90.2287	60.3786	59.6099	56.8704	79.4066	98.964	46.8526	61.3972	76.5999	85.4463	75.486	56.7421	79.1672	77.172	67.8592	90.1417		69.7909	13.0248	72.6312	13.9735	0.210275	1.0407	0.0126006	1	0	-0.0263688	1	0	0.102279	1	0	0.0633093	1	0
Ptp4a1.1	ENSMUSG00000117310	0.307403	0.615163	0.319822	1.40844	1.42162	0.201095	0.21696	0.462832	1.25139	1.9544	0.0460242	0.139666	1.16872	1.57505	1.2581	0.2223	1.11708	0.99953	1.81242	1.43396		0.826001	0.566416	0.967198	0.630092	0.235681	1.17094	0.00366847	1	0	0.0330056	1	0	0.424948	1	0	0.453848	1	0
Ptp4a1	ENSMUSG00000026064	0.251512	0.0878804	0.266518	0.985911	0.444258	0.854652	0.596641	0.347124	1.87709	0.236898	0.230121	0.251399	2.04526	0.689083	2.09683	0.4446	3.44839	2.41553	5.54388	0.939491		0.734878	0.712863	1.67043	1.62555	0.745395	2.27307	0.942099	1	0	1.37317	1	0	1.27107	1	0	1.69957	1	0
Gm5698	ENSMUSG00000117091	0	0	0	0	0	0.0502736	0	0	0	0.118449	0	0	0	0	0	0	0	0	0	0		0	0	0.0168722	0.0370281	0.644401	#DIV/0!	2.73426	1	0	0	1	0	0	1	0	-2.61622	1	0
X4931428L18Rik	ENSMUSG00000086727	0	0	0	0	0.0888515	0	0	0.231416	0	0	0	0.0279332	0	0	0	0	0	0	0	0		0.0116785	0.0270388	0.0231416	0.0694247	0.217588	1.98156	1.14468	1	0	-0.887889	1	0	-1.16443	1	0	-3.00176	1	0
Lgsn	ENSMUSG00000050217	0	0	0	0	0	0	0	0	0	0	0	0	0	0	0	0	0	0	0	0		0	0	0	0	#DIV/0!	#DIV/0!	0	1	0	0	1	0	0	1	0	-5.12548e-15	1	0
Pih1d3	ENSMUSG00000026063	0	0	0	0	0	0	0	0	0	0	0	0	0	0	0	0	0	0	0	0		0	0	0	0	#DIV/0!	#DIV/0!	0	1	0	0	1	0	0	1	0	-5.12548e-15	1	0
Khdrbs2	ENSMUSG00000026058	0	0	0	0	0	0	0	0.0578539	0	0	0	0	0	0	0	0	0	0	0	0		0	0	0.00578539	0.0173562	0.471405	#DIV/0!	1.53712	1	0	0	1	0	0	1	0	-1.44719	1	0
Gm5415	ENSMUSG00000091318	0	0.0439402	0	0	0	0	0	0	0	0	0	0	0	0	0	0	0	0	0	0		0.00439402	0.0131821	0	0	-0.471405	0	-1.28973	1	0	-1.40434	1	0	0	1	0	-5.12548e-15	1	0
Prim2	ENSMUSG00000026134	11.849	11.3366	10.6607	9.53047	11.4174	11.6635	12.6379	10.9344	11.4332	10.0681	9.75713	11.9275	10.6646	11.7636	9.87841	10.8927	11.1223	11.2447	12.687	9.74104		10.8785	0.865678	11.2425	0.900695	0.411996	1.03345	0.049171	1	0	-0.0214417	1	0	0.0427844	1	0	-0.0278264	1	0
Rab23	ENSMUSG00000004768	36.1618	31.4173	34.8606	43.474	38.2506	31.0188	30.5372	33.0925	39.3051	43.1154	31.3425	35.95	36.3277	41.0004	40.2592	32.1224	40.555	42.8965	36.2484	43.1177		36.9044	3.74191	37.2009	4.94275	0.0676348	1.00803	-0.0569629	1	0	0.00548553	1	0	0.0770673	1	0	0.139513	1	0
Bag2	ENSMUSG00000042215	21.3785	19.4655	25.2126	19.3426	21.3688	21.316	20.5028	24.0672	16.3819	24.6373	23.5184	21.2572	16.8491	15.3567	17.5202	21.0629	19.0876	20.3654	17.0048	27.443		20.127	2.8827	21.1869	3.2481	0.345163	1.05266	0.0020957	1	0	-0.17446	1	0	0.150431	1	0	-0.0261202	1	0
Zfp451	ENSMUSG00000042197	38.8446	35.9431	40.5641	44.0373	49.0905	37.0014	45.399	38.7621	45.107	45.8989	37.2796	38.6316	44.801	47.153	43.5675	37.2909	47.6946	49.7266	44.7242	49.9908		41.9912	4.16669	44.1596	4.59152	0.494571	1.05164	0.0253769	1	0	0.0200789	1	0	0.118647	1	0	0.113346	1	0
Bend6	ENSMUSG00000042182	1.3414	0.790924	1.75902	2.48825	1.86588	0.904926	0.976322	1.5042	1.13763	1.59906	1.15061	1.34079	1.94787	1.62427	1.35129	1.66725	1.16565	1.87412	1.17274	1.5823		1.56603	0.452494	1.35842	0.310265	-0.53514	0.86743	-0.42455	1	0	-0.148628	1	0	0.018481	1	0	0.294333	1	0
Dst	ENSMUSG00000026131	695.738	601.981	691.295	966.474	1462.36	654.764	604.831	654.502	982.173	1675.58	546.031	692.743	1021.66	1094.21	889.942	675.681	1055.5	851.141	798.159	1781.08		866.244	265.376	973.34	403.184	0.313783	1.12363	0.0494248	1	0	-0.0577289	1	0	0.2822	1	0	0.175046	1	0
Ccdc115	ENSMUSG00000042111	35.9103	42.622	40.2976	29.2956	27.1886	37.0014	36.8833	42.1177	29.749	32.8695	39.1206	35.6986	26.3936	25.693	26.6065	39.9585	29.3356	30.2358	32.5703	27.987		32.8826	6.19938	33.8708	4.60467	0.180964	1.03005	0.0270868	1	0	-0.190666	1	0	0.0592568	1	0	-0.158489	1	0
Imp4	ENSMUSG00000026127	24.6202	24.2989	24.1999	26.3379	23.5457	26.8461	24.7335	28.8113	24.1178	26.0587	24.761	25.0002	24.0562	25.5945	26.6065	22.9525	20.8846	26.0294	24.6276	28.0364		24.9021	0.946959	25.3098	2.24703	0.236451	1.01637	0.0860782	1	0	0.0349049	1	0	-0.040131	1	0	-0.0913026	1	0
Ptpn18	ENSMUSG00000026126	4.13597	4.9213	3.46474	1.78403	1.7326	4.07217	7.97329	4.28119	1.59268	1.12526	14.1294	3.88272	2.58093	2.11647	3.02876	11.6152	1.50563	1.83247	2.87855	1.28562		4.17769	3.4643	3.81621	3.27306	-0.107266	0.913472	0.247119	1	0	0.680204	1	0	-0.431178	1	0	0.00181101	1	0
Prss39	ENSMUSG00000026125	0.0279458	0	0	0	0	0	0	0.0578539	0	0	0.0460242	0.0279332	0	0	0	0	0	0	0	0		0.0101903	0.0162513	0.00578539	0.0173562	-0.261998	0.567734	0.317857	1	0	0.721388	1	0	-1.95429	1	0	-1.43954	1	0
Cfc1	ENSMUSG00000026124	0.0558915	0	0	0	0	0	0	0	0	0	0	0.0558664	0	0	0	0	0	0	0	0		0.0111758	0.0223516	0	0	-0.707107	0	-1.7413	1	0	0.00567428	1	0	-1.79623	1	0	-5.12548e-15	1	0
Prss40	ENSMUSG00000037529	0	0	0	0	0	0	0	0	0	0	0	0	0	0	0	0	0	0	0	0		0	0	0	0	#DIV/0!	#DIV/0!	0	1	0	0	1	0	0	1	0	-5.12548e-15	1	0
Amer3	ENSMUSG00000045174	0	0	0	0.0469481	0	0	0	0	0	0	0	0	0	0	0	0	0	0	0	0		0.00469481	0.0140844	0	0	-0.471405	0	-1.31153	1	0	-1.42657	1	0	0	1	0	-5.12548e-15	1	0
Arhgef4	ENSMUSG00000037509	2.45923	4.43796	2.985	2.76994	3.02095	4.17271	5.42401	3.12411	3.01472	2.84277	2.8535	2.56985	3.26268	3.3962	2.42301	4.39043	2.23417	3.33177	2.50541	4.69746		3.01783	0.563557	3.57376	0.98769	0.691368	1.18421	0.250771	1	0	-0.11183	1	0	0.244331	1	0	-0.118244	1	0
Arhgef4.1	ENSMUSG00000118272	0	0	0	0	0	0	0	0	0	0	0	0	0	0	0	0	0	0	0	0		0	0	0	0	#DIV/0!	#DIV/0!	0	1	0	0	1	0	0	1	0	-5.12548e-15	1	0
Fam168b	ENSMUSG00000037503	147.051	136.61	145.892	174.365	257.136	154.189	135.871	156.09	187.425	278.532	123.207	146.649	176.915	184.281	173.198	140.827	184.513	176.834	165.357	271.216		166.53	35.6525	185.085	47.739	0.440408	1.11142	0.0830553	1	0	-0.0984958	1	0	0.223197	1	0	0.0416461	1	0
Plekhb2	ENSMUSG00000026123	53.5161	44.116	46.8539	64.225	70.1927	50.3239	56.0843	48.8866	63.5366	70.8324	39.2126	53.5759	48.2097	62.4112	66.7725	50.4621	59.594	65.0944	63.9145	75.4066		54.9086	9.96871	60.4135	8.54622	0.592904	1.10026	0.0544302	1	0	-0.0459205	1	0	0.219176	1	0	0.118824	1	0
Hs6st1	ENSMUSG00000045216	16.6277	13.3578	10.181	21.69	28.7435	14.9815	14.2109	12.265	19.3966	27.6578	15.0959	17.0672	22.4005	25.2008	28.1907	17.2283	24.7701	22.656	22.2288	27.8881		19.8555	6.0295	20.3283	5.30223	0.0832755	1.02381	-0.0344197	1	0	0.251761	1	0	0.0892234	1	0	0.375382	1	0
Uggt1	ENSMUSG00000037470	99.4869	87.0456	91.3624	99.3892	125.769	85.3646	87.7605	96.8475	97.0967	136.808	85.7431	99.6098	98.9517	101.049	107.171	89.3647	106.026	97.5791	102.775	139.786		99.5579	10.7806	103.941	18.2424	0.292524	1.04402	0.00214728	1	0	-0.0305545	1	0	0.120796	1	0	0.0880933	1	0
Neurl3	ENSMUSG00000047180	4.24776	2.50459	1.97223	5.77462	3.90947	2.26231	1.57296	2.42987	3.24225	2.07285	4.64845	4.27378	3.0192	4.57748	8.29414	10.7816	3.25411	3.54	5.43727	2.67013		4.32217	1.69586	3.72633	2.55942	-0.274452	0.862144	-0.670359	1	0	0.427155	1	0	0.0468677	1	0	1.1441	0.657438	0
Arid5a	ENSMUSG00000037447	75.3977	30.5824	58.8472	85.7742	86.9856	26.5445	38.7274	39.1671	65.3568	79.5976	67.2414	75.0565	31.312	42.5755	76.1383	26.3982	37.5923	55.1824	35.8753	87.5705		62.9911	20.1819	49.2012	20.613	-0.676022	0.781082	-0.437063	1	0	-0.207487	1	0	-0.268901	1	0	-0.03932	1	0
Kansl3	ENSMUSG00000010453	76.5435	78.1696	83.207	78.4034	87.0745	80.1362	74.1462	83.1361	83.047	98.8455	77.3207	76.537	78.0121	80.229	78.9341	79.9725	75.2817	81.2951	68.3923	90.0428		79.4431	3.15262	81.4295	8.04773	0.325029	1.025	0.0558274	1	0	-0.0448298	1	0	0.0146607	1	0	-0.0859956	1	0
Fer1l5	ENSMUSG00000037432	3.9683	3.95462	6.18322	5.35209	3.95389	5.02736	4.61041	4.3969	5.57439	5.21175	4.78652	3.77098	5.74621	6.00487	7.82817	5.94653	5.53685	5.70565	6.02364	8.25764		5.15489	1.25127	5.62911	1.01367	0.416465	1.09199	0.0902098	1	0	0.265015	1	0	0.167139	1	0	0.341861	1	0
Lman2l	ENSMUSG00000001143	21.0432	21.2671	23.6135	24.0374	20.5691	20.2603	18.062	23.1416	24.004	24.8742	20.0205	21.0058	21.0857	21.5092	17.427	21.0074	21.856	24.6551	26.0136	26.8991		21.1579	1.73374	23.0773	2.62059	0.863899	1.09072	-0.0023359	1	0	-0.128466	1	0	0.253098	1	0	0.126966	1	0
Cnnm4	ENSMUSG00000037408	8.9147	6.63497	8.36867	11.5492	11.5507	7.03831	6.88849	8.85165	8.81663	16.4052	7.2258	8.68723	9.20368	9.69638	9.73862	5.39078	10.8794	9.03742	8.9555	13.944		9.157	1.51905	9.62074	3.16782	0.186675	1.05064	0.0285818	1	0	-0.0778073	1	0	0.114947	1	0	0.00856018	1	0
Cnnm3	ENSMUSG00000001138	26.8838	30.099	28.1443	22.4412	31.8533	24.4833	23.2148	21.4638	28.1563	29.3161	22.874	26.8717	30.4354	28.4493	31.1729	24.1751	26.5186	28.6115	25.907	24.6246		27.9225	3.08398	25.6471	2.3949	-0.824114	0.91851	-0.138927	1	0	0.00366538	1	0	-0.105947	1	0	0.0366454	1	0
Ankrd23	ENSMUSG00000067653	1.20167	1.66973	1.70572	1.97182	0.844089	1.7093	1.03056	1.5042	1.87709	1.00681	1.42675	1.08939	2.28875	1.08284	2.60939	2.0007	1.69991	2.62377	2.02565	0.939491		1.58902	0.541717	1.64175	0.509185	0.100311	1.03319	-0.04262	1	0	0.198795	1	0	0.140621	1	0	0.38178	1	0
Gm42417	ENSMUSG00000109510	0	0	0	0	0	0	0	0	0	0	0	0	0	0	0	0	0.145707	0	0	0		0	0	0.0145707	0.043712	0.471405	#DIV/0!	0	1	0	0	1	0	2.63077	1	0	2.45814	1	0
Ankrd39	ENSMUSG00000079610	11.1224	14.7639	14.9783	12.5351	10.1735	14.2777	10.3599	12.5543	13.5947	12.2002	12.7487	10.866	14.8038	13.7324	13.2333	12.949	13.5021	13.6186	11.5142	14.2407		12.8958	1.64647	12.8811	1.18482	-0.0101912	0.998866	-0.0108109	1	0	0.0405032	1	0	0.0124587	1	0	0.0637671	1	0
Sema4c	ENSMUSG00000026121	21.2947	28.7808	22.2276	23.8027	31.6756	30.9686	21.5333	27.5963	22.582	29.7306	16.6147	21.0896	40.8078	34.3557	24.5562	27.6764	38.3208	25.8628	27.9859	26.0091		26.5206	6.94121	27.8266	4.4497	0.224016	1.04925	0.0516305	1	0	0.104143	1	0	0.0869016	1	0	0.139408	1	0
Fam178b	ENSMUSG00000046337	1.28551	1.80155	1.11938	1.07981	1.02179	1.15629	1.51872	1.21493	1.25139	0.829142	1.15061	1.22906	0.925237	0.738303	0.74554	1.7784	0.679964	0.708	1.49258	1.33507		1.10968	0.289616	1.19645	0.345639	0.272132	1.0782	-0.080456	1	0	-0.382817	1	0	0.2894	1	0	-0.0127714	1	0
Cox5b	ENSMUSG00000061518	199.477	208.584	192.639	119.483	114.885	195.464	228.459	207.406	135.719	91.5609	221.607	198.884	96.3221	103.805	109.268	147.163	104.18	117.945	124.471	81.7358		156.496	48.6129	143.41	48.1144	-0.270554	0.916386	0.040105	1	0	-0.194072	1	0	-0.343111	1	0	-0.577284	1	0
Actr1b	ENSMUSG00000037351	145.877	154.538	163.003	142.3	170.195	163.339	159.846	160.313	148.518	183.003	150.775	146.174	141.367	145.249	136.667	154.943	155.566	155.594	145.9	180.58		149.614	9.81032	160.76	11.634	1.03577	1.0745	0.0710129	1	0	-0.107301	1	0	0.13809	1	0	-0.040224	1	0
X4933424G06Rik	ENSMUSG00000102416	0.0279458	0.0439402	0	0.0469481	0	0	0.0542401	0.28927	0.0568815	0	0.0460242	0	0.0486967	0	0.0465963	0.166725	0	0	0	0.0494469		0.0260151	0.0219289	0.0616563	0.0905989	0.540731	2.37002	1.48016	1	0	0.0841968	1	0	0.539768	1	0	-0.852506	1	0
Zap70	ENSMUSG00000026117	0.139729	0	0.0533036	0.0938962	0.0444258	0.150821	0.10848	0.347124	0.227526	0	1.97904	0.139666	0.29218	0.246101	0.465963	0.722476	0.582826	0.29153	0.319839	0.0494469		0.345431	0.560277	0.280007	0.217745	-0.153923	0.810602	1.18738	1	0	3.0591	1	0	-0.657832	1	0	1.19949	1	0
Tmem131	ENSMUSG00000026116	45.2162	41.4356	48.1865	57.2767	82.5431	41.9785	42.5242	43.9111	53.5255	84.9278	38.2001	44.8607	64.7666	66.7918	56.3349	49.4618	61.2939	51.9756	50.2148	91.1801		54.5612	13.0739	57.0993	16.472	0.170681	1.04652	-0.0415957	1	0	-0.0197597	1	0	0.166971	1	0	0.188805	1	0
Vwa3b	ENSMUSG00000050122	3.68884	3.3834	2.39866	1.97182	3.28751	3.97162	2.76624	2.77699	3.12848	3.19812	3.26772	3.68718	2.24005	2.60867	2.19002	3.05663	2.42844	2.37388	1.86573	2.57124		2.87239	0.623753	2.81374	0.543098	-0.100288	0.979581	0.0964457	1	0	-0.0733291	1	0	-0.198321	1	0	-0.367976	1	0
Cnga3	ENSMUSG00000026114	0.0558915	0.0878804	0.0533036	0.0938962	0.0888515	0	0.10848	0	0.113763	0.118449	0.0460242	0.0837996	0.0973934	0.0984404	0	0.11115	0.0971377	0.0416471	0	0.0494469		0.0705481	0.029909	0.0640074	0.0487239	-0.161794	0.907287	-0.150035	1	0	-0.163769	1	0	-0.148978	1	0	-0.159262	1	0
Inpp4a	ENSMUSG00000026113	94.0096	110.773	145.199	111.173	100.091	102.508	102.948	123.518	118.598	137.815	117.086	94.0232	133.429	119.162	101.906	119.375	121.179	125.857	105.334	126.782		112.685	15.8952	118.391	10.9535	0.418044	1.05064	0.0610517	1	0	0.0112938	1	0	0.081974	1	0	0.0322157	1	0
Coa5	ENSMUSG00000026112	49.0448	50.004	51.4913	55.211	64.2841	54.2955	52.2874	58.6639	57.4503	74.8004	44.3213	48.9669	50.5472	51.4844	49.8114	50.1287	53.7657	53.9746	47.8693	67.6928		51.5166	4.97169	57.0929	7.83452	0.849887	1.10824	0.139694	1	0	-0.13943	1	0	0.157797	1	0	-0.121324	1	0
Unc50	ENSMUSG00000026111	63.3531	63.8012	67.2692	61.6429	55.0879	67.7689	68.5595	64.7964	65.6981	57.5661	53.8943	63.1011	55.709	58.6213	51.3025	61.3549	58.5255	58.4309	58.957	65.2205		59.3783	4.94318	62.6878	3.96976	0.738241	1.05574	0.0602797	1	0	-0.138228	1	0	0.0974976	1	0	-0.101008	1	0
Mgat4a	ENSMUSG00000026110	155.434	139.906	163.962	152.441	208.801	144.235	134.841	147.123	184.296	231.508	128.315	155.783	204.575	172.222	171.428	140.327	193.304	183.872	172.66	219.445		165.287	24.2654	175.161	31.9571	0.348021	1.05974	0.0371828	1	0	0.0205149	1	0	0.128245	1	0	0.111577	1	0
X2010300C02Rik	ENSMUSG00000026090	12.8271	14.8079	15.0316	10.4225	13.6387	18.0985	23.5402	18.8604	16.2681	21.6761	15.8323	13.0727	16.3621	15.0614	11.4161	18.7844	17.7762	16.409	17.4845	21.2622		13.8472	1.82725	19.016	2.27464	2.50531	1.37327	0.561365	1	0	0.104112	1	0	0.354921	1	0	-0.10234	1	0
Tsga10	ENSMUSG00000060771	17.3264	18.4988	19.4558	23.2393	17.8592	17.445	14.6991	18.9761	24.4022	18.1227	15.188	17.2907	20.6474	17.9654	19.8966	18.2842	19.2333	21.8231	19.1904	17.6031		18.7368	2.0948	18.9779	2.47768	0.105105	1.01287	-0.0409681	1	0	-0.0826391	1	0	0.0804452	1	0	0.0387749	1	0
Lipt1	ENSMUSG00000037216	5.05818	6.06375	5.65019	4.78871	3.55406	6.13338	6.18337	5.38042	3.81106	4.20493	6.16724	4.77658	4.4801	4.08528	3.49472	6.16883	5.39114	5.28918	4.15791	3.1646		4.81188	0.901357	4.98848	1.02736	0.18274	1.0367	0.0364103	1	0	-0.124663	1	0	0.0698933	1	0	-0.0911536	1	0
Mitd1	ENSMUSG00000026088	12.2682	14.1927	15.6713	13.2394	8.57417	14.4788	12.0413	14.0007	13.8222	9.41668	13.1629	12.4023	11.4437	13.4371	14.0721	14.5607	11.7051	13.1605	12.2072	9.5927		12.8464	1.80691	12.4986	1.77442	-0.194227	0.972925	-0.00221566	1	0	0.01391	1	0	-0.0755252	1	0	-0.0593958	1	0
Mrpl30	ENSMUSG00000026087	71.1499	73.468	69.4546	42.9106	44.3369	69.3274	83.7467	65.4328	50.5676	39.858	85.513	70.9783	42.9992	45.3318	50.3706	73.7481	44.4891	56.057	60.1831	37.283		59.6513	15.1645	58.0693	14.4881	-0.106676	0.973479	0.0359903	1	0	-0.0294509	1	0	-0.119839	1	0	-0.185277	1	0
Lyg2	ENSMUSG00000061584	0	0	0	0	0	0	0	0	0	0	0	0	0	0	0	0	0	0	0	0		0	0	0	0	#DIV/0!	#DIV/0!	0	1	0	0	1	0	0	1	0	-5.12548e-15	1	0
Lyg1	ENSMUSG00000026085	0	0	0	0	0	0	0	0	0	0	0	0	0	0	0	0	0	0	0	0		0	0	0	0	#DIV/0!	#DIV/0!	0	1	0	0	1	0	0	1	0	-5.12548e-15	1	0
Txndc9	ENSMUSG00000058407	66.3432	67.6679	67.6956	52.9105	44.5146	64.6519	69.0476	63.8707	60.465	47.8533	73.4546	66.6486	51.7159	52.7149	58.3851	63.8002	54.8342	65.0944	62.8484	45.7384		60.2051	8.92991	59.8204	7.37905	-0.0469633	0.99361	0.0322399	1	0	0.0183472	1	0	-0.0517234	1	0	-0.0656154	1	0
Eif5b	ENSMUSG00000026083	158.48	162.359	168.813	141.783	158.867	166.959	212.73	251.549	191.292	176.548	243.56	157.739	147.843	140.278	143.796	211.963	164.697	179.166	194.089	191.656		162.352	28.5484	194.065	24.7238	1.18755	1.19534	0.33816	1	0	0.0762943	1	0	0.176319	1	0	-0.0855466	1	0
Rev1	ENSMUSG00000026082	11.0665	9.09563	10.181	16.3849	17.1039	11.5127	15.5127	8.67809	16.3819	18.3003	9.52701	11.2291	16.8491	20.8694	17.9862	10.6704	18.6019	16.8671	15.4056	19.0865		14.0293	4.01792	15.1017	3.42284	0.287343	1.07644	0.140981	1	0	0.259247	1	0	0.078624	1	0	0.196867	1	0
Aff3	ENSMUSG00000037138	25.263	19.2898	19.2426	34.6008	42.8264	24.3324	21.4791	20.7696	20.7049	34.8832	22.9201	25.6706	29.6076	31.3041	28.5169	22.23	32.0554	28.4866	28.4124	37.728		27.9242	6.84388	27.1082	5.87942	-0.127905	0.970777	-0.209308	1	0	-0.0334496	1	0	0.110088	1	0	0.28594	1	0
Lonrf2	ENSMUSG00000048814	6.39958	5.49253	6.07662	6.90137	12.0838	5.07764	5.64097	6.13252	6.42761	9.23901	3.40579	6.34084	8.8141	6.10331	9.13287	5.00175	6.75107	6.95506	6.5034	10.4827		7.07508	2.26453	6.82118	1.66581	-0.127729	0.964113	-0.185308	1	0	-0.129289	1	0	0.0803437	1	0	0.136361	1	0
Chst10	ENSMUSG00000026080	7.01439	9.31533	6.50304	5.63377	7.95221	6.28421	7.43089	7.05818	6.54137	8.52831	6.21327	6.9833	7.59669	7.13693	7.26902	7.89166	6.50823	7.62142	7.67614	7.1698		7.1618	0.958425	7.27102	0.664983	0.132418	1.01525	-0.0251435	1	0	-0.050558	1	0	0.0667778	1	0	0.0413626	1	0
Nms	ENSMUSG00000067604	0	0	0	0	0	0	0	0	0	0	0	0	0	0	0	0	0	0	0	0		0	0	0	0	#DIV/0!	#DIV/0!	0	1	0	0	1	0	0	1	0	-5.12548e-15	1	0
Pdcl3	ENSMUSG00000026078	153.031	153.176	165.614	129.671	126.391	151.273	167.385	175.818	163.022	128.991	149.855	153.158	113.95	123.74	121.616	129.601	126.668	146.14	146.86	129.403		139.02	16.8315	146.516	16.9398	0.443914	1.05392	0.111736	1	0	-0.135907	1	0	0.0349567	1	0	-0.212684	1	0
Npas2	ENSMUSG00000026077	40.3537	50.0918	43.0693	63.333	81.9211	21.0647	3.47137	35.2909	58.6448	99.7931	8.10026	39.8327	67.9319	53.7485	63.2311	17.7284	63.3338	62.429	56.0252	75.8021		51.1614	19.2197	49.3583	28.0076	-0.0750664	0.964758	-0.353077	1	0	-0.259716	1	0	0.241878	1	0	0.335237	1	0
Rpl31	ENSMUSG00000073702	994.59	906.047	775.568	516.805	469.269	812.824	932.658	843.568	619.894	397.455	999.83	990.875	434.959	412.712	438.844	627.053	433.137	515.133	582.161	318.933		693.95	248.369	608.282	192.642	-0.385443	0.87655	-0.0221971	1	0	-0.160242	1	0	-0.404279	1	0	-0.542323	1	0
Tbc1d8	ENSMUSG00000003134	15.8452	13.226	10.8739	18.2159	14.3051	14.5794	10.3599	10.298	17.4057	14.51	9.75713	15.6985	21.9135	23.7241	20.1762	13.0601	20.5446	17.7833	16.1519	14.7846		16.3736	4.3763	14.9478	3.05684	-0.377731	0.91292	-0.110705	1	0	0.330861	1	0	-0.147238	1	0	0.294304	1	0
Cnot11	ENSMUSG00000003135	36.3016	36.5583	37.8456	27.136	36.4735	32.1249	33.6289	37.4894	32.65	33.8171	41.6519	36.1176	32.9677	32.3377	32.2446	34.5121	33.6582	38.0654	33.5298	36.7885		34.9634	3.7487	34.6264	1.96634	-0.112594	0.990361	-0.0388872	1	0	0.00841869	1	0	0.0100926	1	0	0.0573972	1	0
Rnf149	ENSMUSG00000048234	9.05443	6.72285	7.56912	12.2535	15.9488	9.85363	7.21393	7.63672	13.424	14.8653	5.98315	9.10622	13.0994	11.4191	14.1187	9.33661	11.0251	11.5779	12.9002	15.0319		10.5275	3.17403	11.2865	2.64431	0.259827	1.0721	0.0393925	1	0	0.058688	1	0	0.157431	1	0	0.176709	1	0
Creg2	ENSMUSG00000050967	0.391241	0.307582	0.319822	0.422533	0.799664	1.20657	0.867841	0.462832	0.227526	0.592244	0.460242	0.391065	0.486967	0.590643	0.465963	0.889201	0.534257	0.29153	0.106613	0.64281		0.463572	0.136689	0.582142	0.31976	0.482195	1.25577	0.58919	1	0	0.0841355	1	0	0.040057	1	0	-0.464642	1	0
Rfx8	ENSMUSG00000057173	0.363295	0.571223	0.319822	0.422533	0.533109	0.150821	0.2712	0.347124	0.455052	0.236898	0.644339	0.363132	0.0973934	0.0984404	0.139789	0.389025	0.242844	0.29153	0.106613	0.247235		0.355308	0.186178	0.273834	0.0989584	-0.546474	0.770696	-0.594478	1	0	-0.665863	1	0	-0.108893	1	0	-0.178445	1	0
Gm3646	ENSMUSG00000091937	0.0838373	0.131821	0.106607	0	0	0.201095	0	0	0.113763	0	0.0460242	0.111733	0.0486967	0.196881	0.0931925	0.166725	0.194275	0	0.15992	0.0988938		0.0818792	0.0575753	0.0934672	0.0818012	0.163826	1.14152	0.00583791	1	0	0.571929	1	0	0.262886	1	0	0.818552	1	0
Map4k4	ENSMUSG00000026074	123.939	115.079	110.712	147.417	188.543	115.127	84.5603	112.179	173.83	187.208	97.5253	124.051	148.915	155.241	152.463	111.095	158.092	142.308	137.957	178.207		136.389	25.5799	140.056	32.3595	0.125746	1.02689	-0.0272527	1	0	-0.0159403	1	0	0.1017	1	0	0.113012	1	0
Il1r2	ENSMUSG00000026073	0.0838373	0.351522	0.266518	0.140844	0.222129	0.150821	0.0542401	0.173562	0	0.177673	0.230121	0.0837996	0.0973934	0.0984404	0.139789	0.0555751	0.145707	0.0416471	0.426452	0.445022		0.171439	0.0869407	0.16707	0.146361	-0.0362986	0.974513	-0.864718	1	0	-0.676852	1	0	0.760667	1	0	0.946705	1	0
Il1r1	ENSMUSG00000026072	72.9384	68.371	64.9238	80.2343	106.489	79.0302	60.6947	73.9373	86.1186	115.843	44.1372	73.604	100.169	86.1846	95.4292	63.3556	99.2747	90.6241	100.536	105.174		79.248	17.6595	87.4588	17.3005	0.469697	1.10361	0.0807815	1	0	0.0237488	1	0	0.200314	1	0	0.143279	1	0
Il1rl2	ENSMUSG00000070942	2.45923	1.27427	1.01277	2.5352	2.57669	1.30711	1.24752	0.809955	1.5358	1.71751	1.19663	2.45812	2.38614	2.11647	2.5162	0.889201	1.60277	2.04071	1.97234	2.67013		2.05317	0.598945	1.57931	0.532084	-0.836477	0.769203	-0.58271	1	0	0.108139	1	0	-0.215997	1	0	0.474659	1	0
Il1rl1	ENSMUSG00000026069	2.06799	0.834864	0.852858	1.73708	2.79882	0.804378	0.488161	0.867809	0.966985	1.42139	1.28868	2.03912	1.21742	1.62427	2.79578	1.66725	0.43712	1.12447	1.11944	1.73064		1.72569	0.672848	1.06276	0.422213	-1.18023	0.61585	-0.875048	1	0	0.107465	1	0	-0.565534	1	0	0.416802	1	0
Il18r1	ENSMUSG00000026070	0.363295	0.0439402	0.159911	0.516429	0.621961	0.100547	0.10848	0.578539	0.170644	0.118449	0.276145	0.391065	0.340877	0.196881	0.465963	0.666901	0.194275	0.333177	0.479759	0.247235		0.337647	0.165601	0.299801	0.1964	-0.208341	0.887912	-0.67452	1	0	-0.0275492	1	0	0.172146	1	0	0.817329	1	0
Il18rap	ENSMUSG00000026068	0.279458	0.0439402	0.266518	0.140844	0.355406	0	0.16272	0	0.341289	0.0592244	1.38073	0.279332	0.389574	0.344542	0.0931925	0.722476	0.339982	0	0.586372	0.148341		0.357353	0.3583	0.23604	0.243456	-0.396048	0.660524	-0.926719	1	0	1.16458	1	0	-0.475893	1	0	1.60819	1	0
Slc9a4	ENSMUSG00000026065	0.251512	0.131821	0.266518	0.422533	0.0888515	0.402189	0.433921	0.173562	0.170644	0.118449	0.184097	0.251399	0.0973934	0.0984404	0	0.555751	0.534257	0.166588	0.266533	0.0988938		0.179256	0.115341	0.292079	0.165251	0.791747	1.62939	0.181044	1	0	-0.759113	1	0	1.21758	1	0	0.278246	1	0
Slc9a2	ENSMUSG00000026062	12.1844	12.3033	12.5797	10.2816	16.7929	11.4624	8.19025	11.8022	12.8552	21.1431	7.2258	12.2068	15.8264	12.2066	12.8606	9.83678	15.882	14.7014	12.2605	15.6747		12.4468	2.50302	13.3809	3.47449	0.308474	1.07504	0.028314	1	0	-0.0886062	1	0	0.181217	1	0	0.0642953	1	0
Mfsd9	ENSMUSG00000041945	0.586861	0.439402	0.319822	0.375585	0.799664	0.251368	0.379681	0.115708	0.682578	0.355346	0.138073	0.530731	1.02263	0.590643	0.326174	0.277875	0.874239	0.416471	0.426452	0.593363		0.512958	0.243062	0.437308	0.211997	-0.331714	0.852522	-0.509459	1	0	0.0285189	1	0	-0.000802165	1	0	0.536399	1	0
Tmem182	ENSMUSG00000079588	0.19562	0.439402	0.319822	0.469481	0.222129	0.201095	0.21696	0.809955	0.625696	0	0.0460242	0.195532	0.0973934	0.393762	0.186385	0.166725	0.0971377	0.0832942	0.106613	0.296682		0.256555	0.135941	0.260416	0.245036	0.0194841	1.01505	0.180195	1	0	-0.808357	1	0	-0.291618	1	0	-1.27402	1	0
Pou3f3	ENSMUSG00000045515	0	0	0	0	0	0	0	0	0	0	0	0	0	0	0	0	0	0	0	0		0	0	0	0	#DIV/0!	#DIV/0!	0	1	0	0	1	0	0	1	0	-5.12548e-15	1	0
Mrps9	ENSMUSG00000060679	38.7049	47.5873	41.2037	28.8261	25.2338	39.0626	41.331	40.2663	39.0207	26.5325	40.9615	38.5758	31.9937	29.9259	30.7069	41.6813	30.4041	32.1932	32.2505	25.663		35.372	6.6656	34.8405	5.83361	-0.0848508	0.984975	0.0366285	1	0	-0.0762394	1	0	-0.0868536	1	0	-0.199716	1	0
Gpr45	ENSMUSG00000041907	0.391241	0.219701	0.213215	0.328637	0.266555	0.402189	0.325441	0.115708	0.0568815	0.177673	0.276145	0.418998	0.0973934	0.295321	0.326174	0.33345	0.0971377	0.166588	0.15992	0.197788		0.283338	0.0882909	0.203278	0.10757	-0.813593	0.717439	-0.392714	1	0	0.00490945	1	0	-0.617344	1	0	-0.218338	1	0
Tgfbrap1	ENSMUSG00000070939	31.3272	30.3188	33.5813	39.5303	59.3528	38.8113	33.7373	28.8691	34.7546	51.7621	28.8572	31.2852	45.921	42.3786	42.589	33.7896	42.8377	38.8151	34.8092	54.6883		38.5141	9.00193	39.2874	7.84876	0.0915681	1.02008	-0.0464667	1	0	-0.02333	1	0	0.102052	1	0	0.125187	1	0
AI597479	ENSMUSG00000010290	39.0402	34.581	42.3231	43.8026	49.2682	37.3533	37.9681	41.3077	48.0649	46.9057	30.9743	38.7154	41.6357	43.2646	42.356	33.345	44.6833	44.021	38.3807	53.0565		40.5961	4.84238	42.5086	5.64029	0.36384	1.04711	0.017757	1	0	-0.0856965	1	0	0.116846	1	0	0.0133927	1	0
Fhl2	ENSMUSG00000008136	19.6179	18.4549	22.2276	16.6666	19.4141	15.6854	28.7472	23.8937	18.8847	18.3003	28.6731	19.4415	13.489	13.9293	20.9683	21.3408	14.085	18.408	24.3611	19.3832		19.2882	4.11829	20.3089	4.14956	0.246908	1.05292	0.13059	1	0	0.002392	1	0	0.0150648	1	0	-0.11313	1	0
Nck2	ENSMUSG00000066877	20.7078	17.1367	17.5369	19.8591	26.3	15.9367	14.4279	15.2156	24.8572	25.7034	14.4056	21.0337	19.7222	22.1491	25.4416	17.8396	25.2072	24.197	21.216	25.9102		20.4293	3.45408	21.0511	4.48697	0.1553	1.03044	-0.0798055	1	0	0.0167706	1	0	0.154941	1	0	0.251507	1	0
Ecrg4	ENSMUSG00000026051	31.0198	13.4896	6.98278	14.6009	23.1458	9.65254	22.6181	4.45475	14.6754	7.58072	16.1085	30.9779	17.8717	17.2271	26.1871	9.16988	19.6218	18.1581	14.7126	11.0761		19.7611	7.46929	13.172	5.48063	-1.00584	0.666562	-0.598494	1	0	0.27916	1	0	-0.575193	1	0	0.302446	1	0
Uxs1	ENSMUSG00000057363	29.5666	24.8262	23.88	26.1971	31.2313	22.6734	25.0047	27.4228	28.9527	27.5986	24.5309	29.5254	21.7187	25.6437	31.2661	23.3415	30.3555	26.7374	31.4509	30.8054		26.8386	3.15817	27.4343	2.90119	0.196438	1.02219	-0.0448546	1	0	-0.03242	1	0	0.104154	1	0	0.116586	1	0
Tpp2	ENSMUSG00000041763	38.2578	35.8552	38.1654	42.0655	45.5364	38.4593	42.0903	36.1587	46.9841	48.0902	34.6562	38.2406	42.0253	46.9069	46.2235	39.9029	49.1517	44.4791	41.6857	51.227		40.7933	4.17607	43.8229	4.71481	0.680267	1.07427	0.0833811	1	0	0.0574964	1	0	0.12281	1	0	0.096922	1	0
Mettl21c	ENSMUSG00000047343	0.0558915	0.175761	0.266518	0.0938962	0	0	0.10848	0.231416	0.113763	0	0.0460242	0.0279332	0	0.0492202	0	0.11115	0.0971377	0	0.15992	0.0494469		0.0715245	0.082479	0.0871313	0.0722177	0.201331	1.2182	-0.314867	1	0	-1.96984	1	0	1.49535	1	0	-0.141388	1	0
Gm8251	ENSMUSG00000091844	0.19562	0	0.319822	0.0938962	0.0444258	0	0.21696	0.115708	0	0	0.0920484	0.167599	0	0	0	0.0555751	0.0971377	0.0416471	0.0533065	0.0494469		0.0913412	0.102212	0.0629782	0.0635162	-0.333318	0.689483	-0.908781	1	0	-1.07834	1	0	0.00701509	1	0	-0.153165	1	0
Tex30	ENSMUSG00000026049	3.99624	4.9213	5.59688	5.0704	3.15423	2.41313	6.34609	4.10763	4.83493	4.08648	4.14218	4.07825	2.87311	3.54386	3.35493	3.27893	2.67129	3.95647	4.21122	3.41184		4.07314	0.844207	3.9318	1.06629	-0.146969	0.9653	-0.0590262	1	0	-0.329905	1	0	-0.0405141	1	0	-0.311283	1	0
Poglut2	ENSMUSG00000026047	20.1768	21.2671	22.7607	22.629	28.5213	22.5226	23.3775	24.8193	25.3123	28.7238	17.6273	20.1398	24.2023	24.7578	24.6028	22.619	25.1101	25.9045	25.3739	29.5693		22.6685	2.91042	25.3332	2.21752	1.02994	1.11755	0.113324	1	0	-0.0514065	1	0	0.20889	1	0	0.0441583	1	0
Bivm	ENSMUSG00000041684	16.2644	15.8185	16.844	15.8685	16.5708	12.7695	15.0245	15.1577	17.4626	16.7013	12.4265	16.4247	18.5534	16.538	18.0794	18.4509	16.0277	17.117	15.832	17.4548		16.3388	1.55221	16.1998	1.54042	-0.0899009	0.991492	-0.0780194	1	0	0.0115036	1	0	0.0495271	1	0	0.139044	1	0
Ercc5	ENSMUSG00000026048	40.3537	34.1855	42.3231	43.0514	34.119	32.879	37.4799	39.9771	39.9877	37.6667	38.7984	39.8048	40.5644	38.0472	43.8471	40.8477	43.8577	40.9807	43.0184	35.3051		39.5095	3.18175	39.2	3.2221	-0.0966492	0.992167	-0.0457526	1	0	0.0514305	1	0	0.020988	1	0	0.118168	1	0
Mettl21e	ENSMUSG00000046828	0	0	0	0	0	0	0	0	0	0	0	0	0	0	0	0	0	0	0	0		0	0	0	0	#DIV/0!	#DIV/0!	0	1	0	0	1	0	0	1	0	-5.12548e-15	1	0
Gulp1	ENSMUSG00000056870	47.0607	43.1493	44.4019	56.1969	73.7468	37.5544	38.6189	42.1177	59.2705	68.4634	32.2169	47.0116	52.6411	60.1963	66.3997	35.4569	59.594	59.7636	55.652	64.281		52.3021	11.5814	52.0772	11.6834	-0.0193326	0.9957	-0.10496	1	0	-0.0337437	1	0	0.0885588	1	0	0.159773	1	0
Col3a1	ENSMUSG00000026043	2334.67	2171.75	1942.97	2562.38	3507.72	2349.49	1952.86	1849.59	2112.98	3107.5	1970.07	2336.08	2448.96	2025.41	2074.05	2066	2311.73	1882.24	2511.96	3222.55		2337.41	437.878	2336.69	460.961	-0.00158986	0.999694	-0.138641	1	0	-0.205872	1	0	0.144063	1	0	0.0768322	1	0
Col5a2	ENSMUSG00000026042	408.623	329.552	348.606	435.96	521.558	378.46	368.616	366.968	434.859	544.213	299.387	408.467	458.772	408.725	372.91	324.947	509.633	394.44	489.194	554.053		399.256	61.8073	436.538	77.8288	0.53051	1.09338	0.0340008	1	0	-0.0694315	1	0	0.221945	1	0	0.118513	1	0
Wdr75	ENSMUSG00000025995	32.6127	32.6476	37.2059	34.7886	28.2992	34.9402	30.266	32.8032	40.4427	32.9288	30.9283	32.1791	29.6563	31.2056	37.3236	31.7889	35.5524	32.8596	38.9671	30.9043		32.6847	2.83419	34.1453	3.18683	0.484346	1.04469	0.0502966	1	0	-0.0371465	1	0	0.0762939	1	0	-0.0111489	1	0
Gm5269	ENSMUSG00000098549	0	0.0439402	0	0	0	0	0	0	0	0	0	0	0	0	0	0	0	0	0	0		0.00439402	0.0131821	0	0	-0.471405	0	-1.28972	1	0	-1.40433	1	0	0	1	0	-5.12548e-15	1	0
Slc40a1	ENSMUSG00000025993	3.26965	3.03188	3.25152	6.2441	3.50964	3.97162	3.95953	2.71914	3.18536	3.19812	1.97904	3.26818	3.99313	3.83918	3.44812	1.7784	3.30268	3.74824	3.14509	3.70852		3.58344	1.02579	3.27167	0.628173	-0.366561	0.912995	-0.175844	1	0	-0.222532	1	0	-0.0696824	1	0	-0.116299	1	0
Dnah7b	ENSMUSG00000041144	1.25756	1.14245	0.692947	2.20656	2.84325	1.7093	1.41024	1.09922	2.4459	2.48742	1.47277	1.31286	2.48353	1.62427	1.35129	1.50053	2.52558	1.16612	1.5992	3.1646		1.63875	0.631636	1.91081	0.65868	0.421608	1.16602	0.166672	1	0	0.0123691	1	0	0.276112	1	0	0.121724	1	0
Dnah7c	ENSMUSG00000101337	0.391241	0.659103	0.266518	0.375585	0.31098	0.703831	0.16272	0.28927	0.284407	0.355346	0.0920484	0.335198	0.535664	0.393762	0.279578	0.389025	0.339982	0.416471	0.799598	0.445022		0.363968	0.145789	0.418567	0.183979	0.32894	1.15001	-0.148248	1	0	-0.301571	1	0	0.536652	1	0	0.383038	1	0
Slc39a10	ENSMUSG00000025986	19.8415	18.1473	15.7246	20.9858	29.5876	20.9138	19.2552	20.5381	32.5931	35.8308	14.0374	19.9722	28.2928	25.8898	30.1478	16.1723	29.627	28.445	29.6917	30.1132		22.2627	5.52652	26.318	6.21737	0.689439	1.18216	0.307596	1	0	0.181512	1	0	0.180742	1	0	0.0546488	1	0
Tmeff2	ENSMUSG00000026109	20.093	16.1261	17.5369	19.3426	26.4778	19.3554	18.4416	15.5627	23.9471	19.1887	21.0331	20.084	13.8299	17.9162	20.549	27.4541	16.4648	16.7005	31.3975	19.3832		19.2988	3.1992	20.7896	4.917	0.359385	1.07724	-0.0455984	1	0	-0.0918947	1	0	0.252258	1	0	0.205956	1	0
Cavin2	ENSMUSG00000045954	146.548	108.708	82.0343	141.83	136.787	100.799	135.492	76.3093	181.623	132.189	102.91	146.454	120.378	195.454	173.059	90.8096	169.554	176.875	160.399	151.011		135.416	31.8683	137.506	35.4049	0.0620451	1.01543	0.024169	1	0	0.261173	1	0	0.0202998	1	0	0.257301	1	0
Nabp1	ENSMUSG00000026107	10.815	8.87592	11.2471	13.8027	10.6178	8.3957	6.50881	10.7608	11.8882	9.29823	8.7446	10.7822	9.49586	10.3362	10.5308	8.94758	9.6652	11.9111	8.58235	10.2355		10.5248	1.35676	9.61935	1.57756	-0.615416	0.913968	-0.240917	1	0	-0.148263	1	0	-0.0151398	1	0	0.0775197	1	0
Myo1b	ENSMUSG00000018417	1.81647	1.66973	1.17268	2.58215	2.66555	1.45794	2.00688	2.83484	2.27526	1.9544	1.65687	1.84359	2.14266	1.91959	1.49108	1.94513	1.16565	1.99906	2.23887	1.82954		1.89604	0.439203	1.97076	0.429582	0.172003	1.03941	0.0820601	1	0	-0.131755	1	0	0.0186049	1	0	-0.195103	1	0
Stat4	ENSMUSG00000062939	0.0838373	0.0878804	0.266518	0.140844	0.177703	0.0502736	0.325441	0.0578539	0	0.0592244	0.828436	0.0837996	0.0973934	0.442982	0.419366	0.666901	0.0485689	0.29153	0.266533	0.395575		0.262876	0.228271	0.21619	0.201875	-0.216663	0.822403	-0.53776	1	0	1.29739	1	0	-0.152495	1	0	1.67296	1	0
Stat1	ENSMUSG00000026104	21.2388	23.2883	20.5752	20.9389	17.5926	20.7127	23.2148	21.9266	18.3727	14.6284	25.9577	20.894	18.4074	17.0794	36.0189	22.6746	16.222	20.5737	20.6296	17.257		22.1991	5.24366	19.6212	2.72577	-0.61689	0.883874	-0.0678738	1	0	0.191257	1	0	-0.281755	1	0	-0.0226268	1	0
Gls	ENSMUSG00000026103	115.919	97.2397	109.699	166.807	137.898	107.887	103.436	107.088	189.643	174.06	82.6595	115.755	157.729	175.864	169.331	106.482	170.477	167.921	156.721	174.152		132.89	31.4333	145.787	33.1947	0.398957	1.09705	0.120207	1	0	0.160241	1	0	0.145704	1	0	0.185735	1	0
Nab1	ENSMUSG00000002881	96.357	87.3971	98.5051	110.375	141.229	97.5309	102.08	105.468	129.064	153.983	82.1992	95.755	104.065	114.929	111.878	86.2525	121.228	118.861	120.846	157.983		104.269	15.8587	119.33	22.0337	0.784566	1.14444	0.139596	1	0	-0.0693322	1	0	0.250351	1	0	0.0414227	1	0
Nemp2	ENSMUSG00000043015	10.6753	13.0942	9.75457	9.81216	5.33109	10.7586	9.49202	10.1244	10.2955	6.27779	10.9077	10.7264	16.9465	11.2222	10.5308	14.0605	13.745	8.82918	9.64848	5.04359		10.9001	2.74232	9.82751	2.66583	-0.396611	0.9016	-0.0518535	1	0	0.3085	1	0	-0.233257	1	0	0.127074	1	0
Mfsd6	ENSMUSG00000041439	43.5116	32.5597	37.5258	51.4082	59.7082	39.4145	41.0055	34.5388	51.364	62.0672	27.7526	43.5758	52.5437	58.1291	49.7182	32.3447	54.64	53.808	50.7478	72.6375		45.6433	10.0854	49.2568	11.9779	0.32636	1.07917	0.0232062	1	0	0.044039	1	0	0.189532	1	0	0.210361	1	0
Inpp1	ENSMUSG00000026102	30.0417	31.1976	28.091	29.9529	26.5222	33.432	30.4287	28.6377	35.6647	31.8627	36.8654	29.2461	31.5555	39.7699	38.8613	31.0665	35.8924	32.8596	23.4016	31.2999		32.2104	4.38653	31.4546	3.42757	-0.192001	0.976536	0.134077	1	0	0.272893	1	0	-0.188965	1	0	-0.0501521	1	0
Hibch	ENSMUSG00000041426	23.9775	24.9141	25.2659	20.845	21.5021	20.8133	22.0757	22.9102	21.103	21.7946	20.5728	23.827	19.3813	18.4084	23.5311	22.3967	23.9444	22.4061	23.7747	22.795		22.2225	2.27227	22.4014	0.967624	0.102424	1.00805	-0.100212	1	0	-0.138709	1	0	0.123848	1	0	0.0853518	1	0
X1700019D03Rik	ENSMUSG00000043629	3.74473	3.25158	2.61188	5.25819	4.88683	2.51368	3.36289	2.08274	3.18536	3.02044	2.16314	3.68718	3.50616	6.39863	4.38005	1.44495	3.10841	3.58165	2.77194	5.04359		3.98884	1.20557	3.01157	0.907716	-0.91583	0.754998	-0.479764	1	0	0.0248491	1	0	-0.329907	1	0	0.174692	1	0
Mstn	ENSMUSG00000026100	0	0	0	0	0	0	0	0	0	0	0	0	0	0	0	0	0	0	0	0		0	0	0	0	#DIV/0!	#DIV/0!	0	1	0	0	1	0	0	1	0	-5.12548e-15	1	0
X1700019A02Rik	ENSMUSG00000060715	0	0	0	0	0	0	0	0	0	0	0	0	0	0	0.0931925	0	0	0	0	0		0.00931925	0.0279578	0	0	-0.471405	0	0	1	0	2.17089	1	0	-2.07733	1	0	-5.12548e-15	1	0
Pms1	ENSMUSG00000026098	1.9562	2.68035	1.38589	2.81689	3.15423	2.81532	2.27808	1.90918	1.76333	2.30975	2.48531	1.92739	2.48353	2.90399	1.67747	1.72283	2.9627	2.58212	3.35831	2.67013		2.34713	0.550667	2.43718	0.512605	0.169274	1.03837	-0.11146	1	0	-0.0694239	1	0	0.219324	1	0	0.261294	1	0
Ormdl1	ENSMUSG00000026097	8.97059	9.49109	10.2876	8.82625	7.28582	8.69734	10.7938	9.60375	9.32856	8.05452	8.23833	8.96656	7.59669	7.08771	7.59519	9.55891	9.13094	8.07953	9.54187	7.76317		8.43458	0.992595	9.05524	0.874374	0.66355	1.07358	0.0524222	1	0	-0.179732	1	0	0.153956	1	0	-0.0781824	1	0
Gm28778	ENSMUSG00000100679	0	0	0	0	0	0	0	0	0	0	0	0	0	0	0	0	0	0	0	0		0	0	0	0	#DIV/0!	#DIV/0!	0	1	0	0	1	0	0	1	0	-5.12548e-15	1	0
Osgepl1	ENSMUSG00000026096	11.5975	15.1594	13.4858	13.0516	10.1291	11.9149	9.6005	11.6286	12.9121	10.0089	14.1755	12.123	15.4369	12.9941	14.4448	13.6715	12.6279	12.4941	11.8874	9.19713		13.2598	1.56884	11.5943	1.42668	-1.11072	0.874397	-0.176441	1	0	0.125008	1	0	-0.207015	1	0	0.094426	1	0
Gm28551	ENSMUSG00000099913	0.558915	0.659103	1.01277	0.140844	0.355406	0.804378	0.867841	1.04137	0.511933	0.236898	1.05856	0.307265	0.535664	0.639863	0.465963	0.722476	0.339982	0.541412	0.319839	0.148341		0.573435	0.275466	0.553447	0.281917	-0.0717154	0.965144	0.354776	1	0	0.13146	1	0	-0.51614	1	0	-0.738502	1	0
Asnsd1	ENSMUSG00000026095	3.21376	6.32739	4.69072	2.86384	2.31014	5.22846	5.04433	6.07466	3.18536	3.43501	6.81158	3.29612	2.77571	2.70711	3.40153	4.94618	4.80832	4.37294	5.11743	2.02732		3.83979	1.49435	4.424	1.13652	0.440068	1.15215	0.245711	1	0	-0.0293106	1	0	0.163053	1	0	-0.111959	1	0
Gm50478	ENSMUSG00000117809	0	0	0	0	0	0	0	0	0	0	0	0	0	0	0	0	0	0	0	0		0	0	0	0	#DIV/0!	#DIV/0!	0	1	0	0	1	0	0	1	0	-5.12548e-15	1	0
Dnah7a	ENSMUSG00000096141	0.782481	0.659103	0.852858	1.22065	1.15507	0.854652	1.356	1.21493	1.08075	0.473795	1.24265	0.810063	0.827844	0.738303	0.838733	0.889201	0.825671	0.832942	1.11944	0.247235		0.912776	0.200229	0.889462	0.317298	-0.0878795	0.974458	0.101568	1	0	-0.0620732	1	0	-0.187945	1	0	-0.351236	1	0
Stk17b	ENSMUSG00000026094	113.655	89.7699	140.402	112.018	133.411	82.5996	123.667	114.262	125.026	112.112	122.701	113.828	93.7412	113.01	111.691	103.925	118.314	102.285	113.116	145.226		114.423	14.6821	114.053	15.6134	-0.0243753	0.996772	-0.079438	1	0	-0.0862596	1	0	0.0706784	1	0	0.0638569	1	0
Hecw2	ENSMUSG00000042807	2.6269	2.06519	0.852858	3.66195	4.44258	1.45794	2.27808	1.56206	3.18536	4.6195	2.34723	2.62572	3.16529	3.34698	3.16855	2.05628	2.86556	3.24847	2.93186	3.06571		2.83032	0.927195	2.72708	0.886482	-0.11382	0.963523	-0.0655094	1	0	0.0972031	1	0	-0.0448069	1	0	0.117859	1	0
Ccdc150	ENSMUSG00000025983	0.111783	0.0439402	0	0.281689	0.266555	0.201095	0.21696	0.231416	0.170644	0.177673	0.138073	0.111733	0.0973934	0.147661	0.232981	0.166725	0.0485689	0.166588	0.106613	0		0.143181	0.0877135	0.148628	0.0707967	0.0683473	1.03805	0.48521	1	0	0.0233133	1	0	-0.521614	1	0	-0.97837	1	0
Gtf3c3	ENSMUSG00000041303	24.3967	22.1898	23.6135	30.0468	29.321	23.2264	22.0215	22.9102	30.0334	26.4141	21.9075	24.4974	27.611	26.825	26.8395	21.1185	29.967	25.488	25.6404	26.6024		25.7248	2.69108	25.3422	2.92407	-0.136166	0.985126	-0.0563787	1	0	-0.0213225	1	0	0.0135188	1	0	0.0485744	1	0
Gm34066	ENSMUSG00000109809	0	0	0	0	0	0	0	0	0	0	0	0	0.0486967	0	0	0	0.0971377	0	0	0		0.00486967	0.014609	0.00971377	0.0291413	0.210153	1.99475	0	1	0	1.45171	1	0	0.784221	1	0	2.00173	1	0
Pgap1	ENSMUSG00000073678	11.5975	10.4578	11.3537	14.6948	16.3043	10.3061	11.6074	10.9922	17.8608	22.3868	10.6316	11.5364	16.1673	16.5872	15.2836	12.3932	15.3963	15.6177	12.2605	18.4437		13.4614	2.42214	14.7265	3.71892	0.403114	1.09398	0.182941	1	0	0.123345	1	0	0.0800057	1	0	0.0204009	1	0
Ankrd44	ENSMUSG00000052331	31.6067	26.0126	34.5941	38.1219	50.2011	29.209	22.5639	27.1335	36.5748	33.0472	23.3803	31.3969	36.6686	35.5862	40.9115	32.6226	34.3867	32.8596	32.1971	45.2439		34.848	7.20496	32.5838	5.66916	-0.349262	0.935028	-0.281368	1	0	-0.104281	1	0	0.0786055	1	0	0.255689	1	0
Sf3b1	ENSMUSG00000025982	302.206	309.998	355.642	403.237	240.032	324.667	322.512	303.386	411.481	272.432	301.044	302.461	394.784	374.96	369.602	349.734	368.006	374.74	381.462	277.101		335.397	49.3764	338.552	43.9282	0.0675222	1.00941	0.0208468	1	0	0.113382	1	0	0.00684417	1	0	0.0993789	1	0
Coq10b	ENSMUSG00000025981	38.5093	27.3748	43.6024	41.0327	31.3202	46.0507	102.297	44.6054	45.9602	39.9172	63.0071	38.3802	22.9361	30.172	29.4954	47.1276	34.6782	47.8941	51.121	48.5569		36.583	10.7903	50.8208	17.7248	0.970334	1.38919	0.616868	1	0	0.0173025	1	0	0.317791	1	0	-0.281773	1	0
Hspd1	ENSMUSG00000025980	146.687	128.437	156.766	160.093	134.033	130.51	144.821	142.147	163.932	147.41	127.901	139.359	119.745	126.25	146.359	126.822	131.039	160.758	159.92	157.39		138.563	12.9026	146.475	13.0781	0.609042	1.0571	0.0055725	1	0	-0.138198	1	0	0.157909	1	0	0.0141391	1	0
Hspe1	ENSMUSG00000073676	100.186	102.117	114.496	74.8823	55.5766	98.2347	133.865	120.047	83.3883	61.5934	130.571	99.8333	63.257	64.3308	73.2959	88.0865	70.2791	77.0471	82.252	60.6219		87.8545	23.6937	87.5414	22.7341	-0.0134851	0.996436	0.152566	1	0	-0.0522338	1	0	-0.189446	1	0	-0.394242	1	0
Mob4	ENSMUSG00000025979	94.289	92.8017	106.554	87.6052	93.2052	88.8838	99.5848	106.567	109.44	102.517	102.312	94.0511	75.2364	84.9049	94.4972	96.0337	92.1351	105.7	108.585	104.432		92.5457	8.26816	101.388	6.68196	1.1763	1.09555	0.0957036	1	0	-0.0728507	1	0	0.168385	1	0	-0.000168971	1	0
Rftn2	ENSMUSG00000025978	98.4529	117.496	115.349	94.7413	122.082	113.82	89.8758	126.816	118.655	145.396	85.9272	98.8556	107.425	95.6349	94.637	108.427	112.971	123.942	123.938	136.177		103.06	11.2607	120.002	14.5429	1.30262	1.16438	0.117358	1	0	-0.183846	1	0	0.327568	1	0	0.0263638	1	0
Mars2	ENSMUSG00000046994	11.5416	13.3139	13.1127	15.2581	16.482	12.8701	11.4447	12.3229	14.903	17.2343	10.1253	11.3688	12.7098	15.9966	16.1689	13.0046	13.0165	12.9939	9.96832	16.812		13.6078	2.14004	13.457	2.1466	-0.0703446	0.98892	-0.0188771	1	0	-0.0711454	1	0	-0.0106086	1	0	-0.0628701	1	0
Boll	ENSMUSG00000025977	0	0	0	0	0.0888515	0	0.0542401	0	0	0	0	0	0	0.147661	0	0	0.0971377	0	0	0		0.0236512	0.0490963	0.0151378	0.0317588	-0.205905	0.640042	-0.467191	1	0	0.561791	1	0	-0.425881	1	0	0.575673	1	0
Plcl1	ENSMUSG00000038349	25.5145	22.7171	24.9994	29.3895	39.1835	23.1259	23.8656	21.1745	27.7013	39.5027	17.5352	25.4751	29.6076	26.4313	25.8143	24.1751	31.2298	30.8605	29.5318	44.5022		26.6668	5.27282	29.5669	7.09364	0.464039	1.10876	-0.0672142	1	0	-0.183438	1	0	0.360631	1	0	0.244404	1	0
Hsfy2	ENSMUSG00000045336	0	0	0	0	0	0	0	0	0	0	0	0	0	0	0	0	0	0	0	0		0	0	0	0	#DIV/0!	#DIV/0!	0	1	0	0	1	0	0	1	0	-5.12548e-15	1	0
Satb2	ENSMUSG00000038331	0.642753	1.14245	0.479733	1.31455	1.95473	1.00547	0.922082	1.15708	1.08075	3.19812	0.598315	0.642464	1.85047	1.87037	1.2581	0.778051	1.26279	0.99953	1.17274	1.63175		1.17539	0.543881	1.32084	0.662338	0.24	1.12374	0.408593	1	0	0.158219	1	0	-0.0752551	1	0	-0.325561	1	0
X1700066M21Rik	ENSMUSG00000038323	6.37163	5.58041	6.18322	7.55865	6.79714	7.13886	6.72577	6.71106	6.82578	7.5215	4.69447	6.45257	7.01233	6.69395	7.40881	5.50193	6.02254	8.07953	6.71662	5.48861		6.47532	0.809545	6.67322	0.783714	0.248392	1.03056	0.104392	1	0	-0.0102228	1	0	-0.016939	1	0	-0.131541	1	0
Tyw5	ENSMUSG00000048495	24.1172	26.8035	34.2209	22.7698	11.684	23.0756	26.0352	26.0343	27.7582	15.1022	26.556	24.1343	23.3257	22.4936	23.7641	27.0651	23.4102	23.6972	26.6533	16.7625		23.9869	5.24278	23.5594	4.11999	-0.0906799	0.982176	-0.0185192	1	0	0.00884809	1	0	-0.0328856	1	0	-0.00551808	1	0
Maip1	ENSMUSG00000025971	17.4661	16.3458	19.3492	14.9295	12.1282	18.0985	20.6112	17.5297	15.5286	13.3847	20.4808	17.5141	14.6577	12.6496	14.5846	15.8945	13.6478	17.5334	16.5783	12.7573		16.0106	2.58886	16.1564	2.3145	0.0593997	1.00911	0.0866709	1	0	-0.00484728	1	0	-0.0650227	1	0	-0.156534	1	0
Spats2l	ENSMUSG00000038305	72.9943	67.7558	68.4419	62.1124	80.8993	70.0312	79.4617	68.9619	82.5919	90.0211	55.045	72.2353	73.0938	63.1988	73.9017	65.6341	83.0527	76.9222	69.9915	72.5881		68.9678	6.97486	75.9256	7.36831	0.969829	1.10089	0.150733	1	0	-0.06161	1	0	0.125657	1	0	-0.0866857	1	0
Kctd18	ENSMUSG00000054770	18.1647	19.5973	21.2149	21.4083	15.6379	21.7685	18.062	20.191	21.6718	13.9177	20.5268	18.0448	23.2283	21.4108	19.9898	23.2859	22.2445	22.1146	23.5082	12.6584		19.9224	2.06083	19.9423	3.64951	0.00671482	1.001	-0.00509054	1	0	0.103823	1	0	0.00914156	1	0	0.118047	1	0
Sgo2a	ENSMUSG00000026039	1.00605	1.80155	1.01277	0.75117	0.888515	1.55848	1.95264	0.983517	0.682578	0.651468	0.506266	0.977662	1.65569	0.787524	1.35129	1.1115	0.874239	0.99953	0.959518	0.939491		1.07385	0.387974	1.0713	0.377446	-0.00666599	0.997624	0.10154	1	0	-0.0532263	1	0	-0.10835	1	0	-0.262898	1	0
Aox1	ENSMUSG00000063558	44.2102	46.7524	45.4147	60.8448	32.5641	41.6266	41.2767	46.6303	50.1126	39.5619	35.8068	44.4697	69.7824	56.9478	48.5999	45.2937	55.0771	52.7669	47.4961	42.9694		48.5393	10.6723	46.2811	4.89399	-0.271999	0.953478	-0.0678477	1	0	0.15335	1	0	-0.0687748	1	0	0.152419	1	0
Aox3	ENSMUSG00000064294	0.866319	0.878804	1.97223	3.38026	4.17602	0.955199	0.813601	0.752101	1.08075	1.53983	1.19663	0.865929	0.876541	2.01803	1.63087	0.666901	0.534257	1.16612	0.959518	1.03839		1.78616	1.09801	0.950666	0.270257	-1.04492	0.532239	-1.12308	1	0	-0.773281	1	0	-0.57759	1	0	-0.227176	1	0
Aox4	ENSMUSG00000038242	0	0	0	0	0	0	0	0	0	0	0	0	0	0	0	0	0	0	0	0.0494469		0	0	0.00494469	0.0148341	0.471405	#DIV/0!	0	1	0	0	1	0	1.45967	1	0	1.33073	1	0
Aox2	ENSMUSG00000079554	0.0558915	0.0878804	0	0	0	0	0	0	0	0.118449	0	0.0558664	0.14609	0	0.0465963	0	0.0485689	0	0	0		0.0392325	0.0469995	0.0167018	0.0368776	-0.533362	0.425713	-0.385176	1	0	0.591466	1	0	-1.84104	1	0	-0.831408	1	0
Bzw1	ENSMUSG00000051223	137.353	127.998	153.461	163.098	180.058	139.509	144.387	136.362	175.65	182.826	117.546	137.292	138.932	155.241	152.696	132.38	163.823	174.085	162.265	190.717		146.367	17.2368	160.2	19.7799	0.745632	1.09451	0.0314485	1	0	-0.118791	1	0	0.230635	1	0	0.0803959	1	0
Clk1	ENSMUSG00000026034	233.515	288.38	316.517	316.336	104.223	250.715	263.444	262.83	268.765	99.1416	279.827	234.304	269.001	250.629	258.19	301.773	252.267	229.85	240.093	92.6635		255.092	57.5552	226.154	67.6125	-0.460902	0.886559	-0.13695	1	0	0.0373332	1	0	-0.210383	1	0	-0.0360993	1	0
Ppil3	ENSMUSG00000026035	17.3264	20.7837	15.6713	14.3192	13.15	17.2941	20.2858	20.8853	14.7892	11.3711	19.6984	17.4862	13.3916	11.6652	12.7208	17.1727	15.882	14.2433	15.5122	11.7684		15.6213	2.94107	15.9204	2.98928	0.10088	1.01915	0.0584634	1	0	-0.115335	1	0	-0.00932153	1	0	-0.183107	1	0
Nif3l1	ENSMUSG00000026036	21.3785	19.7292	17.6968	16.4788	15.5046	18.9532	23.1063	18.9761	17.1213	16.6421	20.4347	21.3689	18.5534	15.7013	20.1762	18.3398	18.8933	19.2826	18.0176	19.5315		18.7022	2.13799	18.8864	1.6613	0.0961757	1.00985	0.0610779	1	0	0.0835833	1	0	-0.0338648	1	0	-0.0113618	1	0
Orc2	ENSMUSG00000026037	17.1028	19.0701	18.8695	17.6994	21.9019	20.1597	18.0077	20.2489	20.136	23.4529	16.7528	16.8158	20.6961	23.3304	20.4558	20.0626	22.4388	23.5306	21.1627	23.5367		19.2695	2.15816	21.2737	1.79032	1.01081	1.10401	0.108396	1	0	0.0501286	1	0	0.177482	1	0	0.119207	1	0
Fam126b	ENSMUSG00000038174	38.118	28.7369	31.9289	47.1829	59.8415	26.3434	27.7167	25.9186	43.0024	66.8051	22.0456	37.9612	55.1247	50.6968	48.7863	25.5645	54.7371	42.3134	30.438	68.3356		42.0423	11.6017	41.1175	16.0498	-0.0660398	0.978003	-0.1172	1	0	0.0602206	1	0	0.0452388	1	0	0.222654	1	0
Ndufb3	ENSMUSG00000026032	117.959	128.525	124.837	82.7695	86.0527	111.959	128.874	119.295	89.4746	77.3471	110.734	117.431	72.9477	75.4054	72.2242	88.0865	75.5731	82.2113	83.7446	72.1431		98.8886	21.8162	92.8709	18.8681	-0.295053	0.939146	-0.0356333	1	0	-0.267023	1	0	-0.160062	1	0	-0.391446	1	0
Flacc1	ENSMUSG00000047528	0.223566	0.0439402	0.266518	0.281689	0.133277	0.150821	0.10848	0.231416	0.455052	0.177673	0.322169	0.307265	0.389574	0.147661	0.37277	0.11115	0.242844	0.0832942	0	0.346128		0.248843	0.105623	0.190686	0.126952	-0.498026	0.76629	0.230207	1	0	0.688996	1	0	-0.945462	1	0	-0.486056	1	0
Cflar	ENSMUSG00000026031	118.434	98.0306	116.149	133.286	184.856	109.496	105.822	109.865	150.907	200.771	93.7973	118.297	142.292	158.194	148.502	108.316	159.986	138.726	135.452	197.095		131.184	26.6261	141.644	33.8781	0.343299	1.07973	0.0566661	1	0	0.0226361	1	0	0.16202	1	0	0.127989	1	0
Casp8	ENSMUSG00000026029	20.3725	19.0701	18.0699	24.1783	24.2565	25.4887	20.9909	23.3151	21.9563	22.9791	18.5478	20.475	21.67	22.5921	22.506	25.3422	21.1275	23.1558	23.8813	23.1412		21.1738	2.11302	23.1378	1.45062	1.08368	1.09276	0.114965	1	0	-0.00264329	1	0	0.141011	1	0	0.0234004	1	0
Trak2	ENSMUSG00000026028	106.445	85.288	102.876	119.295	151.847	98.6369	101.158	103.501	125.879	163.045	84.3624	105.895	114.242	131.861	124.086	88.7534	133.661	124.858	108.532	172.866		112.62	19.523	122.089	26.5337	0.406514	1.08408	0.0658711	1	0	-0.0136559	1	0	0.165913	1	0	0.0863851	1	0
Stradb	ENSMUSG00000026027	18.4722	17.0049	17.8034	17.8872	13.9941	18.2996	19.5264	18.2818	17.9177	18.0634	19.2841	18.5197	15.096	16.5872	14.538	18.2842	16.222	16.5339	15.6188	15.3285		16.9187	1.73069	17.4076	1.31146	0.318444	1.0289	0.112357	1	0	-0.0185964	1	0	-0.0369668	1	0	-0.167913	1	0
C2cd6	ENSMUSG00000072295	0.0558915	0	0	0	0	0	0	0	0	0	0	0.0558664	0.0486967	0	0	0	0.0485689	0.0416471	0	0		0.0160455	0.0245799	0.00902159	0.0181094	-0.325353	0.562252	-1.83841	1	0	0.501052	1	0	-0.23406	1	0	1.9881	1	0
Tmem237	ENSMUSG00000038079	20.624	18.8064	21.0016	20.1407	16.6597	19.0034	20.6655	19.6125	20.648	19.7809	16.7068	20.503	18.8456	17.3747	20.2228	17.5617	20.3504	19.4075	23.6148	19.4821		19.0885	1.58302	20.0127	1.4767	0.603709	1.04841	0.0360942	1	0	-0.0532082	1	0	0.0994874	1	0	0.0101852	1	0
Mpp4	ENSMUSG00000079550	0.419186	0.527283	0.319822	0.516429	0.0888515	0.653557	0.488161	0.462832	0.39817	0.355346	0.506266	0.363132	0.243484	0.196881	0.232981	0.389025	0.825671	0.749648	0.479759	0.0988938		0.341432	0.143306	0.490106	0.199352	0.856393	1.43545	0.328321	1	0	-0.264955	1	0	0.707498	1	0	0.114146	1	0
Als2	ENSMUSG00000026024	9.19416	9.88655	8.20876	17.3708	19.9472	9.20008	8.73265	9.83517	12.9121	19.4848	9.06677	9.35762	15.1447	13.8801	14.3982	9.50333	15.7849	12.9106	11.0878	22.5972		12.6455	3.86408	13.2049	4.47281	0.133837	1.04424	-0.10298	1	0	-0.0636234	1	0	0.218472	1	0	0.257816	1	0
Cdk15	ENSMUSG00000026023	0.475078	0.659103	0.319822	0.328637	0.533109	0.351916	0.488161	0.578539	0.625696	0.296122	1.10458	0.418998	0.29218	0.344542	0.465963	1.27823	0.534257	0.832942	0.586372	0.543916		0.494201	0.230026	0.611615	0.262312	0.475941	1.23758	0.0010727	1	0	0.162483	1	0	0.519096	1	0	0.679368	1	0
Fzd7	ENSMUSG00000041075	134.447	142.015	162.736	133.567	227.638	142.375	130.99	149.61	141.123	271.307	102.956	134.415	166.738	141.803	135.782	141.994	181.842	133.645	121.965	205.897		148.21	31.2073	162.075	43.6024	0.365695	1.09355	0.0617359	1	0	-0.231555	1	0	0.204244	1	0	-0.0890458	1	0
Gm973	ENSMUSG00000047361	2.48717	2.41671	1.81232	2.91078	3.42078	2.41313	2.712	4.16548	2.27526	3.90881	3.0376	2.45812	1.60699	1.57505	1.77066	3.94583	2.03989	1.62424	2.07895	1.63175		2.34962	0.612058	2.67954	0.924093	0.42094	1.14041	0.241485	1	0	-0.315095	1	0	0.101202	1	0	-0.455187	1	0
Sumo1	ENSMUSG00000026021	92.0534	83.2667	84.6995	68.6382	61.663	85.4652	110.379	86.3759	79.0084	61.4157	94.5337	91.3136	57.7056	61.7222	68.2169	81.5842	63.3338	74.34	79.6933	56.2211		76.3813	13.4967	77.7816	14.7254	0.0991439	1.01833	0.114681	1	0	-0.0633436	1	0	-0.0730876	1	0	-0.251109	1	0
Nop58	ENSMUSG00000026020	47.3681	43.4129	50.1054	50.0467	46.3805	42.1293	48.0567	45.7046	57.7347	48.6232	41.0536	47.5423	40.4183	42.6247	47.9942	39.0137	44.0034	47.8941	48.7222	47.9635		45.6947	3.38198	46.9845	4.70998	0.314597	1.02823	0.0296658	1	0	-0.111143	1	0	0.0511954	1	0	-0.0896107	1	0
Bmpr2	ENSMUSG00000067336	163.902	139.159	157.672	182.534	265.844	142.626	166.354	151.982	213.306	254.546	120.722	163.884	185.729	201.803	207.4	138.493	200.201	217.981	209.601	295.099		178.865	38.498	199.019	48.0777	0.46276	1.11268	0.0308832	1	0	-0.0477488	1	0	0.271219	1	0	0.192586	1	0
Fam117b	ENSMUSG00000041040	20.093	18.0155	18.9228	20.9389	27.3218	16.6406	19.7434	19.5546	20.9324	24.5189	18.3637	20.0281	19.2839	24.8562	18.7783	21.0629	21.7103	22.4478	19.9366	22.3006		20.6602	2.88974	20.8848	2.00883	0.0902497	1.01087	-0.0551511	1	0	-0.0559244	1	0	0.0855513	1	0	0.0847764	1	0
Ica1l	ENSMUSG00000026018	0.223566	0.746984	0.692947	0.281689	0.133277	0.452463	0.21696	0.404978	0.341289	0.0592244	0.552291	0.223466	0.340877	0.442982	0.326174	0.611326	0.534257	0.249883	0.266533	0.346128		0.396425	0.196852	0.348304	0.153318	-0.272745	0.878612	-0.440238	1	0	-0.128215	1	0	0.101721	1	0	0.413203	1	0
Wdr12	ENSMUSG00000026019	16.8792	18.8064	22.121	14.7887	14.9715	18.8526	20.4485	18.8604	18.2021	16.4644	18.6858	17.3186	14.7064	15.8489	16.3087	17.5061	17.0477	18.7828	19.3503	15.1802		17.0435	2.20217	18.0695	1.46121	0.549014	1.0602	0.0856374	1	0	-0.0776736	1	0	0.0838925	1	0	-0.079414	1	0
Carf	ENSMUSG00000026017	10.7871	9.18351	10.0211	10.5633	11.0176	8.04378	8.84114	7.92599	13.2534	10.1866	7.17978	10.9498	15.1447	12.059	13.3265	9.00316	12.4336	12.4108	11.4609	10.9278		11.0232	2.06877	10.4487	1.83849	-0.293566	0.947881	-0.097201	1	0	0.184153	1	0	-0.0587954	1	0	0.222534	1	0
Nbeal1	ENSMUSG00000073664	113.208	88.4517	103.036	147.276	193.83	97.3298	92.9675	96.6161	178.779	223.158	75.4337	113.381	150.424	159.818	157.682	88.3643	165.426	159.217	143.608	240.757		130.254	35.2612	148.622	52.3808	0.411386	1.14102	0.0930247	1	0	0.0241606	1	0	0.280064	1	0	0.211199	1	0
Cyp20a1	ENSMUSG00000049439	38.5931	39.9417	34.754	43.1923	48.9128	43.537	41.331	36.1587	37.8831	46.3135	32.5391	38.464	40.8078	41.7387	47.0156	35.4013	40.555	43.7294	40.2464	45.2934		40.5959	4.75919	41.0449	3.54833	0.106955	1.01106	-0.00119232	1	0	-0.0345806	1	0	0.0336532	1	0	0.00026532	1	0
Abi2	ENSMUSG00000026782	28.337	29.9233	29.4769	29.859	39.7166	28.5554	31.5135	30.9519	31.0573	38.792	24.9451	28.2684	31.6529	29.4829	32.7106	30.8442	31.0841	30.9438	33.3166	42.376		30.4373	3.66691	32.9435	4.04974	0.648756	1.08234	0.0322007	1	0	-0.0972297	1	0	0.197097	1	0	0.0676658	1	0
Raph1	ENSMUSG00000026014	24.8997	16.6973	21.8012	44.1312	30.1207	17.8471	19.5807	17.5297	28.6683	28.0724	15.8784	24.5812	27.5623	33.519	33.7357	18.2842	33.4639	34.3588	34.7559	35.6512		27.2927	8.10969	26.8212	7.34178	-0.0609464	0.982727	-0.301454	1	0	-0.0252349	1	0	0.210977	1	0	0.487184	1	0
Cd28	ENSMUSG00000026012	0.139729	0	0.106607	0.657274	0.444258	0	0.10848	0	0	0.236898	0.644339	0.139666	0.29218	0.492202	0.0465963	0.277875	0.922808	0.124941	0.0533065	0.148341		0.296285	0.233858	0.187265	0.262003	-0.439014	0.632043	-1.89287	1	0	0.25301	1	0	-0.0663483	1	0	2.0699	1	0
Ctla4	ENSMUSG00000026011	0	0	0.0533036	0	0	0	0	0	0	0	0.506266	0	0	0	0.139789	0.833626	0.0485689	0	0	0		0.0699359	0.151584	0.0882195	0.24889	0.088728	1.26143	-1.37209	1	0	3.1971	1	0	0.427518	1	0	4.79519	1	0
Icos	ENSMUSG00000026009	0.251512	0.0439402	0.159911	0.0469481	0.177703	0.0502736	0.379681	0.0578539	0.113763	0	0.506266	0.251399	0.14609	0	0.419366	0.555751	0.0485689	0.0416471	0.426452	0.197788		0.200314	0.154921	0.187178	0.186159	-0.0767038	0.934424	-0.195738	1	0	0.901593	1	0	-0.0898245	1	0	1.00103	1	0
Pard3b	ENSMUSG00000052062	28.2811	22.6732	22.1743	34.4599	60.9966	25.7904	25.0047	23.6623	37.2574	60.4089	19.7444	28.3522	35.159	43.3138	38.5817	23.2304	40.1179	32.3598	31.7174	59.0891		33.3736	11.7054	35.8638	13.1121	0.200359	1.07462	0.0296824	1	0	-0.029977	1	0	0.175878	1	0	0.116216	1	0
Nrp2	ENSMUSG00000025969	4.77873	5.18495	4.47751	7.27696	10.3956	3.51916	5.31553	5.72754	6.31385	9.59435	4.28025	4.91624	5.21055	8.46588	6.33709	5.1129	8.25671	5.37247	4.74428	9.29602		6.13238	1.90264	6.32528	1.93316	0.100577	1.03146	-0.0767601	1	0	-0.137631	1	0	0.168704	1	0	0.107832	1	0
Ino80d	ENSMUSG00000040865	44.6294	39.1068	36.6196	50.1406	54.3327	41.6769	34.8221	36.2166	52.5585	62.1856	34.6562	44.7211	62.1857	60.787	60.6683	39.2916	59.0112	56.4318	40.6729	63.2921		48.7847	9.86167	48.6159	10.6133	-0.0164799	0.996539	0.0164495	1	0	0.225819	1	0	-0.0232195	1	0	0.186145	1	0
Ndufs1	ENSMUSG00000025968	69.8924	70.2165	72.8128	74.4597	82.2321	66.2607	68.5595	72.1439	79.9754	82.085	58.7729	70.0565	67.3962	68.613	69.0557	64.6894	77.7102	72.7991	72.7101	79.1151		70.3508	5.58479	73.6048	5.67605	0.577922	1.04625	-0.00234318	1	0	-0.146368	1	0	0.136458	1	0	-0.00756588	1	0
Eef1b2	ENSMUSG00000025967	371.204	370.68	356.068	272.534	253.182	335.979	399.966	377.323	295.044	253.303	383.013	372.657	245.675	249.891	251.62	341.12	259.843	293.154	339.936	238.581		312.652	58.7603	313.425	51.3682	0.0139986	1.00247	0.0333093	1	0	-0.111466	1	0	-0.0294696	1	0	-0.174244	1	0
Gpr1	ENSMUSG00000046856	0.0558915	0.131821	0	0.0469481	0	0.0502736	0	0.173562	0.113763	0.0592244	0.0920484	0.0558664	0	0.196881	0	0.166725	0	0.0832942	0.0533065	0		0.0579456	0.0628361	0.0700149	0.061365	0.194337	1.20829	0.624499	1	0	0.434684	1	0	-0.170826	1	0	-0.36174	1	0
Zdbf2	ENSMUSG00000027520	0.447132	1.01063	0.533036	0.563377	1.28835	0.55301	0.433921	0.347124	0.910104	0.53302	0.322169	0.391065	1.16872	0.885964	0.465963	0.277875	0.874239	0.541412	0.533065	1.43396		0.70764	0.331631	0.643773	0.325208	-0.194458	0.909747	-0.457794	1	0	-0.260441	1	0	0.201951	1	0	0.399122	1	0
Adam23	ENSMUSG00000025964	2.20772	1.93337	2.23875	3.05163	4.57585	3.11697	2.1696	2.77699	2.21838	3.43501	1.10458	2.09499	1.5096	3.44542	2.60939	2.61203	1.74848	0.99953	2.82525	1.63175		2.47713	0.952937	2.3534	0.706652	-0.147496	0.950051	-0.0284659	1	0	-0.379054	1	0	-0.139151	1	0	-0.489477	1	0
Gm39653	ENSMUSG00000115378	0	0	0	0	0	0	0	0	0	0	0	0	0	0	0	0	0	0	0	0		0	0	0	0	#DIV/0!	#DIV/0!	0	1	0	0	1	0	0	1	0	-5.12548e-15	1	0
Dytn	ENSMUSG00000069085	0	0	0	0	0	0	0	0	0	0	0	0	0	0	0	0	0	0	0	0		0	0	0	0	#DIV/0!	#DIV/0!	0	1	0	0	1	0	0	1	0	-5.12548e-15	1	0
Mdh1b	ENSMUSG00000025963	0	0.0439402	0	0	0	0	0	0	0	0	0	0	0.0486967	0	0	0	0	0	0	0		0.00926369	0.0185579	0	0	-0.705945	0	-1.28516	1	0	0.031847	1	0	-1.35685	1	0	-5.12548e-15	1	0
Fastkd2	ENSMUSG00000025962	18.3604	18.0155	20.2554	19.1079	14.083	19.4559	18.7671	19.6703	18.6571	15.3391	17.3511	18.3242	18.31	17.0794	20.2228	16.1723	16.8534	18.6995	21.6958	15.3285		18.111	1.67555	18.0639	1.97254	-0.0257053	0.997403	0.0335956	1	0	0.0238621	1	0	-0.0407277	1	0	-0.0504599	1	0
X4933402D24Rik	ENSMUSG00000025961	0.111783	0	0.106607	0.187792	0.444258	0.100547	0.21696	0	0.284407	0.118449	0.368194	0.111733	0.243484	0.492202	0.37277	0.277875	0.242844	0.208235	0.319839	0.0494469		0.243882	0.158197	0.18186	0.102791	-0.464925	0.74569	-0.213754	1	0	0.861529	1	0	-0.496044	1	0	0.575136	1	0
Klf7	ENSMUSG00000025959	49.1287	42.2266	45.468	69.9058	94.6713	41.6266	44.4226	41.5391	71.5	92.7454	37.4177	49.1066	74.8468	85.0525	82.1026	43.7376	70.5705	67.5932	56.3983	102.751		62.9927	19.5477	63.2884	20.7168	0.0146846	1.0047	-0.0466402	1	0	0.12412	1	0	0.0543576	1	0	0.225114	1	0
Creb1	ENSMUSG00000025958	62.6824	59.2314	66.8961	75.117	81.8322	56.2059	51.4738	57.8539	84.5828	88.5405	54.8609	62.8776	76.7947	77.1281	78.7011	55.9085	78.1959	80.0457	68.5522	87.076		69.6121	8.92432	70.8435	13.7501	0.106234	1.01769	-0.030017	1	0	0.0189926	1	0	0.0782516	1	0	0.12726	1	0
Mettl21a	ENSMUSG00000025956	37.2797	44.2478	42.483	32.2534	33.2305	32.3762	38.1308	40.0928	29.0096	29.2569	40.7314	37.4864	33.7468	30.5165	30.0546	34.3454	27.6357	32.6513	27.1863	28.3331		36.203	4.77574	31.9018	4.25655	-0.950836	0.881192	-0.166019	1	0	-0.134588	1	0	-0.200881	1	0	-0.169443	1	0
Ccnyl1	ENSMUSG00000070871	31.0198	26.3641	26.7584	35.4458	26.1223	29.3598	28.476	25.9186	40.9547	30.7967	23.5184	31.2293	26.491	31.4025	36.3451	23.1748	33.9496	36.6911	33.6364	31.3493		29.4697	4.05846	31.4307	4.91486	0.435101	1.06654	0.0934878	1	0	0.0319909	1	0	0.0923895	1	0	0.0308904	1	0
Fzd5	ENSMUSG00000045005	25.235	27.5505	24.6263	28.1689	42.782	26.8461	21.7503	23.3151	33.3894	41.7532	20.3887	25.7265	32.0911	28.2032	34.9006	23.3971	27.9271	39.3981	34.2761	36.6402		28.9673	5.96579	30.8693	6.80705	0.297175	1.06566	-0.012958	1	0	-0.0704582	1	0	0.194649	1	0	0.137146	1	0
Plekhm3	ENSMUSG00000051344	16.7395	15.5548	16.0444	20.3285	30.7426	14.4285	12.8007	14.637	17.0644	29.6122	14.4056	16.6482	24.4944	23.6257	21.4809	19.7291	21.0789	20.4487	17.218	33.2778		20.0065	4.89509	20.0295	6.30962	0.00408567	1.00115	-0.167422	1	0	0.0173936	1	0	0.151735	1	0	0.336538	1	0
Akr1cl	ENSMUSG00000025955	0.92221	0.746984	1.06607	1.78403	1.59933	1.00547	0.759361	0.809955	0.682578	0.592244	1.7029	0.921796	1.99657	0.935184	0.885329	1.00035	1.06851	1.37435	1.27936	1.18673		1.25604	0.436284	0.975891	0.247589	-0.789785	0.776959	-0.648202	1	0	0.0716579	1	0	-0.10789	1	0	0.611565	1	0
Cryge	ENSMUSG00000070870	0	0	0	0	0	0	0.10848	0	0	0	0	0	0	0	0	0	0	0	0	0		0	0	0.010848	0.0325441	0.471405	#DIV/0!	2.23456	1	0	0	1	0	0	1	0	-2.1253	1	0
Crygd	ENSMUSG00000067299	0.0558915	0	0	0.0469481	0.0444258	0	0	0	0.0568815	0.177673	0.184097	0.0558664	0	0.0492202	0	0	0.0485689	0.0832942	0	0.0494469		0.0436449	0.0526196	0.0415865	0.054084	-0.0385785	0.952837	0.436582	1	0	0.776719	1	0	-0.535527	1	0	-0.201784	1	0
Crygc	ENSMUSG00000025952	0	0	0	0	0	0	0	0	0	0	0	0	0	0	0	0	0	0	0	0		0	0	0	0	#DIV/0!	#DIV/0!	0	1	0	0	1	0	0	1	0	-5.12548e-15	1	0
Crygb	ENSMUSG00000073658	0	0	0	0	0	0	0	0	0	0	0	0	0	0	0	0	0	0	0	0		0	0	0	0	#DIV/0!	#DIV/0!	0	1	0	0	1	0	0	1	0	-5.12548e-15	1	0
Cryga	ENSMUSG00000044429	0	0	0	0	0	0	0	0	0	0	0	0	0	0	0	0	0	0	0	0		0	0	0	0	#DIV/0!	#DIV/0!	0	1	0	0	1	0	0	1	0	-5.12548e-15	1	0
Gm28845	ENSMUSG00000100846	0	0	0	0	0	0	0	0	0	0	0	0	0	0	0	0	0	0	0	0		0	0	0	0	#DIV/0!	#DIV/0!	0	1	0	0	1	0	0	1	0	-5.12548e-15	1	0
D630023F18Rik	ENSMUSG00000044816	0	0	0	0	0	0	0	0	0	0	0	0	0	0	0	0	0.0485689	0	0	0		0	0	0.00485689	0.0145707	0.471405	#DIV/0!	0	1	0	0	1	0	1.45409	1	0	1.32525	1	0
Idh1	ENSMUSG00000025950	74.4196	68.2392	56.875	65.7743	68.7267	63.4956	68.5595	58.8953	57.6778	63.4885	64.3879	74.3582	56.2447	59.458	67.6578	78.1941	56.6799	60.0551	63.0083	65.3688		65.6141	6.1509	63.5423	5.98927	-0.341288	0.968424	-0.0983188	1	0	-0.0524217	1	0	0.00457413	1	0	0.0504713	1	0
Pikfyve	ENSMUSG00000025949	25.9896	24.3868	27.6646	32.6759	32.4752	26.645	27.7167	26.4393	34.1858	34.8239	24.2548	26.0058	30.0459	32.2885	33.4095	26.5093	34.3382	31.1937	29.4785	37.6291		28.9197	3.47112	30.8959	3.90918	0.534618	1.06834	0.0653194	1	0	0.0278467	1	0	0.125288	1	0	0.0878119	1	0
Pth2r	ENSMUSG00000025946	0.0279458	0	0.106607	0	0	0.0502736	0	0	0.113763	0.118449	0	0.0279332	0.0486967	0	0.186385	0	0.0485689	0	0	0		0.0397568	0.0585073	0.0331054	0.0457152	-0.126687	0.832698	0.98746	1	0	0.89628	1	0	-1.88348	1	0	-1.93224	1	0
Crygf	ENSMUSG00000025945	0	0	0	0	0	0	0	0	0	0	0	0	0	0	0	0	0	0	0	0		0	0	0	0	#DIV/0!	#DIV/0!	0	1	0	0	1	0	0	1	0	-5.12548e-15	1	0
Map2	ENSMUSG00000015222	4.05214	2.28489	3.46474	5.53988	6.21961	3.6197	4.01377	3.23982	5.34686	4.91562	3.72796	4.27378	5.30794	5.75877	5.07899	3.16778	4.03121	5.08094	5.22404	5.5875		4.57087	1.15702	4.42273	0.864209	-0.145073	0.96759	-0.0295057	1	0	0.161157	1	0	-0.0604904	1	0	0.130132	1	0
Unc80	ENSMUSG00000055567	0	0	0	0.140844	0	0	0	0	0	0	0	0	0	0	0	0	0	0	0	0		0.0140844	0.0422533	0	0	-0.471405	0	-2.4975	1	0	-2.65527	1	0	0	1	0	-5.12548e-15	1	0
Rpe	ENSMUSG00000026005	30.1255	25.5732	29.7434	32.7228	37.4953	28.0024	28.8015	25.9186	37.0867	43.5299	19.4682	29.8885	32.8216	29.4829	38.2555	27.1762	33.3182	38.4403	39.3402	39.5575		30.5577	5.17179	34.1172	5.95537	0.638195	1.11648	0.0692084	1	0	-0.0542428	1	0	0.246644	1	0	0.12319	1	0
Kansl1l	ENSMUSG00000026004	23.6142	23.0686	24.3598	36.3378	35.2741	23.0756	19.7976	20.0175	36.5179	39.0881	17.6733	24.246	35.3051	37.8504	39.0477	24.2863	35.3096	35.6499	29.6917	40.0026		29.6777	7.37746	30.3437	7.53981	0.0892854	1.02244	-0.0426979	1	0	0.11122	1	0	0.0987641	1	0	0.252673	1	0
Acadl	ENSMUSG00000026003	89.8177	104.578	109.699	89.577	97.3368	101.603	99.856	115.708	93.7976	92.2124	89.9773	89.7215	74.7981	83.3298	82.6152	93.8663	82.3242	86.9591	81.3991	92.713		91.145	9.85743	94.0439	9.5546	0.298628	1.0318	0.0355782	1	0	-0.22337	1	0	0.0563444	1	0	-0.202601	1	0
Myl1	ENSMUSG00000061816	0.614807	0.615163	1.01277	0.845066	0.355406	0.55301	1.13904	1.38849	0.341289	0.0592244	0.782412	0.502798	0.779147	0.442982	0.37277	0.611326	0.194275	0.208235	0.213226	0.247235		0.632332	0.207692	0.495536	0.419166	-0.413552	0.783664	0.0275771	1	0	-0.249961	1	0	-0.968895	1	0	-1.24377	1	0
Lancl1	ENSMUSG00000026000	63.4369	82.5637	74.4119	58.0279	49.979	71.7908	70.1867	74.458	63.366	46.728	74.053	63.6318	56.9265	55.5204	65.4678	74.9152	55.7085	58.6807	65.2472	47.5679		64.4019	9.53554	62.8649	9.90925	-0.158056	0.976135	-0.00804117	1	0	-0.0572171	1	0	-0.063288	1	0	-0.112462	1	0
Cps1	ENSMUSG00000025991	0.0279458	0	0	0	0	0	0	0	0	0	0	0.0279332	0	0.0984404	0	0	0.145707	0	0.106613	0		0.0154319	0.0297831	0.025232	0.0512155	0.23393	1.63505	-1.18442	1	0	1.24667	1	0	0.855898	1	0	3.1139	1	0
Erbb4	ENSMUSG00000062209	9.52951	12.9184	8.47528	9.90605	17.8592	10.1553	6.40033	11.3394	13.5378	21.5577	6.21327	9.46936	12.6124	14.2246	11.5559	10.5593	11.0737	10.8282	11.5675	19.7788		11.2764	3.13466	12.6798	4.35077	0.370114	1.12445	0.10119	1	0	-0.118913	1	0	0.239581	1	0	0.0194794	1	0
Ikzf2	ENSMUSG00000025997	4.639	3.77886	4.3709	5.39903	4.84241	3.8208	3.95953	4.91758	4.77805	5.38942	3.68194	4.74864	8.8628	6.84161	7.82817	3.27893	6.45966	5.87224	4.31783	5.83474		5.49934	1.66793	4.86288	0.975111	-0.465873	0.884266	-0.0119859	1	0	0.46848	1	0	-0.303747	1	0	0.176648	1	0
Spag16	ENSMUSG00000053153	0	0	0	0	0	0	0	0	0	0	0	0	0	0	0	0	0	0	0	0		0	0	0	0	#DIV/0!	#DIV/0!	0	1	0	0	1	0	0	1	0	-5.12548e-15	1	0
Vwc2l	ENSMUSG00000045648	0	0	0	0	0	0	0	0	0	0	0	0	0	0	0	0	0	0	0	0		0	0	0	0	#DIV/0!	#DIV/0!	0	1	0	0	1	0	0	1	0	-5.12548e-15	1	0
Bard1	ENSMUSG00000026196	1.6488	1.53791	1.27929	1.73708	1.33277	1.10602	1.41024	1.44635	1.64956	1.77673	0.782412	1.59219	2.19135	1.62427	2.23662	1.00035	1.84562	1.74918	1.38597	1.87898		1.59627	0.402894	1.5249	0.290985	-0.203085	0.95529	-0.0381562	1	0	0.151518	1	0	-0.0892229	1	0	0.100357	1	0
Abca12	ENSMUSG00000050296	0	0	0	0	0	0	0	0	0	0	0	0	0	0	0	0	0	0	0	0		0	0	0	0	#DIV/0!	#DIV/0!	0	1	0	0	1	0	0	1	0	-5.12548e-15	1	0
Atic	ENSMUSG00000026192	51.6997	54.7935	56.0221	51.8777	56.7317	63.6464	55.2707	62.5401	56.142	61.2972	43.4008	51.6485	49.0863	51.2383	55.9155	55.9085	53.7657	56.5567	51.814	62.6987		52.2414	3.79951	57.964	3.98731	1.46939	1.10954	0.140892	1	0	-0.109305	1	0	0.159857	1	0	-0.0903383	1	0
Fn1	ENSMUSG00000026193	1697.06	1239.38	1347.04	2311.35	3313.14	1400.22	1804.51	1838.37	2072.88	4208.84	1175.37	1696.5	2075.55	1865.64	1571.69	2762.25	2464.63	1533.4	2342.4	4200.86		1829.27	600.484	2462.84	956.129	0.793579	1.34635	0.19282	1	0	-0.240822	1	0	0.665966	1	0	0.232324	1	0
Mreg	ENSMUSG00000039395	3.54911	2.81217	3.41143	3.38026	4.04274	3.66998	3.68833	2.1406	2.61655	2.78355	3.72796	3.74305	3.21398	3.29775	2.60939	2.27858	2.42844	3.08188	1.91904	4.15354		3.37879	0.408935	2.87605	0.710947	-0.866874	0.851207	-0.203645	1	0	-0.0486524	1	0	-0.258023	1	0	-0.102976	1	0
Pecr	ENSMUSG00000026189	17.0469	21.0474	17.377	13.4741	14.2607	15.7859	18.6044	16.6619	14.903	12.9701	17.3511	16.8717	14.4142	12.8957	15.5166	19.3957	17.8248	10.3701	12.8469	12.0156		16.0255	2.29864	15.1378	2.87386	-0.341134	0.944607	-0.0760903	1	0	-0.110178	1	0	-0.0910631	1	0	-0.125139	1	0
Tmem169	ENSMUSG00000026188	0.92221	1.31821	1.06607	0.938962	1.51048	0.603284	1.03056	0.752101	0.511933	1.18449	1.15061	0.921796	1.75308	1.03362	1.3047	1.3338	1.06851	0.832942	1.06613	1.13728		1.19197	0.264073	0.952104	0.252254	-0.928894	0.798763	-0.491419	1	0	0.0908379	1	0	-0.173524	1	0	0.408458	1	0
Xrcc5	ENSMUSG00000026187	31.3551	35.8113	32.7817	29.9529	25.5892	29.4101	31.3508	31.704	31.0573	27.4209	29.5936	31.2852	24.884	26.0375	27.4452	28.899	27.49	27.7786	28.3058	30.4593		29.4736	3.32039	29.3876	1.56918	-0.033121	0.997082	-0.0427272	1	0	-0.158134	1	0	0.036622	1	0	-0.0787793	1	0
March4	ENSMUSG00000039372	0	0	0	0	0	0	0	0.0578539	0	0	0	0	0	0	0	0	0	0	0	0.0494469		0	0	0.0107301	0.0215424	0.704409	#DIV/0!	1.53459	1	0	0	1	0	1.45914	1	0	-0.114477	1	0
Smarcal1	ENSMUSG00000039354	34.5689	36.5143	37.2059	35.258	29.4987	34.6385	32.978	35.9851	32.0812	33.9948	39.7189	34.2182	31.2146	32.9775	35.4598	37.013	30.8898	33.3593	36.4617	28.5803		34.6635	2.79381	33.5982	2.49109	-0.402496	0.969267	-0.0281545	1	0	0.00476158	1	0	-0.0622069	1	0	-0.0292899	1	0
Ankar	ENSMUSG00000039342	0	0	0	0	0	0	0	0	0	0	0	0	0.0973934	0	0	0	0	0	0	0		0.00973934	0.029218	0	0	-0.471405	0	0	1	0	2.2031	1	0	-2.10915	1	0	-5.12548e-15	1	0
Rpl37a	ENSMUSG00000046330	560.564	667.584	584.048	355.256	318.488	597.653	680.767	638.823	437.76	286.765	853.151	576.597	329.725	341.047	348.82	601.544	373.689	428.923	478.639	257.322		493.528	173.203	478.189	140.263	-0.0973342	0.968919	0.0877165	1	0	-0.0213755	1	0	-0.194753	1	0	-0.303845	1	0
Igfbp2	ENSMUSG00000039323	22.161	22.058	28.1976	33.4271	14.8382	14.9313	24.1911	40.7292	13.0259	18.1819	22.2757	22.151	13.976	14.2739	7.96796	20.9518	19.9132	9.91201	18.8705	15.2791		20.1326	7.11698	19.5986	8.05936	-0.0702438	0.973473	-0.119716	1	0	-0.579888	1	0	0.0727878	1	0	-0.387352	1	0
Igfbp5	ENSMUSG00000026185	742.687	687.664	449.989	1204.55	1570.54	707.551	697.582	584.961	737.184	1563.46	506.128	742.716	1249.31	1219.33	1162.16	565.81	946.898	999.738	988.623	1576.81		953.508	354.779	936.863	349.303	-0.0472803	0.982543	-0.117695	1	0	0.0678477	1	0	0.0574698	1	0	0.243013	1	0
Tnp1	ENSMUSG00000026182	0	0	0	0	0	0	0	0	0	0	0	0	0	0	0	0	0	0	0	0		0	0	0	0	#DIV/0!	#DIV/0!	0	1	0	0	1	0	0	1	0	-5.12548e-15	1	0
Tns1	ENSMUSG00000055322	2000.25	2001.35	2166.21	2330.79	3487.73	2288.71	2182.62	2214.53	2409.78	4081.98	1757.16	2002.03	2686.65	2580.03	2422.73	2402.73	2850.46	2301.33	2092.6	4078.98		2343.49	470.758	2690.37	721.536	0.569416	1.14802	0.136701	1	0	-0.0662221	1	0	0.26176	1	0	0.0588364	1	0
Rufy4	ENSMUSG00000061815	0.782481	0.307582	0.746251	0.657274	0.399832	0.904926	0.596641	1.21493	0.682578	0.296122	0.828436	0.78213	0.730451	0.836744	0.74554	1.05593	1.31136	0.624706	0.533065	0.791151		0.681672	0.172175	0.801141	0.303521	0.484173	1.17526	0.342108	1	0	0.424006	1	0	0.133037	1	0	0.21429	1	0
Cxcr2	ENSMUSG00000026180	0.307403	0.0439402	0	0.0469481	0.444258	0.0502736	0.0542401	0.0578539	0.0568815	0.0592244	0.138073	0.307265	0.389574	0.246101	0.419366	0.166725	0.145707	0.0832942	0	0.148341		0.234293	0.157716	0.082254	0.0508654	-1.2975	0.351074	-1.58109	1	0	0.736775	1	0	-1.42131	1	0	0.89008	1	0
Cxcr1	ENSMUSG00000048480	0	0	0	0	0	0	0	0	0	0	0	0	0	0	0	0	0	0	0	0		0	0	0	0	#DIV/0!	#DIV/0!	0	1	0	0	1	0	0	1	0	-5.12548e-15	1	0
Arpc2	ENSMUSG00000006304	481.785	510.014	531.277	400.702	471.757	549.793	567.568	519.413	473.88	499.972	491.4	483.077	396.537	392.088	415.639	572.201	424.152	487.063	474.428	499.958		457.428	48.7552	506.843	44.0714	1.06332	1.10803	0.12407	1	0	-0.136776	1	0	0.173781	1	0	-0.087065	1	0
Gpbar1	ENSMUSG00000064272	0.335349	1.01063	0.639644	1.03286	0.666386	1.10602	1.19328	1.96703	0.625696	0.414571	1.3347	0.251399	0.29218	0.541422	0.232981	1.05593	0.971377	0.499765	0.639678	0.148341		0.633755	0.362602	0.862169	0.488462	0.530999	1.36041	0.535147	1	0	-0.472957	1	0	0.326225	1	0	-0.680974	1	0
Aamp	ENSMUSG00000006299	105.719	117.804	120.04	96.3845	94.6713	114.222	120.25	115.766	105.117	101.984	128.73	104.861	89.2124	91.3035	83.8267	121.32	98.7891	103.785	105.813	87.2244		103.255	14.1045	107.427	10.0337	0.340855	1.0404	0.0601723	1	0	-0.102317	1	0	0.053765	1	0	-0.108723	1	0
Pnkd	ENSMUSG00000026179	57.736	64.8118	48.9327	39.4834	40.5163	59.4737	66.2814	53.8042	40.1583	39.325	63.9276	57.5703	37.6913	39.4746	40.3058	53.9634	38.3208	43.6878	42.9118	34.7612		49.045	10.3892	47.2688	9.89921	-0.175047	0.963784	0.0426167	1	0	-0.0734247	1	0	-0.162307	1	0	-0.278343	1	0
Tmbim1	ENSMUSG00000006301	206.072	218.427	211.402	191.971	190.098	228.996	220.594	210.993	185.946	197.809	206.142	206.371	181.736	178.62	176.274	206.017	188.107	203.154	205.923	201.348		196.711	14.1163	204.889	12.5443	0.612395	1.04157	0.0369467	1	0	-0.100869	1	0	0.0817061	1	0	-0.0561088	1	0
Catip	ENSMUSG00000073650	0.698644	0.527283	0.692947	0.563377	0.844089	0.804378	0.976322	1.04137	0.739459	0.53302	1.5188	0.69833	0.925237	0.935184	0.326174	1.50053	0.728533	0.583059	0.533065	0.543916		0.773007	0.305325	0.798365	0.290521	0.085091	1.0328	0.297037	1	0	0.391243	1	0	-0.183417	1	0	-0.08944	1	0
Slc11a1	ENSMUSG00000026177	11.346	9.79867	9.27483	12.3004	9.95137	7.84269	7.91905	7.46316	8.13405	6.87003	12.0123	11.3129	10.3237	6.74317	10.0648	24.6753	8.35384	9.03742	10.7146	8.70266		10.3128	1.52259	9.97128	4.99885	-0.0924305	0.966882	-0.462439	1	0	-0.0614455	1	0	0.281605	1	0	0.682553	1	0
Ctdsp1	ENSMUSG00000026176	233.543	252.173	263.587	199.06	311.913	266.299	272.448	254.673	232.418	338.823	259.024	233.913	215.532	235.273	240.064	273.874	240.222	231.266	234.282	309.933		244.408	29.0164	265.424	33.8625	0.666475	1.08599	0.114819	1	0	-0.0902634	1	0	0.12343	1	0	-0.0816522	1	0
Vil1	ENSMUSG00000026175	1.53702	0.483342	0.213215	1.50234	0.710812	0.55301	0.379681	0.173562	0.625696	0.829142	0.414218	1.42459	1.12002	1.23051	1.39789	0.500175	1.11708	1.45765	1.01282	1.13728		1.0034	0.475341	0.77861	0.379308	-0.522741	0.775975	-0.813428	1	0	0.310209	1	0	-0.0940992	1	0	1.02849	1	0
Usp37	ENSMUSG00000033364	13.0227	13.3139	13.0061	20.5163	18.259	12.7192	10.4683	11.3972	19.1122	19.6625	13.0709	12.9331	15.3395	16.6857	16.3553	13.2824	15.9792	17.117	16.6316	19.0371		15.2502	2.52864	15.5407	3.19052	0.100892	1.01904	-0.0906833	1	0	-0.0709265	1	0	0.142869	1	0	0.16262	1	0
Cnot9	ENSMUSG00000026174	26.3249	27.9899	28.5174	27.4647	30.4761	27.2483	29.6693	26.4393	25.5398	34.4686	27.3844	26.7879	23.9588	24.807	26.8395	26.0091	25.9358	30.0275	26.1735	31.2505		27.0551	1.74022	28.2762	2.81349	0.522011	1.04513	0.0265058	1	0	-0.116559	1	0	0.103202	1	0	-0.0398598	1	0
Plcd4	ENSMUSG00000026173	1.31345	1.66973	1.70572	1.50234	1.68818	0.955199	1.30176	2.02489	1.93397	2.36898	1.56482	1.42459	1.65569	1.82115	1.49108	1.5561	1.50563	1.79082	2.07895	1.92843		1.58367	0.144455	1.74447	0.39546	0.540131	1.10154	0.12224	1	0	0.0166657	1	0	0.16087	1	0	0.0552388	1	0
Zfp142	ENSMUSG00000026135	11.318	11.2487	9.75457	21.3144	24.4786	12.0657	8.7869	8.96736	16.4388	26.8287	9.15882	11.3409	22.644	22.8874	19.7102	11.1706	19.9132	17.117	14.4994	26.6024		16.3856	5.96656	16.239	6.23213	-0.024025	0.991055	-0.0961492	1	0	0.133697	1	0	0.0599667	1	0	0.289795	1	0
Bcs1l	ENSMUSG00000026172	12.2123	14.0609	14.7118	12.3474	11.6395	12.8198	15.3499	14.1164	12.0589	12.9701	15.5102	12.1789	13.2455	11.0746	12.2082	16.3391	9.08238	12.9939	16.525	10.6805		12.9189	1.35118	13.2936	2.26116	0.20116	1.029	0.052159	1	0	-0.0161219	1	0	0.0300611	1	0	-0.0382177	1	0
Rnf25	ENSMUSG00000026171	43.5395	55.0571	57.1948	38.9669	25.8114	48.7654	52.5044	54.7877	42.3198	29.8491	56.978	44.4138	36.3764	34.5034	33.1765	50.0731	33.6096	41.064	42.6452	30.2121		42.6018	10.3307	42.5831	8.6012	-0.00197051	0.99956	0.0496081	1	0	-0.101949	1	0	-0.0566064	1	0	-0.208158	1	0
Stk36	ENSMUSG00000033276	3.49322	2.90005	4.4242	4.08449	2.35457	3.92134	3.68833	3.93407	3.12848	2.36898	2.94555	3.26818	5.16185	3.98684	3.02876	2.8899	3.25411	2.74871	3.83807	2.4229		3.56477	0.800488	3.21949	0.574748	-0.495511	0.90314	-0.0126275	1	0	0.0911619	1	0	-0.276845	1	0	-0.173019	1	0
Ttll4	ENSMUSG00000033257	23.4465	25.1777	29.7434	32.9576	24.8784	25.4385	22.0757	25.2243	36.006	30.2044	22.6439	23.2404	36.3277	36.6691	32.9436	27.732	34.4839	34.7337	25.4805	30.311		28.8028	5.29055	29.169	4.51438	0.0744544	1.01271	0.0293326	1	0	0.156334	1	0	0.0102318	1	0	0.137227	1	0
Cyp27a1	ENSMUSG00000026170	26.297	31.4612	26.5985	31.1736	25.1006	27.9521	25.5471	25.745	19.9085	18.5965	39.7649	26.2013	24.0075	27.268	28.2839	32.4003	25.1101	26.196	28.519	19.4821		28.6156	4.35589	24.9457	4.18934	-0.858792	0.871749	-0.25546	1	0	0.0492886	1	0	-0.144089	1	0	0.160656	1	0
Prkag3	ENSMUSG00000006542	0.279458	0.527283	0.533036	0.563377	0.399832	0.854652	0.433921	0.347124	0.341289	0.414571	0.414218	0.307265	0.29218	0.393762	0.652348	0.555751	0.0971377	0.333177	0.373146	0.791151		0.436276	0.120875	0.454192	0.21427	0.10299	1.04107	0.0963527	1	0	-0.146388	1	0	0.0655976	1	0	-0.176704	1	0
Wnt6	ENSMUSG00000033227	0.894265	0.834864	0.906162	0.985911	0.710812	0.603284	0.433921	0.462832	0.739459	0.710693	1.28868	0.921796	0.584361	0.787524	0.419366	0.389025	0.43712	0.957883	1.06613	0.64281		0.833374	0.223143	0.644316	0.218335	-0.856426	0.773141	-0.551577	1	0	-0.10265	1	0	-0.196321	1	0	0.25252	1	0
Wnt10a	ENSMUSG00000026167	0	0	0	0.0469481	0	0	0.0542401	0.115708	0	0	0	0	0	0	0	0	0	0	0	0		0.00469481	0.0140844	0.0169948	0.0366634	0.44289	3.61991	1.44585	1	0	-1.40692	1	0	0	1	0	-2.6204	1	0
Cdk5r2	ENSMUSG00000090071	0	0	0	0	0	0	0	0.0578539	0.0568815	0.0592244	0.0460242	0	0	0	0	0	0	0.0416471	0	0		0.00460242	0.0138073	0.0215607	0.026788	0.795788	4.68464	2.73934	1	0	1.39657	1	0	0.118487	1	0	-1.30904	1	0
Fev	ENSMUSG00000055197	0	0	0	0	0	0	0	0	0.0568815	0	0	0	0	0	0	0	0	0	0	0		0	0	0.00568815	0.0170644	0.471405	#DIV/0!	1.53197	1	0	0	1	0	0	1	0	-1.4421	1	0
Cryba2	ENSMUSG00000006546	0	0	0	0	0	0	0	0	0	0	0	0	0	0	0	0	0	0	0	0		0	0	0	0	#DIV/0!	#DIV/0!	0	1	0	0	1	0	0	1	0	-5.12548e-15	1	0
Cfap65	ENSMUSG00000047021	0	0	0	0.0469481	0	0	0.0542401	0	0	0	0	0	0	0	0	0	0	0	0	0.0494469		0.00469481	0.0140844	0.0103687	0.0207651	0.319799	2.20854	0.226153	1	0	-1.40789	1	0	1.45872	1	0	-0.100131	1	0
Ihh	ENSMUSG00000006538	6.20396	6.85467	7.67572	4.41312	9.01843	8.84816	5.53249	4.28119	7.16707	7.58072	5.93712	6.17324	6.42797	4.18372	7.08263	6.22441	9.27665	7.70471	8.79558	8.05985		6.39706	1.35354	7.34708	1.50832	0.662951	1.14851	-0.0299894	1	0	-0.194761	1	0	0.42582	1	0	0.261032	1	0
Nhej1	ENSMUSG00000026162	6.12012	6.63497	4.69072	3.66195	3.06538	5.58037	7.26817	6.19037	5.11933	3.37579	7.64002	6.36877	3.89574	2.90399	3.63451	7.22476	4.66261	4.74777	5.33065	2.02732		4.86162	1.60267	5.15272	1.5294	0.185831	1.05988	0.185691	1	0	0.0169159	1	0	-0.0319977	1	0	-0.20075	1	0
Slc23a3	ENSMUSG00000026205	0.810427	1.05457	1.65241	1.03286	0.266555	1.10602	0.650881	1.90918	0.853222	0.355346	1.28868	0.837996	1.07133	1.23051	0.512559	1.16708	0.631395	1.24941	1.22605	0.445022		0.975788	0.374582	0.959361	0.443332	-0.040029	0.983165	0.0300248	1	0	0.0439451	1	0	-0.0614435	1	0	-0.0475142	1	0
Cnppd1	ENSMUSG00000033159	54.2707	54.6616	55.9688	49.5303	57.7091	54.4966	65.5763	59.6474	51.364	57.7438	59.7854	54.0787	55.076	48.6296	43.4743	61.6883	51.6773	48.6854	49.6817	48.7547		53.3184	4.5579	54.9315	5.63336	0.314817	1.03025	0.0858548	1	0	-0.0598856	1	0	-0.00350943	1	0	-0.149247	1	0
Retreg2	ENSMUSG00000049339	58.4346	63.5376	51.7578	52.0655	58.2422	56.7589	59.5556	55.8291	53.8099	65.6799	67.5635	58.5201	49.5246	51.1398	51.2093	56.8533	51.2887	55.7654	64.4476	55.2817		56.1995	5.73949	57.527	4.28116	0.262194	1.02362	0.037743	1	0	-0.0312064	1	0	0.0287743	1	0	-0.0401744	1	0
Zfand2b	ENSMUSG00000026197	27.4707	32.9991	25.4258	19.2957	15.7711	25.4385	27.7167	30.3155	21.3306	15.4576	41.5599	27.5701	17.8717	16.6857	16.9144	26.1759	16.8534	20.0739	25.1074	16.9108		24.1564	8.04374	22.538	4.8703	-0.243402	0.933003	-0.00856504	1	0	-0.0040436	1	0	-0.199167	1	0	-0.194638	1	0
Abcb6	ENSMUSG00000026198	0.950156	0.966685	1.11938	0.422533	0.399832	1.45794	1.0848	0.983517	0.568815	0.473795	1.05856	0.921796	0.973934	1.18129	0.652348	1.00035	0.728533	0.666353	0.692985	0.494469		0.86465	0.26311	0.815156	0.295489	-0.176913	0.942758	0.248545	1	0	0.301897	1	0	-0.419458	1	0	-0.365938	1	0
Atg9a	ENSMUSG00000033124	13.9729	10.7214	13.2193	21.737	28.5658	15.1826	13.9939	13.8849	18.9415	29.1976	9.02075	13.9945	22.4979	22.2475	19.617	12.949	25.1101	19.1993	15.0324	30.6571		17.5594	5.94363	19.4149	6.27445	0.303611	1.10567	0.0478755	1	0	-0.0142425	1	0	0.237603	1	0	0.175477	1	0
Ankzf1	ENSMUSG00000026199	28.6724	38.0962	38.3786	27.0891	11.7728	35.091	33.5204	32.2246	31.5123	19.7217	35.2545	28.6315	39.2009	31.3533	29.0761	37.2909	29.5784	28.8198	29.5851	15.4274		30.7525	7.67708	29.2772	6.42826	-0.208376	0.952025	0.079099	1	0	0.183292	1	0	-0.21672	1	0	-0.112527	1	0
Glb1l	ENSMUSG00000026200	22.2169	23.0686	20.4686	25.305	20.1249	21.3663	17.8992	19.8439	22.1269	18.5965	19.1461	22.3186	26.004	22.9366	21.3877	21.841	21.4189	17.0337	24.0946	17.6525		22.2977	2.06442	20.1873	2.21189	-0.986417	0.905355	-0.155306	1	0	0.00754055	1	0	-0.132447	1	0	0.0304005	1	0
Stk16	ENSMUSG00000026201	77.5774	96.4927	99.9443	64.9762	49.5791	88.5822	95.1371	94.5912	66.8926	60.2312	102.542	77.6822	62.8188	60.9839	66.7259	94.1997	63.9652	72.5492	71.0576	61.3636		75.9322	17.3432	76.857	13.8602	0.0589045	1.01218	0.061524	1	0	-0.0674414	1	0	-0.0302142	1	0	-0.159178	1	0
Tuba4a	ENSMUSG00000026202	18.4163	19.2458	17.4303	14.2253	10.1735	21.1149	22.4012	18.5133	15.3011	16.2275	29.0413	18.6594	9.59325	10.2378	14.3517	21.2852	16.0277	19.7407	22.0689	14.8835		16.1375	5.56275	18.7564	2.79324	0.595015	1.16229	0.234832	1	0	0.0433181	1	0	0.197887	1	0	0.00636775	1	0
A630095N17Rik	ENSMUSG00000096094	0	0	0	0	0	0	0	0	0	0.0592244	0	0	0.0973934	0	0.0465963	0	0	0	0.106613	0		0.014399	0.030957	0.0165837	0.0348191	0.0663165	1.15173	1.54045	1	0	2.63545	1	0	-0.332286	1	0	0.591936	1	0
Dnajb2	ENSMUSG00000026203	92.6961	97.3276	99.4113	93.7085	78.7669	91.498	87.7062	92.7977	96.3004	102.162	97.7094	93.0734	67.8832	80.5735	76.2781	76.8047	73.7275	85.8346	87.2095	89.6473		87.7428	10.362	88.3688	8.00316	0.0676184	1.00713	0.0264811	1	0	-0.152279	1	0	-0.00827915	1	0	-0.187037	1	0
Ptprn	ENSMUSG00000026204	3.80062	3.1637	4.74402	2.5352	1.95473	4.52463	5.20705	6.36393	2.33214	2.4282	4.5564	3.74305	2.24005	1.87037	1.2115	4.2237	2.91413	2.99859	3.35831	3.11516		2.98196	1.142	3.74658	1.23924	0.641669	1.25641	0.365207	1	0	-0.242739	1	0	0.277617	1	0	-0.330241	1	0
Resp18	ENSMUSG00000033061	0.19562	0	0	0	0	0	0	0.0578539	0	0	0	0.195532	0	0	0	0	0	0	0	0		0.0391153	0.0782306	0.00578539	0.0173562	-0.588219	0.147906	-1.48233	1	0	0.00206501	1	0	-3.08893	1	0	-1.45398	1	0
Dnpep	ENSMUSG00000026209	68.2436	70.0407	65.4036	52.1594	43.4484	68.8749	68.5052	64.3336	56.2558	48.6825	72.0279	68.0174	50.2063	46.71	52.048	64.9117	49.8802	51.3925	62.7418	50.7325		58.8305	10.3172	58.6311	7.66339	-0.0219473	0.99661	0.034983	1	0	-0.0501698	1	0	-0.048204	1	0	-0.133355	1	0
Des	ENSMUSG00000026208	131.01	150.891	181.552	109.53	96.5816	130.46	171.453	175.066	108.644	85.4016	235.828	131.118	63.8414	66.4473	71.9446	189.622	78.0987	74.465	88.6488	62.9459		123.874	52.1946	116.48	44.6158	-0.152285	0.940311	0.00320971	1	0	-0.234173	1	0	-0.205273	1	0	-0.442652	1	0
Speg	ENSMUSG00000026207	393.057	423.1	409.639	371.407	347.809	394.899	340.519	392.597	382.301	412.143	438.427	393.467	508.637	411.924	390.151	409.588	436.634	382.237	324.477	367.391		408.762	41.242	384.279	31.819	-0.664708	0.940104	-0.0168313	1	0	0.139541	1	0	-0.157956	1	0	-0.00158344	1	0
Gmppa	ENSMUSG00000033021	107.843	123.033	112.364	86.1029	63.8398	115.981	110.107	116.634	79.0653	72.1945	134.529	107.571	88.5306	74.2733	73.063	115.152	81.45	75.0064	97.1245	70.363		97.1148	22.2056	93.3077	18.6621	-0.185617	0.960798	0.0023963	1	0	-0.0450736	1	0	-0.12274	1	0	-0.170208	1	0
Asic4	ENSMUSG00000033007	0.111783	0	0.159911	0	0.222129	0	0.16272	0.0578539	0.227526	0	0.0920484	0.167599	0.0486967	0.147661	0.0465963	0	0.0971377	0.0832942	0	0.346128		0.0996424	0.0714358	0.097466	0.110804	-0.023346	0.978158	-0.136078	1	0	0.0629789	1	0	0.0455988	1	0	0.242509	1	0
Chpf	ENSMUSG00000032997	132.91	112.091	115.296	108.92	166.33	124.829	121.444	110.848	111.374	165.295	121.228	133.102	106.938	104.248	100.788	111.206	113.214	114.113	130.974	166.834		120.185	18.6581	127.013	20.5312	0.348068	1.05681	-0.00415447	1	0	-0.166283	1	0	0.167955	1	0	0.00582697	1	0
Obsl1	ENSMUSG00000026211	55.9474	66.2179	63.5912	54.9293	54.8658	57.312	55.6503	58.0275	60.5788	67.8712	64.1117	56.5089	74.5547	65.3152	65.7939	63.7446	63.0909	65.6358	66.1001	62.6492		62.1836	6.12476	62.066	3.86275	-0.022962	0.998109	0.0189602	1	0	0.142479	1	0	-0.0220775	1	0	0.101439	1	0
Tmem198	ENSMUSG00000051703	4.41543	4.7016	3.62465	5.11735	2.53227	5.12791	4.88161	4.45475	4.89181	3.61269	6.25929	4.44138	4.4801	3.78996	3.16855	3.61238	3.64266	5.0393	5.81041	2.67013		4.25306	0.991624	4.37437	0.905774	0.127738	1.02852	0.170977	1	0	0.11736	1	0	-0.0914245	1	0	-0.145035	1	0
Inha	ENSMUSG00000032968	9.30594	15.2473	12.3664	5.96241	2.62112	14.5291	7.15969	13.075	9.32856	3.96803	14.0374	8.96656	13.002	9.35184	8.01456	14.6718	8.64526	8.37106	8.84888	4.05465		9.88755	3.67399	9.2652	3.63949	-0.170191	0.937057	0.0797238	1	0	0.229841	1	0	-0.259511	1	0	-0.109397	1	0
Stk11ip	ENSMUSG00000026213	19.7018	26.2323	25.0527	23.9905	16.7929	22.7237	22.0215	20.191	22.5251	20.0178	22.6439	19.5532	30.2894	24.5117	23.5777	24.5086	24.2359	22.073	24.1479	17.0592		23.2346	3.63674	21.9504	2.1977	-0.427423	0.944727	-0.0552312	1	0	0.109139	1	0	-0.105137	1	0	0.0592288	1	0
Slc4a3	ENSMUSG00000006576	113.907	129.14	128.782	106.948	106.222	122.165	103.924	126.527	124.4	129.642	131.353	113.8	128.559	115.618	111.086	123.099	128.125	117.528	108.532	115.755		118.541	9.35933	119.97	8.05788	0.163538	1.01205	0.0525003	1	0	0.0375384	1	0	-0.0177324	1	0	-0.0326943	1	0
Epha4	ENSMUSG00000026235	15.1746	11.6881	6.50304	21.3614	21.1911	10.4569	10.1971	9.83517	24.0609	22.5645	7.54797	15.0839	19.8196	24.4625	21.8071	7.61378	19.2333	23.364	18.0709	21.2622		16.4639	5.95991	16.6659	6.10763	0.0334691	1.01227	0.0216417	1	0	0.223842	1	0	0.0143709	1	0	0.216553	1	0
Pax3	ENSMUSG00000004872	0	0	0	0	0	0	0	0	0	0	0	0	0	0	0	0	0.0485689	0	0	0		0	0	0.00485689	0.0145707	0.471405	#DIV/0!	0	1	0	0	1	0	1.45409	1	0	1.32526	1	0
Sgpp2	ENSMUSG00000032908	0.223566	0.131821	0.266518	0.140844	0	0.150821	0.325441	0.0578539	0.568815	0.177673	0.138073	0.223466	0.194787	0.492202	0.37277	0.11115	0.0485689	0.29153	0.373146	0.247235		0.218405	0.130148	0.235223	0.152934	0.118441	1.07701	0.710225	1	0	0.845498	1	0	-0.374654	1	0	-0.241248	1	0
Farsb	ENSMUSG00000026245	50.8892	55.0571	48.2931	40.751	29.8097	46.4528	49.5754	48.9444	46.7566	35.0016	47.1288	50.8105	39.2495	39.0316	48.2271	45.1269	42.8377	46.0617	45.6837	34.4645		44.9248	7.1611	44.0905	5.00669	-0.13502	0.981431	0.0121795	1	0	-0.00207465	1	0	-0.0680586	1	0	-0.0823112	1	0
BC035947	ENSMUSG00000090486	0.0279458	0.0439402	0	0.140844	0	0.0502736	0	0	0	0	0	0.0279332	0	0.0984404	0	0	0.0971377	0.0832942	0	0		0.0339104	0.0463902	0.0230706	0.0368491	-0.258756	0.680339	-1.5081	1	0	-0.641704	1	0	0.513547	1	0	1.35706	1	0
Mogat1	ENSMUSG00000012187	0.335349	0.439402	0.58634	0.563377	0.0444258	0.351916	0	0.404978	0.170644	0	0	0.335198	0.14609	0.0984404	0	0.0555751	0.145707	0	0.0533065	0.0494469		0.254862	0.215067	0.123157	0.139606	-0.726424	0.48323	-1.04631	1	0	-1.62317	1	0	-0.978914	1	0	-1.53873	1	0
Acsl3	ENSMUSG00000032883	16.2085	12.9624	13.5924	16.1971	19.725	12.317	11.1192	11.3394	13.5947	19.7217	11.1379	15.894	14.3655	12.6988	18.3589	11.1706	16.222	16.7005	15.5122	20.2238		15.1141	2.52821	14.7921	3.25724	-0.110424	0.978699	-0.209775	1	0	-0.118748	1	0	0.139793	1	0	0.230813	1	0
Utp14b	ENSMUSG00000079470	3.01814	2.90005	1.97223	2.62909	4.39815	2.51368	1.57296	2.02489	4.03859	3.19812	2.8535	3.15645	3.0192	3.19931	5.0324	1.72283	4.07978	3.91483	2.82525	5.78529		3.21785	0.830728	3.16762	1.24431	-0.0474824	0.984389	-0.164335	1	0	0.206388	1	0	0.0905562	1	0	0.461136	1	0
Kcne4	ENSMUSG00000047330	51.6438	46.5766	43.9755	62.6757	56.865	58.7699	51.1484	42.8698	51.8759	70.477	53.3421	51.5647	55.2708	49.3187	57.4066	53.1298	54.9314	61.6793	77.3478	50.4853		52.8639	5.22702	57.2715	9.70471	0.565477	1.08337	0.0719312	1	0	0.028031	1	0	0.156953	1	0	0.113051	1	0
Scg2	ENSMUSG00000050711	0.223566	0.0439402	0	0.469481	0.31098	0.0502736	0.2712	0.0578539	0.113763	0.118449	0.0460242	0.223466	0.14609	0.0492202	0.186385	0	0.0485689	0	0.15992	0.247235		0.169915	0.13816	0.106726	0.0903048	-0.541413	0.628115	-0.762642	1	0	-0.633657	1	0	-0.552768	1	0	-0.417494	1	0
Ap1s3	ENSMUSG00000054702	0.139729	0.219701	0.159911	0.0469481	0.133277	0.150821	0.2712	0.115708	0.113763	0.0592244	0.87446	0.139666	0.340877	0.0984404	0.232981	1.05593	0	0.249883	0.15992	0.148341		0.238599	0.225475	0.232479	0.284723	-0.0238327	0.974348	0.0299686	1	0	1.22352	1	0	-0.0701822	1	0	1.11624	1	0
Wdfy1	ENSMUSG00000073643	70.4513	83.6622	85.9255	116.525	108.976	71.0869	64.0575	73.8795	104.207	60.2904	82.7515	71.5369	101.874	95.1427	88.5329	76.1378	86.2583	95.8299	62.262	91.3285		90.5378	14.3622	78.5338	14.3932	-0.834905	0.867414	-0.317432	1	0	-0.0819514	1	0	-0.0944451	1	0	0.141035	1	0
Mrpl44	ENSMUSG00000026248	22.1051	23.6838	22.0144	14.8826	16.7485	21.1149	21.2079	23.6044	15.6993	15.3391	19.4682	22.2628	16.8004	14.4215	15.3768	21.2297	17.4848	15.701	16.3118	17.1581		18.7764	3.34637	18.4851	2.84541	-0.0937892	0.984485	-0.0364218	1	0	-0.169395	1	0	-0.0098147	1	0	-0.142777	1	0
Serpine2	ENSMUSG00000026249	1372.14	1473.67	1461.43	1180.6	1453.3	1666.67	1677	1946.21	1490.12	1802.85	1204.32	1370.88	1270.74	1065.52	1007.92	1574.66	1359.78	1419.96	1603.78	1681.15		1286.05	158.921	1622.22	166.096	2.06811	1.26139	0.306283	1	0	-0.229694	1	0	0.367963	1	0	-0.168014	1	0
Fam124b	ENSMUSG00000043230	0	0.0878804	0	0.140844	0.0888515	0.100547	0	0	0.39817	0.118449	0	0	0.243484	0.246101	0	0	0.194275	0.0416471	0	0.346128		0.0807161	0.0949494	0.119922	0.140766	0.326542	1.48572	0.922255	1	0	0.567223	1	0	0.291282	1	0	-0.0693078	1	0
Cul3	ENSMUSG00000004364	80.4559	75.1378	81.3414	88.4503	111.153	79.9351	77.7261	74.053	90.8397	108.795	74.6973	80.5594	82.054	87.2675	86.6691	71.5251	95.4864	100.619	91.3141	114.618		84.7786	9.84468	90.4912	13.9634	0.472866	1.06738	-0.0172926	1	0	-0.0860823	1	0	0.203781	1	0	0.134991	1	0
Gm45261	ENSMUSG00000110100	0	0	0	0	0	0	0	0	0	0	0	0	0	0	0	0	0	0	0	0		0	0	0	0	#DIV/0!	#DIV/0!	0	1	0	0	1	0	0	1	0	-5.12548e-15	1	0
Dock10	ENSMUSG00000038608	47.8432	44.1599	43.2826	75.6334	68.5934	56.7087	59.3387	45.8203	66.0394	70.1809	46.1163	47.5144	62.5266	56.6033	53.0266	61.855	66.0536	59.9302	59.4368	76.7416		54.5299	10.5471	62.2105	7.90118	0.824228	1.14085	0.0929215	1	0	-0.0727941	1	0	0.286097	1	0	0.12038	1	0
Nyap2	ENSMUSG00000054976	0	0	0	0.140844	0	0	0	0	0.0568815	0	0	0	0	0	0	0	0	0	0	0		0.0140844	0.0422533	0.00568815	0.0170644	-0.260575	0.403861	-0.952607	1	0	-2.64483	1	0	0	1	0	-1.44487	1	0
Irs1	ENSMUSG00000055980	6.25985	2.81217	3.99777	14.6478	30.1207	4.92682	3.74257	2.83484	10.5231	25.7034	2.8535	6.3967	13.1968	13.8309	10.7637	3.27893	13.9393	7.12165	6.5034	22.8939		10.488	7.84396	10.1468	7.81244	-0.0435867	0.967467	-0.277341	1	0	-0.298363	1	0	0.192664	1	0	0.171646	1	0
Gm9747	ENSMUSG00000022591	0	0	0	0	0	0	0	0	0	0	0	0	0	0	0	0	0	0	0	0		0	0	0	0	#DIV/0!	#DIV/0!	0	1	0	0	1	0	0	1	0	-5.12548e-15	1	0
Rhbdd1	ENSMUSG00000026142	33.2275	35.284	40.7773	43.6618	52.9111	40.3697	33.7373	38.8778	37.5418	56.0263	26.648	33.3802	36.3764	41.0989	39.7932	34.9011	37.7866	37.3991	34.2228	56.6167		38.3158	6.75966	40.7479	8.03157	0.327647	1.06347	0.00510762	1	0	-0.21529	1	0	0.180862	1	0	-0.0395326	1	0
Col4a4	ENSMUSG00000067158	55.5282	42.5341	34.1143	72.3471	92.9831	42.079	36.7205	27.4228	54.3787	69.5294	43.3548	55.5591	75.9182	92.4848	72.5504	39.625	73.4361	69.5923	60.3963	72.2914		63.7374	19.6436	54.5472	16.0884	-0.511872	0.855811	-0.370665	1	0	0.191703	1	0	-0.107656	1	0	0.454705	1	0
Col4a3	ENSMUSG00000079465	21.5462	15.2033	14.1255	28.967	48.9128	17.2941	14.1024	11.3972	24.8003	36.5415	15.3261	21.5924	37.2043	39.8192	30.1012	15.1164	36.3295	30.5273	23.2416	43.0683		27.2798	11.2317	25.2419	10.4018	-0.188264	0.925296	-0.30643	1	0	0.161368	1	0	0.0425314	1	0	0.510312	1	0
Mff	ENSMUSG00000026150	101.164	96.8442	114.709	89.3423	71.481	97.8828	104.792	100.955	101.818	77.8209	104.521	101.118	94.7638	89.0886	98.3647	101.369	92.4751	103.701	104.641	84.9004		96.1397	10.8463	97.0355	8.70302	0.0910976	1.00932	0.0294637	1	0	0.0431224	1	0	-0.00238406	1	0	0.0112743	1	0
Tm4sf20	ENSMUSG00000026149	0.0279458	0	0	0	0.0444258	0	0.16272	0	0	0	0	0	0.14609	0	0	0	0	0	0	0.0494469		0.0218462	0.0439595	0.0212167	0.049418	-0.0134588	0.971187	0.860431	1	0	0.669111	1	0	-1.1021	1	0	-1.2647	1	0
Gm47791	ENSMUSG00000114299	0	0	0	0	0	0	0	0	0	0	0	0	0	0	0.186385	0	0	0	0	0.0494469		0.0186385	0.0559155	0.00494469	0.0148341	-0.334763	0.265294	0	1	0	3.00755	1	0	-1.44107	1	0	1.33148	1	0
Agfg1	ENSMUSG00000026159	97.8661	95.4821	108.1	117.323	121.993	93.3079	89.6589	99.5666	122.864	120.285	89.0108	98.1014	110.298	106.513	116.537	98.9792	121.422	120.527	108.852	116.744		106.122	10.2266	109.221	12.1489	0.275908	1.02919	-0.040772	1	0	-0.0551698	1	0	0.1226	1	0	0.108201	1	0
A030005L19Rik	ENSMUSG00000113880	0.72659	1.66973	0.959466	0.798118	0.0888515	1.05575	0.650881	1.04137	0.682578	0.118449	1.28868	0.810063	0.633057	0.639863	0.512559	1.44495	0.728533	0.99953	0.533065	0.148341		0.812697	0.408217	0.740345	0.393117	-0.180549	0.910972	-0.247799	1	0	-0.121474	1	0	-0.014981	1	0	0.11137	1	0
A030014E15Rik	ENSMUSG00000113973	0.0279458	0.0439402	0	0	0	0	0	0.0578539	0	0	0	0.0279332	0.14609	0.0492202	0	0	0	0	0	0		0.029513	0.043066	0.00578539	0.0173562	-0.72269	0.196029	-0.357461	1	0	1.18422	1	0	-3.10556	1	0	-1.44008	1	0
Gm6217	ENSMUSG00000113846	0	0	0	0	0	0	0	0	0	0	0	0	0	0	0	0	0	0	0	0		0	0	0	0	#DIV/0!	#DIV/0!	0	1	0	0	1	0	0	1	0	-5.12548e-15	1	0
A030003K21Rik	ENSMUSG00000113084	0	0	0	0	0	0	0	0	0	0	0	0	0	0	0	0	0	0	0	0		0	0	0	0	#DIV/0!	#DIV/0!	0	1	0	0	1	0	0	1	0	-5.12548e-15	1	0
Gm7544	ENSMUSG00000113925	0	0	0	0	0	0	0	0	0	0	0	0	0	0	0	0	0	0	0	0		0	0	0	0	#DIV/0!	#DIV/0!	0	1	0	0	1	0	0	1	0	-5.12548e-15	1	0
Gm47955	ENSMUSG00000114011	0	0	0	0	0	0	0	0	0	0	0	0	0	0	0	0	0	0	0	0		0	0	0	0	#DIV/0!	#DIV/0!	0	1	0	0	1	0	0	1	0	-5.12548e-15	1	0
Gm47959	ENSMUSG00000113097	0	0	0	0	0	0	0	0	0	0	0	0	0	0	0	0	0	0	0	0		0	0	0	0	#DIV/0!	#DIV/0!	0	1	0	0	1	0	0	1	0	-5.12548e-15	1	0
Slc19a3	ENSMUSG00000038496	0.92221	1.05457	0.799555	1.03286	1.68818	0.955199	0.650881	0.694247	1.02387	0.296122	0.690363	0.949729	1.21742	1.32895	0.838733	1.05593	1.21422	0.957883	1.22605	1.18673		1.05226	0.27865	0.926112	0.282056	-0.449937	0.880121	-0.587958	1	0	-0.133784	1	0	0.169769	1	0	0.623582	1	0
Krtap28.10	ENSMUSG00000100190	0	0	0	0	0	0	0	0	0	0	0.0460242	0	0	0	0	0	0	0	0	0		0.00460242	0.0138073	0	0	-0.471405	0	0	1	0	1.42706	1	0	-1.35238	1	0	-5.12548e-15	1	0
Gm47969	ENSMUSG00000113267	0.0558915	0	0	0	0	0	0	0	0	0	0	0.0558664	0	0	0	0	0	0	0	0		0.0111758	0.0223516	0	0	-0.707107	0	-1.74139	1	0	0.00567688	1	0	-1.79632	1	0	-5.12548e-15	1	0
A030005K14Rik	ENSMUSG00000104423	0	0	0	0	0	0	0	0	0	0	0	0	0	0	0	0	0	0	0	0		0	0	0	0	#DIV/0!	#DIV/0!	0	1	0	0	1	0	0	1	0	-5.12548e-15	1	0
Krtap28.13	ENSMUSG00000101315	0	0	0	0	0	0	0	0	0	0	0	0	0	0	0.0465963	0.0555751	0	0	0	0.0494469		0.00465963	0.0139789	0.0105022	0.021049	0.327	2.25387	0	1	0	1.40628	1	0	0.852393	1	0	2.02517	1	0
Ccl20	ENSMUSG00000026166	0	0	0	0	0	0	0	0	0	0	0	0	0	0	0	0	0	0.0416471	0	0		0	0	0.00416471	0.0124941	0.471405	#DIV/0!	0	1	0	0	1	0	1.4133	1	0	1.28518	1	0
Daw1	ENSMUSG00000053161	0	0.0878804	0.0533036	0	0	0	0	0	0	0	0.0460242	0	0	0.0492202	0	0	0	0	0	0		0.0236429	0.0308468	0	0	-1.08394	0	-2.43213	1	0	-0.466982	1	0	-2.0287	1	0	-5.12548e-15	1	0
Sphkap	ENSMUSG00000026163	6.17601	6.59103	9.70126	11.6431	4.6647	12.9203	14.0482	13.7114	24.8572	16.2867	4.64845	6.06151	9.59325	24.5609	5.91773	13.338	22.196	20.4904	27.5062	20.2238		8.9558	5.65328	18.5578	4.97506	1.8032	2.07216	1.0782	1	0	0.388473	1	0	1.0325	1	0	0.342713	1	0
Pid1	ENSMUSG00000045658	49.2684	52.4646	45.8411	58.6382	69.0376	54.4464	50.8772	53.2256	51.9897	60.7642	51.5011	49.0507	55.4169	60.3932	66.0735	57.6313	57.3112	57.8894	65.9402	57.3584		55.7685	7.25995	56.7434	4.22151	0.16416	1.01748	-0.0208264	1	0	0.0368177	1	0	0.0686657	1	0	0.126308	1	0
Dner	ENSMUSG00000036766	1.56496	0.790924	0.692947	1.2676	3.28751	0.955199	1.356	1.21493	1.5358	1.83596	2.76145	1.59219	0.876541	1.91959	2.42301	1.61168	1.01995	1.24941	2.71863	1.78009		1.71767	0.833677	1.52776	0.487286	-0.278125	0.889439	-0.148549	1	0	0.323989	1	0	-0.194071	1	0	0.278251	1	0
Trip12	ENSMUSG00000026219	135.285	122.637	132.353	163.239	197.917	127.494	131.261	133.7	154.888	200.475	126.751	134.694	164.205	161.59	160.897	131.324	162.657	153.303	147.446	206.293		149.957	22.3105	154.884	26.7426	0.200081	1.03286	-0.00700619	1	0	-0.00641052	1	0	0.0987027	1	0	0.0992978	1	0
Fbxo36	ENSMUSG00000073633	2.87841	4.4819	1.91893	2.4413	2.22129	2.26231	2.65776	3.35553	2.1615	2.1913	4.05013	2.82125	2.09396	1.91959	2.70258	2.72318	2.9627	2.37388	2.39879	2.17566		2.75294	0.830604	2.52626	0.375704	-0.35164	0.917661	-0.148003	1	0	-0.0389976	1	0	-0.108432	1	0	0.000595377	1	0
Slc16a14	ENSMUSG00000026220	0	0	0.106607	0	0.0444258	0.0502736	0.10848	0.173562	0	0.296122	0	0	0	0.0984404	0	0.11115	0.0485689	0.166588	0.319839	0.346128		0.0249473	0.0409946	0.162071	0.11576	1.57912	6.49653	2.02492	1	0	-0.473131	1	0	3.15389	1	0	0.65055	1	0
AC167036.1	ENSMUSG00000118590	0.0558915	0.0439402	0	0.187792	0.0444258	0.100547	0.21696	0	0	0.118449	0	0.0279332	0	0.0492202	0.186385	0	0.0485689	0	0.106613	0.395575		0.0595589	0.0669059	0.0986714	0.120024	0.402537	1.6567	0.374036	1	0	-0.333562	1	0	1.00908	1	0	0.300261	1	0
C130026I21Rik	ENSMUSG00000052477	0.19562	0.790924	0.479733	1.69013	0.888515	1.00547	1.57296	0.231416	1.19451	0.710693	1.38073	1.06146	0.876541	0.787524	1.2581	3.72353	1.26279	0.832942	0.479759	1.13728		0.940928	0.411214	1.21514	0.915522	0.386385	1.29142	0.23618	1	0	0.419267	1	0	0.461918	1	0	0.644239	1	0
AC167036.2	ENSMUSG00000118640	0.111783	0	0	0	0	0.100547	0.0542401	0	0	0	0.0920484	0.0558664	0	0	0.0931925	0.0555751	0	0	0	0		0.035289	0.0450789	0.0210362	0.0342273	-0.356119	0.596113	0.157741	1	0	0.686815	1	0	-1.80406	1	0	-1.23465	1	0
A530032D15Rik	ENSMUSG00000089844	3.26965	3.33946	5.06385	4.92955	4.17602	5.58037	3.57985	4.45475	6.71202	4.67873	3.31374	2.03912	5.64882	4.67592	3.91409	5.61308	4.75975	5.99718	5.75711	7.02146		4.03702	1.0238	5.41543	1.00234	1.36055	1.34144	0.27257	1	0	-0.089577	1	0	0.583107	1	0	0.220918	1	0
Gm7609	ENSMUSG00000079457	0.391241	0.395462	0.159911	0.328637	0.488683	0.0502736	0.542401	0.0578539	0	0.296122	0.138073	0.335198	0.486967	0.147661	0.605752	0.277875	0.242844	0.541412	0.15992	0.445022		0.347758	0.151586	0.261372	0.189087	-0.504104	0.751592	-0.894428	1	0	-0.0565504	1	0	-0.021309	1	0	0.814765	1	0
AC147806.1	ENSMUSG00000118591	0	0	0	0	0	0.0502736	0.10848	0	0	0.0592244	0	0	0	0	0.0931925	0.11115	0	0	0	0		0.00931925	0.0279578	0.0329128	0.0439599	0.640465	3.5317	3.07777	1	0	2.1263	1	0	0.174961	1	0	-0.905857	1	0
AC147806.2	ENSMUSG00000118607	0.19562	0.175761	0.0533036	0.75117	0.399832	0.351916	0.2712	0.231416	0	0.296122	0.368194	0.167599	0.0486967	0.295321	0.37277	0.166725	0.194275	0.0416471	0.0533065	0.247235		0.282827	0.197082	0.185384	0.11234	-0.607466	0.655469	-0.428026	1	0	-0.330654	1	0	-0.808382	1	0	-0.706619	1	0
G530012D18Rik	ENSMUSG00000094127	0	0	0	0.0469481	0	0	0	0	0	0	0	0	0	0	0	0	0	0	0	0		0.00469481	0.0140844	0	0	-0.471405	0	-1.31153	1	0	-1.42658	1	0	0	1	0	-5.12548e-15	1	0
Sp110	ENSMUSG00000070034	20.9314	23.4641	18.0699	23.0046	16.3043	22.774	20.9367	16.3727	22.6388	17.7673	27.4765	21.313	23.3744	25.4961	30.008	30.9553	22.5359	24.3635	20.9495	17.8503		22.9442	3.89832	21.7144	3.9408	-0.313759	0.9464	-0.0182472	1	0	0.325813	1	0	-0.129733	1	0	0.214312	1	0
Sp140	ENSMUSG00000070031	29.9299	40.4689	39.498	35.1172	39.0947	37.7555	37.6426	35.2909	40.2152	38.4366	40.0411	27.3466	38.7139	33.9127	37.6964	46.294	37.8351	38.3986	39.0204	44.3539		36.1819	4.29988	39.5243	3.15879	0.885925	1.09238	0.0412856	1	0	-0.0512368	1	0	0.213229	1	0	0.120705	1	0
Sp100	ENSMUSG00000026222	29.2313	30.5385	12.8462	29.7182	28.3436	20.1095	19.9604	13.5957	30.8866	17.8858	28.535	29.693	31.8476	46.2178	53.3993	29.955	34.0953	35.2751	28.4657	22.9928		32.037	10.3569	25.3222	7.0178	-0.759056	0.790403	-0.351955	1	0	0.536278	1	0	-0.330495	1	0	0.557714	1	0
A630001G21Rik	ENSMUSG00000052760	2.0121	2.19701	2.07884	3.09858	1.11064	3.21751	2.33232	1.85133	2.04773	1.42139	5.01664	1.84359	2.14266	3.3962	3.54132	8.33626	2.71986	2.62377	2.93186	2.47235		2.64376	1.06624	2.99544	1.84905	0.233012	1.13302	0.0550991	1	0	0.59881	1	0	0.259071	1	0	0.802424	1	0
Cab39	ENSMUSG00000036707	195.984	203.97	216.253	194.553	241.321	203.307	199.387	205.092	229.915	267.339	179.725	195.923	202.189	205.79	203.905	198.292	217.686	203.529	208.908	263.008		203.961	15.3541	219.646	24.4632	0.768007	1.0769	0.0708531	1	0	-0.0913013	1	0	0.144337	1	0	-0.0178168	1	0
Itm2c	ENSMUSG00000026223	300.92	278.801	266.305	253.567	286.679	302.949	310.687	288.055	266.148	293.635	269.058	301.288	260.381	258.8	239.132	261.369	263.097	277.661	319.946	284.814		271.493	19.2969	286.836	19.2374	0.796338	1.05651	0.0761405	1	0	-0.0612048	1	0	0.0824009	1	0	-0.0549442	1	0
X4933407L21Rik	ENSMUSG00000026224	0	0	0.159911	0	0	0	0	0	0	0	0	0	0	0	0	0	0.0485689	0	0	0		0.0159911	0.0479733	0.00485689	0.0145707	-0.314061	0.303724	-2.59133	1	0	-2.75029	1	0	1.45282	1	0	1.32401	1	0
Gpr55	ENSMUSG00000049608	0.0838373	0	0	0	0	0.0502736	0	0	0	0.0592244	0	0.0837996	0	0.0984404	0	0.722476	0	0	0	0		0.0266077	0.040819	0.0831974	0.214193	0.367028	3.12681	0.137867	1	0	0.792387	1	0	1.77636	1	0	2.38449	1	0
Spata3	ENSMUSG00000026226	0	0	0	0	0	0	0	0	0	0	0	0	0	0	0	0	0	0	0	0		0	0	0	0	#DIV/0!	#DIV/0!	0	1	0	0	1	0	0	1	0	-5.12548e-15	1	0
X2810459M11Rik	ENSMUSG00000026227	0.0279458	0.0878804	0.159911	0.140844	0	0	0	0	0	0	0	0.0279332	0.0486967	0	0	0	0	0	0	0		0.0493211	0.0572175	0	0	-1.21904	0	-3.83357	1	0	-1.95423	1	0	-1.96464	1	0	-5.12548e-15	1	0
Psmd1	ENSMUSG00000026229	86.2965	78.7848	84.1131	90.8446	115.329	86.722	79.6245	92.277	101.989	126.74	71.8438	85.5594	95.6403	106.956	96.0815	89.3091	112.291	103.41	98.8303	130.095		91.1449	12.2841	102.129	15.8394	0.774949	1.12051	0.0977983	1	0	0.00212002	1	0	0.227597	1	0	0.131918	1	0
Htr2b	ENSMUSG00000026228	0.279458	0.263641	0.106607	0.563377	0.133277	0.301642	0	0.0578539	0.113763	0.0592244	0	0.279332	0	0.0984404	0.139789	0.2223	0	0	0.0533065	0.0988938		0.186392	0.159362	0.0906984	0.0951638	-0.729104	0.4866	-1.26788	1	0	-1.23633	1	0	-0.607224	1	0	-0.564947	1	0
Gm21972	ENSMUSG00000094638	0	0	0	0	0	0	0	0	0	0	0	0	0	0	0	0	0	0	0	0		0	0	0	0	#DIV/0!	#DIV/0!	0	1	0	0	1	0	0	1	0	-5.12548e-15	1	0
Armc9	ENSMUSG00000062590	11.849	14.9397	11.9933	11.1267	12.9279	12.9203	12.7464	12.7279	12.3433	14.8061	13.6232	12.0951	12.369	11.8129	12.4412	14.1161	12.7736	11.2031	12.687	13.054		12.5178	1.03037	12.9378	0.917931	0.430409	1.03355	0.0606726	1	0	-0.0115445	1	0	0.0332039	1	0	-0.0390114	1	0
B3gnt7	ENSMUSG00000079445	0.139729	0.131821	0	0.140844	0.0444258	0.251368	0.10848	0	0.113763	0.0592244	0.0460242	0.139666	0.0486967	0.147661	0.0465963	0.0555751	0.0485689	0.0832942	0.15992	0.197788		0.0885463	0.0531772	0.107798	0.0723041	0.303343	1.21742	0.174841	1	0	-0.10203	1	0	0.261407	1	0	-0.0151744	1	0
Ncl	ENSMUSG00000026234	389.76	352.972	397.059	377.369	457.496	369.863	415.805	392.018	402.948	418.835	395.164	390.562	331.625	361.966	315.783	369.852	379.177	355.208	360.619	420.447		376.975	37.6413	388.477	23.6119	0.366069	1.03051	0.0180074	1	0	-0.137467	1	0	0.0706642	1	0	-0.08481	1	0
Nmur1	ENSMUSG00000026237	0	0	0	0.0938962	0	0	0	0	0.0568815	0	0	0	0.0486967	0	0	0	0	0	0	0		0.0142593	0.0302566	0.00568815	0.0170644	-0.348949	0.398908	-0.468034	1	0	-0.703209	1	0	-1.366	1	0	-1.44224	1	0
Tex44	ENSMUSG00000036574	0	0	0	0	0	0	0	0	0	0	0	0	0	0	0	0	0	0	0.0533065	0		0	0	0.00533065	0.015992	0.471405	#DIV/0!	0	1	0	0	1	0	1.48407	1	0	1.35467	1	0
Ptma	ENSMUSG00000026238	990.146	985.755	996.938	839.151	952.933	1051.57	1212.32	1070.53	1003.16	963.462	1047.74	986.377	825.312	861.255	804.624	916.155	913.677	947.638	1157.6	905.62		929.023	82.718	1014.17	101.499	0.919697	1.09166	0.153823	1	0	-0.0744161	1	0	0.0971631	1	0	-0.131076	1	0
Pde6d	ENSMUSG00000026239	42.3378	44.5114	39.5513	34.5069	36.9622	48.2627	45.0193	46.5724	35.8353	38.5551	44.1372	42.0395	33.6007	32.1408	32.7106	42.4038	34.2896	34.9003	41.6324	37.4313		38.2498	4.60349	40.4902	4.7681	0.478045	1.05857	0.114583	1	0	-0.0995035	1	0	0.0452231	1	0	-0.168859	1	0
Cops7b	ENSMUSG00000026240	12.7153	13.973	15.7779	14.4131	13.3277	14.9815	15.9466	15.5049	13.5378	13.7401	15.234	12.8493	12.2716	11.7144	12.2548	14.7274	12.5308	10.8282	9.59518	11.62		13.4531	1.28638	13.3012	2.00575	-0.0901323	0.988712	0.0721992	1	0	-0.124218	1	0	-0.11849	1	0	-0.314883	1	0
Nppc	ENSMUSG00000026241	0.0279458	0	0	0	0	0.0502736	0.16272	0	0	0	0	0.0279332	0.0973934	0	0	0.166725	0.0971377	0.0416471	0	0.0494469		0.0153272	0.0294915	0.0567951	0.0617746	0.856707	3.7055	1.85922	1	0	1.21417	1	0	1.2995	1	0	0.598883	1	0
Dis3l2	ENSMUSG00000053333	10.2282	9.27139	9.54135	10.845	10.7066	7.59132	11.4447	8.96736	10.2387	13.0294	9.94123	10.1398	9.25237	10.8777	9.41245	9.00316	9.81091	9.41224	11.1411	9.88938		10.0216	0.608229	10.0528	1.44397	0.0281741	1.00311	0.0173703	1	0	-0.027998	1	0	-0.0112243	1	0	-0.0565869	1	0
Alppl2	ENSMUSG00000026246	0	0	0	0	0	0	0	0	0	0	0	0	0	0	0	0	0	0	0	0		0	0	0	0	#DIV/0!	#DIV/0!	0	1	0	0	1	0	0	1	0	-5.12548e-15	1	0
Alpi	ENSMUSG00000079440	0	0	0	0	0	0	0	0	0	0	0	0	0.0486967	0	0	0	0	0	0	0		0.00486967	0.014609	0	0	-0.471405	0	0	1	0	1.44625	1	0	-1.37135	1	0	-5.12548e-15	1	0
Akp3	ENSMUSG00000036500	0	0	0	0	0	0	0	0	0	0	0	0	0.0486967	0	0	0	0	0	0	0		0.00486967	0.014609	0	0	-0.471405	0	0	1	0	1.44624	1	0	-1.37133	1	0	-5.12548e-15	1	0
Ecel1	ENSMUSG00000026247	0.0838373	0.131821	0.213215	0.140844	0.621961	0.452463	0.325441	0.231416	0.227526	0	0.138073	0.111733	0.0973934	0.147661	0.326174	0.33345	0.0971377	0	0.15992	0.346128		0.201271	0.155134	0.217348	0.144761	0.107154	1.07988	0.0944087	1	0	-0.516122	1	0	0.16827	1	0	-0.439334	1	0
Prss56	ENSMUSG00000036480	0	0	0	0	0	0	0	0	0	0	0	0	0	0	0	0	0	0	0	0		0	0	0	0	#DIV/0!	#DIV/0!	0	1	0	0	1	0	0	1	0	-5.12548e-15	1	0
Chrnd	ENSMUSG00000026251	0	0	0	0	0	0	0	0	0	0	0	0	0	0	0	0	0	0	0	0		0	0	0	0	#DIV/0!	#DIV/0!	0	1	0	0	1	0	0	1	0	-5.12548e-15	1	0
Chrng	ENSMUSG00000026253	0	0	0	0	0	0	0	0	0	0	0	0	0	0	0	0.0555751	0	0	0	0		0	0	0.00555751	0.0166725	0.471405	#DIV/0!	0	1	0	0	1	0	1.49835	1	0	1.36867	1	0
Eif4e2	ENSMUSG00000026254	58.0992	59.4951	61.7789	52.8636	58.0645	54.9491	61.5625	59.0689	56.3127	62.0079	66.2288	57.8497	47.1871	49.4171	53.3061	53.7411	50.2202	51.7257	52.2404	59.8802		56.429	5.4643	56.1709	4.04146	-0.0537154	0.995425	0.0177574	1	0	-0.0830459	1	0	-0.0332885	1	0	-0.134089	1	0
Efhd1	ENSMUSG00000026255	221.303	272.254	285.708	199.06	252.649	274.796	260.298	295.229	246.524	296.655	212.448	221.622	207.156	219.424	223.429	278.264	227.788	240.845	232.043	285.853		231.505	27.326	263.83	24.5492	1.24445	1.13963	0.158155	1	0	-0.183188	1	0	0.222371	1	0	-0.118971	1	0
Gigyf2	ENSMUSG00000048000	52.3983	45.2145	51.7045	64.6945	66.1944	43.2856	45.0735	47.9609	66.2669	71.8392	40.2712	52.3468	70.5615	70.7787	65.095	45.6827	64.3537	67.7598	51.3342	72.8848		57.9259	10.3155	57.6441	11.3856	-0.0259403	0.995135	-0.0302286	1	0	0.093679	1	0	0.0148097	1	0	0.138715	1	0
Kcnj13	ENSMUSG00000079436	0	0	0	0	0	0	0.0542401	0	0	0	0	0	0	0	0	0	0	0	0	0.0988938		0	0	0.0153134	0.0322133	0.672281	#DIV/0!	1.51643	1	0	0	1	0	2.17136	1	0	0.585299	1	0
Snorc	ENSMUSG00000026258	1.31345	1.40609	1.4925	0.140844	0.844089	1.20657	1.24752	1.33064	0.227526	0.651468	1.28868	1.36873	0.486967	0.836744	0.465963	0.833626	0.534257	0.458118	0.266533	1.08783		0.964405	0.452753	0.784409	0.393774	-0.42423	0.81336	-0.155116	1	0	-0.213709	1	0	-0.495846	1	0	-0.553666	1	0
Ngef	ENSMUSG00000026259	29.3151	28.4293	38.0588	17.0422	26.6555	39.7665	53.8062	48.8287	22.9801	41.161	39.903	29.6371	29.4615	22.9858	18.5919	33.9564	32.104	26.2377	26.0136	35.7996		28.008	6.9651	36.0654	9.52029	0.965978	1.28768	0.566296	1	0	0.0115315	1	0	0.132187	1	0	-0.422572	1	0
Neu2	ENSMUSG00000079434	3.57706	5.80011	2.71849	2.01877	2.66555	4.27326	8.08177	4.45475	3.46977	2.54665	5.8911	3.57545	4.4314	2.70711	6.43029	6.11326	4.22549	2.58212	2.93186	1.18673		3.98153	1.4928	3.98657	1.86859	0.00297682	1.00126	0.44223	1	0	0.453423	1	0	-0.436145	1	0	-0.42494	1	0
Inpp5d	ENSMUSG00000026288	8.63524	5.88799	5.01054	9.62437	9.41826	5.7312	7.05121	3.99192	8.41846	5.21175	10.2174	8.60343	8.13235	12.1574	13.3265	16.8392	9.85948	8.66259	9.06211	8.05985		9.10135	2.39323	8.28878	3.35244	-0.278984	0.91072	-0.344711	1	0	0.439502	1	0	0.000866685	1	0	0.784985	0.728005	0
Atg16l1	ENSMUSG00000026289	45.9987	44.2478	52.4508	48.5913	36.6513	43.2856	46.0498	45.1261	49.7144	44.4775	49.7061	46.0898	50.4985	45.0857	44.2199	46.7942	48.2289	50.976	49.5218	37.4313		46.354	4.18961	46.1606	3.74401	-0.0486836	0.995827	0.00473989	1	0	0.0478808	1	0	-0.0161163	1	0	0.0270236	1	0
Sag	ENSMUSG00000056055	0.614807	0.483342	0.426429	0.140844	0	0.603284	0.867841	0.809955	0.341289	0.118449	1.24265	0.586597	0.730451	0.492202	0.559155	1.1115	0.679964	0.583059	0.426452	0.395575		0.527648	0.317162	0.593737	0.274679	0.22276	1.12525	0.679039	1	0	1.06533	1	0	-0.176543	1	0	0.208087	1	0
Dgkd	ENSMUSG00000070738	51.3643	57.5177	55.8089	66.2908	76.2346	58.971	57.2775	54.267	63.7073	78.65	54.4006	51.3133	59.7022	70.2373	60.4354	58.4094	67.1707	61.3045	58.3173	75.4066		60.3305	7.82456	63.3481	7.6593	0.389755	1.05002	0.0264646	1	0	-0.0533585	1	0	0.115273	1	0	0.0354494	1	0
Usp40	ENSMUSG00000005501	23.8098	26.0126	26.4386	27.4177	22.5683	25.4385	25.5471	25.1665	32.0243	26.0587	26.1878	23.9388	29.1206	35.3893	30.0546	28.1766	24.6244	28.9864	24.6809	27.3441		27.0938	3.54166	26.8047	2.23896	-0.0975656	0.989331	0.0889313	1	0	0.196029	1	0	-0.111343	1	0	-0.00424861	1	0
Ugt1a10	ENSMUSG00000090165	0	0	0	0	0	0	0	0	0	0	0	0	0	0	0	0	0	0	0	0		0	0	0	0	#DIV/0!	#DIV/0!	0	1	0	0	1	0	0	1	0	-5.12548e-15	1	0
Ugt1a9	ENSMUSG00000090175	0	0	0	0	0	0	0	0	0	0	0	0	0	0	0	0	0	0	0	0		0	0	0	0	#DIV/0!	#DIV/0!	0	1	0	0	1	0	0	1	0	-5.12548e-15	1	0
Ugt1a8	ENSMUSG00000089675	0	0	0	0	0	0	0	0	0	0	0	0	0	0	0	0	0	0	0	0		0	0	0	0	#DIV/0!	#DIV/0!	0	1	0	0	1	0	0	1	0	-5.12548e-15	1	0
Ugt1a7c	ENSMUSG00000090124	0.503024	0.219701	0.319822	0.985911	1.42162	0.402189	0.650881	0.231416	0.568815	0.118449	0.368194	0.446931	0.681754	1.32895	0.931925	2.16743	0.534257	0.832942	1.11944	1.18673		0.720783	0.404478	0.781254	0.56669	0.12283	1.0839	-0.788423	1	0	0.111472	1	0	0.63873	1	0	1.53692	0.771381	0
Ugt1a6b	ENSMUSG00000090145	0.0279458	0	0	0.234741	0.0444258	0	0.16272	0.173562	0.113763	0	0	0	0	0	0.0465963	0	0	0	0	0		0.0353708	0.0689333	0.0450045	0.0702065	0.138469	1.27236	0.531135	1	0	-2.24352	1	0	-1.33669	1	0	-3.88073	1	0
Ugt1a6a	ENSMUSG00000054545	0.0558915	0	0	0	0	0.0502736	0.0542401	0	0	0.0592244	0	0.0558664	0	0.0492202	0.0465963	0.500175	0.0971377	0.0416471	0	0		0.0207574	0.025554	0.0802698	0.143489	0.577463	3.86704	0.919023	1	0	0.895345	1	0	1.79435	1	0	1.72666	1	0
Ugt1a5	ENSMUSG00000089943	0	0	0	0	0	0	0	0	0	0	0	0	0	0	0	0	0	0	0	0		0	0	0	0	#DIV/0!	#DIV/0!	0	1	0	0	1	0	0	1	0	-5.12548e-15	1	0
Ugt1a2	ENSMUSG00000090171	0	0	0	0	0	0	0	0	0	0	0	0	0	0	0	0	0	0	0	0		0	0	0	0	#DIV/0!	#DIV/0!	0	1	0	0	1	0	0	1	0	-5.12548e-15	1	0
Dnajb3	ENSMUSG00000081984	0.335349	0.175761	0.426429	0.234741	0.31098	0.150821	0.2712	0.462832	0.0568815	0.236898	0.0460242	0.335198	0.0973934	0.0984404	0.0931925	0.11115	0.242844	0.0416471	0.213226	0.148341		0.215351	0.124732	0.193584	0.116469	-0.180381	0.898924	-0.331804	1	0	-0.974826	1	0	0.00802722	1	0	-0.62978	1	0
Ugt1a1	ENSMUSG00000089960	0	0	0	0	0	0	0	0	0	0	0	0	0	0	0	0	0	0	0	0		0	0	0	0	#DIV/0!	#DIV/0!	0	1	0	0	1	0	0	1	0	-5.12548e-15	1	0
Mroh2a	ENSMUSG00000079429	4.91845	6.15163	5.01054	5.77462	3.46521	6.63612	4.44769	7.2896	7.62212	4.6195	6.67351	5.19558	9.44716	8.66276	6.80306	7.39148	7.3339	7.70471	7.99598	4.94469		6.21025	1.70072	6.59858	1.3096	0.255847	1.06253	0.274365	1	0	0.534597	1	0	-0.0522159	1	0	0.207934	1	0
Hjurp	ENSMUSG00000044783	79.6734	87.6168	93.921	106.103	60.8633	84.3089	80.3838	95.3433	96.3572	77.4063	97.1571	80.2242	121.011	107.891	101.393	84.4185	103.549	104.826	87.9025	70.9069		93.5854	16.3272	88.5402	10.6517	-0.366001	0.94609	0.0190307	1	0	0.24558	1	0	-0.168348	1	0	0.058199	1	0
Trpm8	ENSMUSG00000036251	0	0	0.0533036	0	0	0	0.10848	0	0	0	0	0	0	0	0	0	0	0	0	0		0.00533036	0.0159911	0.010848	0.0325441	0.215196	2.03514	0.879906	1	0	-1.47223	1	0	0	1	0	-2.12692	1	0
Spp2	ENSMUSG00000026295	0	0	0	0	0	0	0	0.115708	0	0	0	0	0	0	0	0	0	0	0	0		0	0	0.0115708	0.0347124	0.471405	#DIV/0!	2.27609	1	0	0	1	0	0	1	0	-2.16635	1	0
Glrp1	ENSMUSG00000062310	0	0.0439402	0	0	0	0	0	0	0.0568815	0	0	0	0	0	0	0.2223	0	0	0	0		0.00439402	0.0131821	0.0279182	0.0669766	0.487364	6.35367	0.239433	1	0	-1.40977	1	0	3.10366	1	0	1.47747	1	0
Arl4c	ENSMUSG00000049866	9.94869	8.87592	9.86117	10.845	12.8835	10.9094	6.12913	12.5543	14.2204	15.7537	10.7236	9.69282	10.6159	13.1418	12.115	12.4488	13.8907	13.6602	16.1519	16.2186		10.8703	1.34464	13.1937	2.86883	1.03706	1.21373	0.183569	1	0	0.101723	1	0	0.363724	1	0	0.281851	1	0
Sh3bp4	ENSMUSG00000036206	42.1981	39.4583	39.9244	41.4082	57.4869	41.2747	46.4295	39.6299	47.2116	66.4498	32.263	42.2629	41.2461	43.8552	46.7827	45.6271	49.7831	46.2699	54.426	57.1606		42.6886	6.0665	49.4262	7.58579	0.980978	1.15783	0.128076	1	0	-0.0951061	1	0	0.295029	1	0	0.0718461	1	0
Agap1	ENSMUSG00000055013	30.9639	30.6703	37.1526	35.7745	67.4827	32.9292	31.2965	28.0592	39.7602	66.9236	26.9702	30.7824	37.1069	43.1661	40.0728	36.2349	38.5637	35.8165	30.0116	60.9681		38.0142	10.8796	40.0563	12.5156	0.174148	1.05372	-0.0221308	1	0	-0.182036	1	0	0.179134	1	0	0.0192303	1	0
Gbx2	ENSMUSG00000034486	0.447132	0.263641	0.159911	0.328637	0	0.150821	0.325441	0.115708	0.113763	0.118449	0.138073	0.418998	0.29218	0.147661	0.232981	0	0.388551	0.29153	0	0.247235		0.242921	0.129991	0.17515	0.126226	-0.528961	0.721013	-0.560276	1	0	0.0281824	1	0	-0.39255	1	0	0.195625	1	0
Asb18	ENSMUSG00000067081	0	0	0	0	0	0.0502736	0	0	0	0	0	0	0	0	0	0.0555751	0	0	0	0		0	0	0.0105849	0.0212029	0.706001	#DIV/0!	1.49981	1	0	0	1	0	1.48684	1	0	-0.0526999	1	0
Iqca	ENSMUSG00000026301	0	0	0	0.0469481	0	0	0.0542401	0	0	0	0	0	0	0	0	0	0	0	0	0		0.00469481	0.0140844	0.00542401	0.016272	0.047918	1.15532	0.219526	1	0	-1.41388	1	0	0	1	0	-1.42915	1	0
Ackr3	ENSMUSG00000044337	135.956	75.5772	48.0799	156.056	112.664	91.5986	57.4945	49.8701	93.5132	76.0441	71.5216	135.672	108.155	126.151	155.072	50.7956	110.3	139.726	198.567	99.8333		112.49	34.9204	96.7742	43.2701	-0.399727	0.860288	-0.51982	1	0	0.175096	1	0	0.00638852	1	0	0.701299	1	0
Cops8	ENSMUSG00000034432	79.6734	92.4942	96.3197	72.3471	67.2606	81.4433	90.6352	93.4341	73.7753	70.8324	81.693	79.3582	64.1336	62.2144	71.2457	84.5297	68.7249	75.9643	78.6804	69.6213		76.674	10.8663	78.7641	8.22542	0.21689	1.02726	0.00736762	1	0	-0.185825	1	0	0.0735534	1	0	-0.119637	1	0
Col6a3	ENSMUSG00000048126	340.827	346.293	320.888	397.698	547.237	361.065	397.417	408.622	334.179	685.522	332.157	341.623	442.945	364.722	329.203	349.345	432.7	331.178	397.294	632.129		376.359	66.9711	432.945	117.84	0.590411	1.15035	0.16315	1	0	-0.109155	1	0	0.242901	1	0	-0.0294039	1	0
Mlph	ENSMUSG00000026303	5.19791	5.62435	3.62465	6.29105	4.93126	7.08858	4.44769	8.09955	6.82578	7.63995	2.8535	5.25144	5.50273	5.75877	5.40517	4.446	8.15957	5.20589	6.76993	8.90045		5.04408	0.98163	6.75834	1.49459	1.35579	1.33985	0.407062	1	0	-0.0527702	1	0	0.434296	1	0	-0.025547	1	0
Prlh	ENSMUSG00000090550	0	0	0	0	0	0	0	0	0	0	0	0	0	0	0	0	0	0.0416471	0	0		0	0	0.00416471	0.0124941	0.471405	#DIV/0!	0	1	0	0	1	0	1.41328	1	0	1.28516	1	0
Rab17	ENSMUSG00000026304	16.2085	14.1927	18.2298	4.8826	8.44089	13.3225	10.3599	12.3807	4.37987	5.98166	10.5856	16.1454	11.5898	7.18615	6.52348	13.1157	9.13094	7.99624	5.54388	5.48861		11.3985	4.3995	8.77	3.22689	-0.681309	0.7694	-0.415746	1	0	-0.250184	1	0	-0.336355	1	0	-0.170756	1	0
Lrrfip1	ENSMUSG00000026305	562.325	576.452	625.838	678.588	644.662	584.833	524.014	591.094	700.609	722.774	514.919	563.301	563.177	581.635	571.969	543.635	608.373	635.16	580.828	765.784		588.287	45.2823	625.711	75.5011	0.601156	1.06361	0.0164855	1	0	-0.143726	1	0	0.165074	1	0	0.00486272	1	0
Rbm44	ENSMUSG00000070732	0.139729	0.263641	0.0533036	0.187792	0.0444258	0.301642	0.0542401	0.0578539	0	0	0.184097	0.139666	0.0486967	0.246101	0.279578	0.277875	0.194275	0.0832942	0	0.247235		0.158703	0.084702	0.121642	0.115035	-0.366896	0.766473	-0.647396	1	0	0.342842	1	0	-0.157228	1	0	0.827847	1	0
Ramp1	ENSMUSG00000034353	357.063	413.038	383.413	192.018	270.775	397.765	369.809	365.868	280.995	272.136	386.097	356.511	221.862	203.87	208.705	376.577	228.031	252.673	266.533	231.56		299.335	83.5398	304.195	62.305	0.0659415	1.01623	0.0613997	1	0	-0.231022	1	0	-0.0230546	1	0	-0.315475	1	0
Ube2f	ENSMUSG00000034343	41.0803	46.2691	54.8494	53.427	40.8717	45.0452	45.0193	48.4237	47.7805	50.0446	45.1958	40.8942	37.1556	42.92	41.9832	43.7376	40.4093	45.3537	44.5643	53.4521		44.4646	5.39476	46.383	3.46695	0.423066	1.04314	-0.000445435	1	0	-0.183421	1	0	0.128414	1	0	-0.0545585	1	0
Scly	ENSMUSG00000026307	7.65714	10.6335	8.42198	10.3286	11.4174	8.99898	10.4683	10.5873	8.19093	11.3711	10.8617	7.96096	8.8141	9.89326	10.9501	9.39218	10.248	10.0369	11.8874	11.5706		9.69388	1.29542	10.2752	1.11458	0.481044	1.05996	0.0353953	1	0	0.000124482	1	0	0.134544	1	0	0.0992637	1	0
Espnl	ENSMUSG00000049515	0	0.131821	0	0.0938962	0.177703	0.150821	0	0	0.113763	0.0592244	0	0	0.194787	0.295321	0.139789	0.166725	0	0.0832942	0.106613	0.296682		0.103332	0.0978237	0.0977122	0.0882276	-0.0603276	0.945617	-0.234776	1	0	0.581148	1	0	0.106205	1	0	0.912141	1	0
Klhl30	ENSMUSG00000026308	41.6671	47.4994	39.498	33.0515	39.5389	49.419	33.0865	50.5065	43.4575	54.8418	36.2211	41.6484	40.7104	32.2885	37.277	45.0158	41.3807	43.9377	41.1526	43.9089		38.94	4.25342	44.6707	5.65825	1.1449	1.14717	0.200379	1	0	-0.0969508	1	0	0.194645	1	0	-0.102683	1	0
Erfe	ENSMUSG00000047443	0.503024	0.263641	0.479733	0.281689	0.222129	0.251368	0.379681	0.115708	0.341289	0.236898	0.322169	0.474864	0.535664	0.393762	0.512559	0.2223	0.242844	0.374824	0.373146	0.543916		0.398923	0.111339	0.308197	0.112889	-0.809208	0.772573	-0.413902	1	0	0.329019	1	0	-0.340868	1	0	0.400936	1	0
Ilkap	ENSMUSG00000026309	76.1802	94.6472	87.5779	63.6147	48.0242	79.0804	81.5229	82.6154	77.5295	55.6709	105.626	75.8945	61.3579	63.4941	64.3494	82.8624	68.3849	75.3396	73.7762	45.0461		74.0766	16.6284	72.1828	11.9259	-0.130877	0.974436	0.0247598	1	0	0.00278361	1	0	-0.10218	1	0	-0.124155	1	0
Hes6	ENSMUSG00000067071	25.263	37.7007	28.6241	16.0563	15.6379	29.5609	25.6556	31.299	19.7379	15.9906	28.7651	25.2795	16.8491	17.1286	13.9789	26.5093	18.7476	16.9087	21.2693	15.5758		22.5283	7.38359	22.1255	5.44713	-0.0620919	0.982118	-0.0119364	1	0	-0.272441	1	0	-0.0443904	1	0	-0.304877	1	0
Per2	ENSMUSG00000055866	37.1679	34.0537	44.9883	35.1172	26.4333	60.2278	141.241	45.936	41.1253	33.1657	77.873	37.626	42.6583	51.0414	45.6643	70.8026	44.9262	49.8516	42.3787	47.5679		43.2623	13.3071	57.7223	29.554	0.630928	1.33424	0.855948	1	0	0.519621	1	0	0.00387181	1	0	-0.33246	1	0
Traf3ip1	ENSMUSG00000034292	13.889	17.664	17.91	16.7605	14.4828	15.5848	12.5837	13.6535	15.4149	15.5168	12.1044	13.9387	15.0473	15.8981	16.9144	13.1157	14.9592	16.4506	13.1667	15.3285		15.4609	1.7896	14.5775	1.25589	-0.571474	0.942858	-0.147768	1	0	-0.126021	1	0	-0.0153027	1	0	0.00644952	1	0
Asb1	ENSMUSG00000026311	36.3854	30.8021	39.5513	36.4787	52.1114	33.1303	35.2561	39.8035	42.6611	56.1447	29.5015	36.5087	37.2043	38.6379	37.0906	30.733	44.3919	42.1885	37.6877	55.0344		37.4272	5.7559	41.7031	8.06101	0.610505	1.11425	0.0835056	1	0	-0.12621	1	0	0.2314	1	0	0.0216854	1	0
Twist2	ENSMUSG00000007805	6.70698	6.94255	6.02331	4.46007	4.93126	4.67545	5.74945	7.05818	3.6973	3.55346	6.58146	6.67604	4.23661	5.95565	7.22242	4.11255	4.46833	6.70518	7.56953	2.96682		5.97364	1.01471	5.05563	1.52892	-0.707501	0.846323	-0.234072	1	0	0.0772359	1	0	-0.248334	1	0	0.0629692	1	0
Hdac4	ENSMUSG00000026313	28.1973	29.7475	33.2615	32.0186	48.3352	28.4549	30.049	31.4725	31.9674	49.3339	28.8112	28.2963	35.0129	32.8791	32.897	32.6226	37.8351	33.5676	35.0757	46.9251		32.9457	5.59968	35.7304	6.68636	0.451552	1.08452	-0.00233974	1	0	-0.119707	1	0	0.236967	1	0	0.119598	1	0
Ndufa10	ENSMUSG00000026260	89.2029	104.578	98.5584	63.7556	55.5322	94.5145	108.046	105.526	68.4853	50.7553	112.759	88.9114	57.4134	61.0331	69.1489	97.034	64.5966	64.5946	76.335	58.4957		80.0893	20.0895	78.8383	19.6565	-0.0629461	0.98438	0.054086	1	0	-0.0803761	1	0	-0.108929	1	0	-0.243388	1	0
Olfr1416	ENSMUSG00000067064	0	0	0	0	0	0	0	0	0	0	0	0	0	0	0	0	0	0	0	0		0	0	0	0	#DIV/0!	#DIV/0!	0	1	0	0	1	0	0	1	0	-5.12548e-15	1	0
Olfr1415	ENSMUSG00000057464	0	0	0	0	0	0	0	0	0	0	0	0	0	0	0	0	0	0	0	0		0	0	0	0	#DIV/0!	#DIV/0!	0	1	0	0	1	0	0	1	0	-5.12548e-15	1	0
Olfr1414	ENSMUSG00000042849	0	0	0	0	0	0	0	0	0	0	0	0	0	0	0	0	0	0	0	0		0	0	0	0	#DIV/0!	#DIV/0!	0	1	0	0	1	0	0	1	0	-5.12548e-15	1	0
Olfr1413	ENSMUSG00000058904	0	0	0	0	0	0	0	0	0	0	0	0	0	0	0	0	0	0	0	0		0	0	0	0	#DIV/0!	#DIV/0!	0	1	0	0	1	0	0	1	0	-5.12548e-15	1	0
Olfr1412	ENSMUSG00000046300	0	0	0	0	0	0	0	0	0	0	0	0	0	0	0	0	0	0	0	0		0	0	0	0	#DIV/0!	#DIV/0!	0	1	0	0	1	0	0	1	0	-5.12548e-15	1	0
Olfr1411	ENSMUSG00000062497	0	0	0	0	0	0	0	0	0	0	0	0	0	0	0	0	0	0	0	0		0	0	0	0	#DIV/0!	#DIV/0!	0	1	0	0	1	0	0	1	0	-5.12548e-15	1	0
Olfr1410	ENSMUSG00000063583	0	0	0	0	0	0	0	0	0	0	0	0	0	0.0492202	0	0	0	0	0	0		0.00492202	0.0147661	0	0	-0.471405	0	0	1	0	1.44914	1	0	-1.37421	1	0	-5.12548e-15	1	0
Olfr12	ENSMUSG00000061616	0	0	0	0	0	0	0	0	0	0	0	0	0	0	0.0931925	0.0555751	0	0	0	0		0.00931925	0.0279578	0.00555751	0.0166725	-0.16343	0.596347	0	1	0	2.15791	1	0	-0.559445	1	0	1.37529	1	0
Cops9	ENSMUSG00000073616	95.0994	95.1306	95.2536	60.1875	47.7577	87.4259	98.0661	93.2605	71.7276	42.9969	109.307	94.8612	44.4601	50.3523	57.4066	78.1385	52.163	66.8436	65.8869	34.3656		74.9816	23.6689	69.0875	20.0931	-0.26848	0.921391	0.000176189	1	0	-0.142387	1	0	-0.261456	1	0	-0.404013	1	0
Otos	ENSMUSG00000044055	0.111783	0	0.0533036	0.0938962	0	0.0502736	0	0.0578539	0	0	0	0.111733	0.0486967	0	0	0.11115	0	0	0	0.0494469		0.0419412	0.0462797	0.0268725	0.0366777	-0.36088	0.640717	-1.11486	1	0	-0.479114	1	0	-0.275422	1	0	0.362427	1	0
Gpc1	ENSMUSG00000034220	24.0893	23.8595	26.8117	22.7229	39.3168	19.1543	24.6792	24.6458	22.8664	40.5095	18.0875	23.855	26.1014	25.1023	22.8788	22.6746	25.8872	24.1137	22.0689	44.3539		25.2825	5.19218	27.0953	7.91036	0.270944	1.0717	-0.053383	1	0	-0.237379	1	0	0.261747	1	0	0.0777532	1	0
Ankmy1	ENSMUSG00000034212	0.167675	0.175761	0.213215	0.140844	0.533109	0.201095	0.2712	0.173562	0.227526	0.236898	0	0.167599	0.0486967	0.246101	0.0931925	0.11115	0.145707	0.249883	0	0.395575		0.178619	0.13754	0.201259	0.0997261	0.188464	1.12675	-0.13134	1	0	-1.05896	1	0	0.663155	1	0	-0.260496	1	0
Dusp28	ENSMUSG00000047067	17.3823	22.1459	18.4431	13.9436	14.8826	20.4614	20.1231	23.4887	18.6571	17.2343	18.1335	17.4303	16.3134	15.209	15.237	19.5624	16.0763	18.3247	18.5507	16.7131		16.9121	2.25196	18.9192	2.03636	0.934897	1.11868	0.203783	1	0	-0.0756904	1	0	0.11518	1	0	-0.164286	1	0
Rnpepl1	ENSMUSG00000026269	81.0148	91.4835	88.1642	66.995	79.0779	80.6892	89.1165	80.1856	71.045	82.6773	107.467	81.146	73.7268	73.3381	73.4823	99.3126	75.8646	79.3377	78.2007	78.5712		81.5895	11.0734	81.5	7.37751	-0.00951182	0.998903	-0.0106999	1	0	0.00866183	1	0	0.00726942	1	0	0.0266309	1	0
Capn10	ENSMUSG00000026270	14.5039	14.72	14.0722	11.784	11.8173	12.4679	14.4821	12.0336	12.5139	12.7332	15.0959	14.5532	12.0281	12.8957	12.2548	13.2269	11.3165	12.8273	10.8745	10.73		13.3725	1.27184	12.3206	1.08126	-0.891138	0.921339	-0.0594272	1	0	-0.000978122	1	0	-0.18153	1	0	-0.123071	1	0
Gpr35	ENSMUSG00000026271	0.670698	0.219701	0.213215	0.657274	0.266555	0.402189	0.16272	0.347124	0.341289	0.236898	0.782412	0.726263	0.535664	0.541422	0.74554	4.55715	0.145707	0.0416471	0.266533	0.445022		0.535874	0.21226	0.694628	1.2929	0.171356	1.29625	-0.44876	1	0	0.697158	1	0	0.694458	1	0	1.83715	1	0
Aqp12	ENSMUSG00000045091	0	0	0	0	0	0	0	0	0	0	0	0	0	0	0	0	0	0	0	0		0	0	0	0	#DIV/0!	#DIV/0!	0	1	0	0	1	0	0	1	0	-5.12548e-15	1	0
Kif1a	ENSMUSG00000014602	14.6156	10.3699	20.895	23.521	22.9681	12.9203	12.421	12.5543	9.49921	21.0839	10.5856	14.5811	17.3847	28.4985	9.50564	11.2817	25.1587	14.1184	10.3415	27.3936		17.2925	6.14513	15.6773	6.10531	-0.263707	0.906591	-0.43123	1	0	-0.197284	1	0	0.133174	1	0	0.367113	1	0
Agxt	ENSMUSG00000026272	0	0	0	0	0	0.0502736	0.10848	0	0	0	0	0	0	0	0	0	0	0	0	0.0494469		0	0	0.0208201	0.0352216	0.835964	#DIV/0!	2.70759	1	0	0	1	0	1.45856	1	0	-1.26002	1	0
Mab21l4	ENSMUSG00000034159	0	0	0	0	0	0	0	0.0578539	0	0	0	0	0.0486967	0	0	0.11115	0	0	0	0		0.00486967	0.014609	0.0169004	0.0358402	0.439602	3.47054	1.53773	1	0	1.44239	1	0	0.863967	1	0	0.623562	1	0
Crocc2	ENSMUSG00000084989	0.0279458	0.175761	0.0533036	0.0469481	0	0.0502736	0	0.347124	0	0	0.138073	0.0558664	0.194787	0.295321	0.0465963	0.2223	0.0485689	0	0.106613	0		0.10346	0.0889894	0.0774879	0.112304	-0.25634	0.748964	0.366484	1	0	1.19152	1	0	-0.930336	1	0	-0.110968	1	0
Sned1	ENSMUSG00000047793	13.8052	6.45921	7.14269	21.3144	19.9916	8.59679	6.61729	7.00033	15.8699	19.1295	5.29278	13.9945	27.7571	30.0243	26.3735	6.89131	25.7901	16.6588	13.9663	20.2238		17.2155	8.74576	14.0744	6.30708	-0.411975	0.817541	-0.264805	1	0	0.589193	1	0	-0.307456	1	0	0.546497	1	0
Mterf4	ENSMUSG00000026273	13.7773	12.0836	14.1788	11.1267	10.3068	11.6635	13.9397	11.5708	11.0919	9.4759	15.28	13.7152	11.0055	9.0073	9.59883	13.2269	10.4423	12.1193	10.2349	10.0872		12.008	2.02369	11.3852	1.34895	-0.362127	0.948138	-0.0902271	1	0	-0.0670453	1	0	-0.0651777	1	0	-0.041988	1	0
Pask	ENSMUSG00000026274	2.43128	2.76823	2.02554	2.81689	2.31014	1.50821	3.14593	2.02489	2.38902	2.72432	2.07109	2.31846	3.11659	2.70711	2.60939	2.33415	2.42844	1.99906	2.66533	2.76903		2.51747	0.329722	2.39884	0.443866	-0.303426	0.952876	-0.0717269	1	0	0.0471968	1	0	-0.0701681	1	0	0.0487385	1	0
Ppp1r7	ENSMUSG00000026275	49.492	51.4979	54.423	50.4692	67.4827	55.4518	56.8436	55.7712	50.397	59.9351	50.4425	48.939	49.7193	45.4303	52.0946	46.0161	52.0172	49.685	47.6027	59.633		51.9991	5.60927	53.3353	4.64831	0.259397	1.0257	0.0265459	1	0	-0.148227	1	0	0.048028	1	0	-0.126742	1	0
Ano7	ENSMUSG00000034107	0.0558915	0	0.106607	0.140844	0	0.100547	0.10848	0.231416	0	0.118449	0.230121	0.0558664	0.0486967	0.0984404	0.186385	0.0555751	0.43712	0.124941	0	0.0988938		0.0922853	0.0721377	0.127542	0.120973	0.354004	1.38204	0.860038	1	0	0.983808	1	0	0.25428	1	0	0.367627	1	0
Hdlbp	ENSMUSG00000034088	382.186	337.021	404.788	415.162	387.082	377.957	369.755	376.166	398.341	406.339	343.801	382.322	394.249	380.423	373.096	344.676	429.98	389.942	396.334	474.344		380.013	23.0641	396.383	33.8851	0.564808	1.04308	0.00175116	1	0	-0.0397171	1	0	0.119204	1	0	0.0777351	1	0
2002-09-01	ENSMUSG00000026276	3.43733	3.86674	3.67795	4.55397	2.04358	2.96615	3.52561	4.62832	5.17622	3.61269	4.51037	3.77098	4.77228	5.06968	5.07899	2.94548	4.61404	5.16424	3.94468	2.37345		4.07819	0.879157	3.89509	0.92765	-0.202607	0.955102	0.178991	1	0	0.398061	1	0	-0.277118	1	0	-0.0580937	1	0
Sept2.1	ENSMUSG00000116048	0	0	0	0	0	0	0	0	0	0	0	0	0	0	0	0	0	0	0	0		0	0	0	0	#DIV/0!	#DIV/0!	0	1	0	0	1	0	0	1	0	-5.12548e-15	1	0
Farp2	ENSMUSG00000034066	4.30365	4.35008	4.10438	5.68072	12.5281	5.12791	3.90529	3.93407	5.40374	10.6604	2.89953	4.38551	6.72015	5.80799	6.89625	4.77945	6.65393	5.91389	5.01081	9.09823		5.76763	2.54851	6.04877	2.0969	0.120472	1.04874	-0.0934625	1	0	-0.214172	1	0	0.238032	1	0	0.117327	1	0
Stk25	ENSMUSG00000026277	125.253	138.675	153.621	117.84	91.4282	137.599	144.333	144.635	135.037	95.7658	150.821	126.063	117.31	109.121	119.38	151.164	122.928	133.979	138.917	103.641		124.951	17.8753	130.8	17.1942	0.333474	1.04681	0.0688343	1	0	-0.00935563	1	0	0.0631902	1	0	-0.0149998	1	0
Bok	ENSMUSG00000026278	6.87466	6.28345	6.55635	5.96241	6.44174	8.14433	7.53937	5.09115	5.46062	5.68554	9.98725	6.84363	2.9705	5.41422	4.28686	6.33556	4.07978	5.62236	6.71662	5.24137		6.16211	1.7365	5.99167	1.14954	-0.115741	0.972341	-0.00803742	1	0	-0.120301	1	0	-0.0794896	1	0	-0.191716	1	0
Thap4	ENSMUSG00000026279	10.5635	11.4684	11.4603	9.90605	10.0846	9.80336	11.6074	12.4386	11.035	11.3119	13.6232	10.5867	9.15498	10.1394	9.78522	13.5603	9.47093	12.4525	13.8064	10.0377		10.6772	1.19528	11.5524	1.43952	0.661484	1.08197	0.0712031	1	0	-0.00445883	1	0	0.153626	1	0	0.0779562	1	0
Atg4b	ENSMUSG00000026280	71.7647	73.2483	80.7017	75.4926	70.2816	75.4607	76.2073	76.3093	75.3111	80.5452	72.3501	71.7045	68.2241	69.7451	66.3531	70.8582	71.2505	74.6732	72.9766	71.7969		71.9866	3.79371	74.5389	2.78887	0.766604	1.03546	0.0473538	1	0	-0.0923177	1	0	0.0535108	1	0	-0.0861592	1	0
Dtymk	ENSMUSG00000026281	49.1845	51.5419	46.0543	37.981	30.9203	51.4802	43.9345	52.5892	42.0923	33.1064	56.7939	49.0507	40.2235	36.2753	40.5854	48.2947	39.6322	43.4796	41.8456	30.6571		43.8611	7.54903	42.7112	6.75203	-0.160564	0.973783	0.0493324	1	0	0.0477424	1	0	-0.129116	1	0	-0.130705	1	0
Ing5	ENSMUSG00000026283	27.4148	27.8581	30.01	38.3566	34.9186	26.8964	24.0826	25.6871	35.0959	37.8444	24.2087	27.7097	32.3346	34.3557	35.1802	23.7305	31.0355	35.2334	27.9859	35.404		31.2347	4.24374	30.2996	5.0088	-0.201447	0.970061	-0.0836982	1	0	-0.044073	1	0	-0.0026549	1	0	0.0369706	1	0
D2hgdh	ENSMUSG00000073609	12.9109	12.5669	15.6713	15.4459	14.3939	16.7411	13.9939	13.5957	14.6754	12.4371	13.8533	12.542	16.8004	16.1935	13.9789	14.0605	17.5819	15.7842	13.9663	13.8451		14.4357	1.45539	14.6681	1.48844	0.157908	1.0161	0.0117099	1	0	0.0471916	1	0	0.0389979	1	0	0.0744734	1	0
Gal3st2	ENSMUSG00000094651	0.53097	0.483342	0.639644	0.610326	0.488683	0.653557	0.379681	0.404978	0.170644	0.296122	0.414218	0.502798	0.29218	0.147661	0.559155	0.277875	0.534257	0.124941	0.266533	0.346128		0.466898	0.141519	0.345472	0.150898	-0.83007	0.73993	-0.500779	1	0	-0.478786	1	0	-0.344868	1	0	-0.3213	1	0
Gal3st2b	ENSMUSG00000093805	0.586861	0.439402	1.11938	0.328637	0.533109	0.603284	0.2712	0.231416	0.341289	0.236898	0.87446	0.418998	0	0.442982	0.232981	0.389025	0.971377	0.208235	0.106613	0.593363		0.497681	0.29943	0.39527	0.245559	-0.374004	0.794224	-0.805745	1	0	-0.588587	1	0	0.19525	1	0	0.412535	1	0
Gal3st2c	ENSMUSG00000073608	0.475078	0.263641	0.373126	0.140844	0.222129	0.603284	0.16272	0.115708	0.39817	0.710693	0.184097	0.502798	0.681754	0.541422	0.186385	0.389025	0.582826	0.499765	0.106613	0.346128		0.357127	0.175377	0.391493	0.201677	0.181845	1.09623	0.396676	1	0	0.473896	1	0	-0.113267	1	0	-0.0368486	1	0
Neu4	ENSMUSG00000034000	0	0	0	0	0	0	0	0	0	0	0	0	0	0	0	0	0	0	0	0		0	0	0	0	#DIV/0!	#DIV/0!	0	1	0	0	1	0	0	1	0	-5.12548e-15	1	0
Pdcd1	ENSMUSG00000026285	0.0558915	0.175761	0	0.0469481	0.0888515	0	0.0542401	0.115708	0	0	0.0460242	0.0558664	0.0973934	0.0984404	0.0465963	0.0555751	0.145707	0.0832942	0.213226	0.148341		0.0711773	0.0447648	0.0816091	0.0696112	0.178255	1.14656	-1.03114	1	0	-0.135352	1	0	0.878833	1	0	1.75797	1	0
Fam174a	ENSMUSG00000051185	36.7207	32.9991	35.6068	34.366	44.6479	36.6998	41.6564	39.4564	44.2538	44.2998	32.9994	36.7601	35.4512	32.3377	36.5781	32.1224	34.241	36.6911	36.515	42.2277		35.8467	3.3246	38.8163	3.99728	0.807764	1.08284	0.162521	1	0	-0.0819972	1	0	0.0620506	1	0	-0.182464	1	0
St8sia4	ENSMUSG00000040710	1.70469	1.75761	1.33259	2.15961	3.64291	1.96067	0.433921	1.33064	1.70644	1.36216	2.71543	1.78773	2.38614	3.00243	3.7743	3.1122	1.50563	1.58259	3.14509	2.22511		2.42634	0.79733	1.83645	0.783915	-0.746091	0.756878	-0.637237	1	0	0.361138	1	0	-0.239939	1	0	0.758095	1	0
Slco4c1	ENSMUSG00000040693	0	0	0	0	0	0	0	0	0	0	0.0460242	0	0	0	0	0	0	0	0	0		0.00460242	0.0138073	0	0	-0.471405	0	0	1	0	1.42704	1	0	-1.35236	1	0	-5.12548e-15	1	0
Slco6c1	ENSMUSG00000026331	0	0	0	0	0	0	0	0	0	0	0	0	0	0	0	0	0	0	0.0533065	0		0	0	0.00533065	0.015992	0.471405	#DIV/0!	0	1	0	0	1	0	1.48408	1	0	1.35467	1	0
D1Ertd622e	ENSMUSG00000044768	22.1051	18.9382	24.2532	23.6149	26.5222	20.3608	24.1368	22.7366	24.2315	25.0519	21.8155	21.9276	20.1604	20.1803	23.2049	18.8399	20.6903	20.9485	22.4421	22.8939		22.2722	2.12051	22.2332	1.88007	-0.0194549	0.99825	0.0136641	1	0	-0.104671	1	0	-0.0201197	1	0	-0.138447	1	0
Ppip5k2	ENSMUSG00000040648	16.9072	16.17	14.8184	21.8778	19.9472	15.2329	12.6922	14.5792	25.938	17.2935	12.5186	16.9275	24.5918	23.3796	24.696	18.0063	23.0702	22.0313	22.3887	22.0533		19.1834	4.09775	19.3286	4.1357	0.0352584	1.00757	-0.0658662	1	0	0.18563	1	0	0.0760439	1	0	0.327521	1	0
Gin1	ENSMUSG00000026333	9.50156	10.5457	10.0211	6.90137	6.13075	10.0547	9.98018	9.89302	9.44233	8.23219	10.3094	9.69282	10.4211	8.90886	8.57371	9.44776	9.22808	8.95412	8.31582	6.72478		9.10063	1.43607	9.0273	0.977126	-0.0597065	0.991942	0.143026	1	0	0.151842	1	0	-0.167119	1	0	-0.158299	1	0
Pam	ENSMUSG00000026335	1892.65	1763.94	1808.33	2118.82	2396.9	1929.35	1959.31	1893.21	1949.61	2320.47	1414.69	1890.49	1970.51	1834.78	1746.1	1737.83	2057.96	2010.85	2057.79	2619.99		1883.72	242.413	2053.64	235.47	0.71105	1.0902	0.0102716	1	0	-0.172376	1	0	0.243424	1	0	0.060777	1	0
Slco6d1	ENSMUSG00000026336	0	0	0	0	0	0	0	0	0.0568815	0	0	0	0	0	0	0	0	0	0	0		0	0	0.00568815	0.0170644	0.471405	#DIV/0!	1.53197	1	0	0	1	0	0	1	0	-1.4421	1	0
Cntnap5b	ENSMUSG00000067028	0.0279458	0	0	0.0469481	0.177703	0	0	0	0	0	0	0.0279332	0.0486967	0	0	0	0	0.124941	0	0.0988938		0.0329227	0.0518421	0.0223835	0.0451443	-0.216817	0.679881	-3.24922	1	0	-1.37579	1	0	1.27341	1	0	3.04123	1	0
Cdh20	ENSMUSG00000050840	0	0	0	0	0	0	0	0	0	0	0	0	0	0	0.0931925	0	0.0485689	0	0.0533065	0		0.00931925	0.0279578	0.0101875	0.0204026	0.0354786	1.09317	0	1	0	2.13434	1	0	0.140081	1	0	2.02237	1	0
Rnf152	ENSMUSG00000047496	3.91241	4.0425	3.62465	5.11735	5.6865	4.776	7.70209	5.26471	5.06245	8.29142	3.63591	3.74305	4.72358	6.74317	4.61303	4.50158	6.26538	5.24753	5.91703	8.65321		4.58421	0.972265	6.16814	1.43914	1.28975	1.34552	0.473636	1	0	0.0640381	1	0	0.387103	1	0	-0.0225236	1	0
Pign	ENSMUSG00000056536	16.1806	12.3472	13.7523	20.6572	17.5926	13.4231	14.1024	10.5873	17.9177	19.1887	11.46	16.3689	18.943	20.4264	21.6207	13.0601	20.3018	18.8245	17.4845	19.3337		16.9349	3.38388	16.4224	3.16297	-0.156477	0.969737	-0.0989479	1	0	0.140521	1	0	0.00425085	1	0	0.243705	1	0
Relch	ENSMUSG00000026319	33.9821	34.4491	34.9139	31.2675	27.1441	28.656	28.7472	30.6626	38.0537	30.619	33.1374	33.6874	40.0774	36.423	38.5817	35.2902	35.6495	36.8993	35.9286	30.311		34.3664	3.44679	33.0817	3.41818	-0.374258	0.962619	-0.0457439	1	0	0.168842	1	0	-0.0629432	1	0	0.151637	1	0
Tnfrsf11a	ENSMUSG00000026321	42.254	43.1054	53.3036	41.9716	55.0879	45.7993	38.1308	51.3164	48.463	62.1264	44.3673	42.2071	57.5595	54.1422	50.6035	50.0175	57.4084	51.5174	38.9138	58.4957		48.4602	5.93472	50.2189	7.49305	0.260196	1.03629	0.0607562	1	0	0.0782489	1	0	0.0433632	1	0	0.0608537	1	0
Zcchc2	ENSMUSG00000038866	19.7856	19.2898	21.1615	27.6055	23.6789	20.0089	19.2552	17.4719	26.9618	25.4665	15.9704	19.8046	23.764	25.1515	24.0903	23.0081	24.2844	24.3219	21.8557	22.1028		22.0302	3.25226	22.4737	2.79377	0.146289	1.02013	-0.0304884	1	0	-0.0360118	1	0	0.0883404	1	0	0.0828148	1	0
Phlpp1	ENSMUSG00000044340	17.8573	18.3231	15.8845	21.4083	33.6303	19.3554	18.8756	18.9182	22.9232	35.1201	13.255	17.9331	19.7222	21.3616	19.7102	18.5621	22.1474	19.116	15.5122	35.5029		19.9086	5.13622	22.6033	6.63461	0.454202	1.13536	0.104702	1	0	-0.219667	1	0	0.269395	1	0	-0.0549667	1	0
Bcl2	ENSMUSG00000057329	46.1664	48.4221	56.9816	49.9998	76.1902	52.0332	44.9108	49.8122	51.7053	82.0258	42.9406	45.9501	56.8291	60.7378	61.2741	48.7393	53.5229	52.9334	45.8969	76.9394		54.5492	9.4878	55.8519	12.1711	0.119386	1.02388	0.014183	1	0	-0.0530999	1	0	0.0548943	1	0	-0.012388	1	0
Kdsr	ENSMUSG00000009905	49.5758	56.8147	52.6107	52.3472	52.2891	51.8824	53.9689	48.2502	52.7291	48.4456	52.5596	49.777	51.6185	48.3835	53.6789	55.0749	52.8429	55.3906	55.8652	50.9303		51.9655	2.25659	52.538	2.56844	0.236818	1.01102	-0.0461829	1	0	-0.0421894	1	0	0.077338	1	0	0.0813307	1	0
Vps4b	ENSMUSG00000009907	87.9453	78.0818	87.0982	91.8305	96.5372	78.628	83.5297	83.6568	97.2105	97.0096	72.7183	88.3807	83.1253	88.0058	85.178	86.2525	88.7353	85.8763	86.8897	100.377		85.8901	6.38459	88.8166	6.69741	0.447275	1.03407	-0.00489047	1	0	-0.0807948	1	0	0.102337	1	0	0.0264333	1	0
Serpinb5	ENSMUSG00000067006	0.139729	0.0439402	0.319822	0.328637	0.266555	0.0502736	0.16272	0	0.0568815	0.0592244	0.184097	0.139666	0.14609	0.0492202	0.0931925	0	0	0.0832942	0.106613	0.148341		0.171095	0.0979327	0.0667348	0.0561447	-1.30741	0.390046	-1.5975	1	0	-0.755663	1	0	-0.804381	1	0	0.0425491	1	0
Serpinb12	ENSMUSG00000059956	0	0	0	0	0	0	0.0542401	0	0	0	0	0	0	0	0	0	0.0485689	0	0	0		0	0	0.0102809	0.0206009	0.705766	#DIV/0!	1.51896	1	0	0	1	0	1.45482	1	0	-0.10325	1	0
Serpinb13	ENSMUSG00000048775	0	0	0	0	0	0	0	0	0	0	0	0	0	0	0	0	0	0	0	0		0	0	0	0	#DIV/0!	#DIV/0!	0	1	0	0	1	0	0	1	0	-5.12548e-15	1	0
Serpinb3a	ENSMUSG00000044594	0	0	0	0	0	0	0	0	0	0	0	0	0	0	0	0	0	0	0	0		0	0	0	0	#DIV/0!	#DIV/0!	0	1	0	0	1	0	0	1	0	-5.12548e-15	1	0
Serpinb3d	ENSMUSG00000058017	0	0	0	0	0	0	0	0	0	0	0	0	0	0	0	0	0	0	0	0		0	0	0	0	#DIV/0!	#DIV/0!	0	1	0	0	1	0	0	1	0	-5.12548e-15	1	0
Serpinb3b	ENSMUSG00000073602	0	0	0	0	0	0	0	0	0	0	0	0	0	0	0	0	0	0	0	0		0	0	0	0	#DIV/0!	#DIV/0!	0	1	0	0	1	0	0	1	0	-5.12548e-15	1	0
Serpinb3c	ENSMUSG00000073601	0	0	0	0	0	0	0	0	0	0	0	0	0	0	0	0	0	0	0	0		0	0	0	0	#DIV/0!	#DIV/0!	0	1	0	0	1	0	0	1	0	-5.12548e-15	1	0
Serpinb11	ENSMUSG00000026327	0.0558915	0	0	0	0	0	0	0	0	0	0	0.0558664	0	0	0	0	0	0	0	0		0.0111758	0.0223516	0	0	-0.707107	0	-1.74144	1	0	0.00567847	1	0	-1.79637	1	0	-5.12548e-15	1	0
Serpinb7	ENSMUSG00000067001	0.391241	0.263641	0.0533036	0.281689	0.0888515	0	0	0	0.113763	0.0592244	0.138073	0.391065	0	0.0984404	0.279578	0.277875	0.0971377	0.0416471	0.0533065	0		0.198588	0.133468	0.0642954	0.0814475	-1.21465	0.323763	-2.52939	1	0	-0.224873	1	0	-1.01403	1	0	1.28047	1	0
Serpinb2	ENSMUSG00000062345	0.19562	0.0439402	0	0	0.133277	0.0502736	0	0.0578539	0.0568815	0	1.01253	0.195532	1.94787	0.0492202	0	46.6275	1.5542	0.416471	0	0.148341		0.357799	0.603144	4.89115	13.9194	0.460156	13.6701	-1.09598	1	0	2.96163	1	0	3.91797	1	0	7.94233	0.0325382	1
Serpinb8	ENSMUSG00000026315	12.7712	8.39258	9.86117	13.9436	11.5951	11.4121	14.6991	14.2899	12.9121	12.4371	9.43496	12.7655	12.7098	12.5512	11.3229	19.7291	14.2307	12.8689	16.3118	13.9935		11.5348	1.68498	14.2884	2.2263	1.39475	1.23872	0.215202	1	0	0.0546681	1	0	0.389624	1	0	0.229068	1	0
Cdh7	ENSMUSG00000026312	0	0	0	0	0	0	0	0	0	0	0	0	0	0	0	0	0	0	0	0		0	0	0	0	#DIV/0!	#DIV/0!	0	1	0	0	1	0	0	1	0	-5.12548e-15	1	0
Cdh19	ENSMUSG00000047216	0.978102	1.01063	1.4925	1.45539	3.86504	0.854652	2.11536	1.15708	0.853222	1.48061	1.47277	0.977662	0.633057	1.96881	1.11831	0.722476	0.582826	0.791295	0.852905	1.6812		1.49723	0.865904	1.10916	0.469412	-0.55719	0.740811	-0.439944	1	0	-0.510512	1	0	-0.406696	1	0	-0.476644	1	0
Dsel	ENSMUSG00000038702	43.8749	37.2613	36.7795	48.2157	69.704	41.0233	40.3004	43.7376	51.1365	70.3586	30.9743	43.7434	52.349	51.2875	51.1627	31.9001	52.2601	56.4318	53.6264	72.7364		46.5352	10.2743	51.3511	12.3108	0.424742	1.10349	0.0638532	1	0	-0.0393916	1	0	0.218361	1	0	0.115114	1	0
Cntnap5a	ENSMUSG00000070695	0.139729	0.351522	0.213215	0	0.0444258	0	0.16272	0.115708	0.284407	0.118449	0	0.139666	0	0.147661	0.0465963	0.11115	0	0.166588	0.106613	0.0988938		0.108281	0.108055	0.116453	0.0777324	0.0868184	1.07547	-0.142132	1	0	-1.01624	1	0	0.426068	1	0	-0.44053	1	0
Gm19965	ENSMUSG00000094429	0	0	0	0	0	0	0	0	0	0	0	0	0	0	0	0	0	0	0	0		0	0	0	0	#DIV/0!	#DIV/0!	0	1	0	0	1	0	0	1	0	-5.12548e-15	1	0
Gm28363	ENSMUSG00000100265	0	0	0	0	0	0	0	0	0	0	0	0	0	0	0	0	0	0	0	0		0	0	0	0	#DIV/0!	#DIV/0!	0	1	0	0	1	0	0	1	0	-5.12548e-15	1	0
B020011L13Rik	ENSMUSG00000101303	0	0	0	0	0	0	0	0	0	0	0	0	0	0	0	0	0	0	0	0		0	0	0	0	#DIV/0!	#DIV/0!	0	1	0	0	1	0	0	1	0	-5.12548e-15	1	0
Gm28360	ENSMUSG00000100305	0	0	0	0	0	0	0	0	0	0	0	0	0	0	0	0	0	0	0	0		0	0	0	0	#DIV/0!	#DIV/0!	0	1	0	0	1	0	0	1	0	-5.12548e-15	1	0
Gm28168	ENSMUSG00000101415	0	0	0	0	0	0	0	0	0	0	0	0	0	0	0	0	0	0	0	0		0	0	0	0	#DIV/0!	#DIV/0!	0	1	0	0	1	0	0	1	0	-5.12548e-15	1	0
Gm7145	ENSMUSG00000100617	0	0	0	0	0	0	0	0	0	0	0	0	0	0	0	0	0	0	0	0		0	0	0	0	#DIV/0!	#DIV/0!	0	1	0	0	1	0	0	1	0	-5.12548e-15	1	0
Gm29106	ENSMUSG00000102030	0.475078	0.175761	0.106607	0.0469481	0.0888515	0.150821	0.433921	0.115708	0.341289	0.0592244	0.184097	0.502798	0.194787	0.0492202	0.232981	0.11115	0.388551	0.29153	0.266533	0.0988938		0.205713	0.153694	0.225762	0.128007	0.141755	1.09746	0.197729	1	0	0.335692	1	0	-0.0609216	1	0	0.0759292	1	0
Tsn	ENSMUSG00000026374	102.868	106.247	116.948	95.3047	109.865	109.647	111.355	112.931	106.368	111.756	102.45	103.074	96.6143	86.8737	99.5762	102.758	95.195	104.826	106.24	115.409		101.982	7.83559	107.649	5.59761	0.832174	1.05556	0.0555947	1	0	-0.120417	1	0	0.101948	1	0	-0.0740624	1	0
Nifk	ENSMUSG00000026377	30.8521	31.9445	33.6346	25.5398	28.2104	31.6221	27.0116	29.3898	28.3839	28.1908	29.5475	30.8662	22.0596	26.0867	28.051	28.7879	24.9644	31.7351	29.745	28.3825		28.6792	3.26324	28.8213	1.90905	0.0531429	1.00495	-0.054433	1	0	-0.13553	1	0	0.0712773	1	0	-0.00981666	1	0
Clasp1	ENSMUSG00000064302	44.0146	49.0373	43.176	58.0279	70.4148	42.9337	43.8802	52.1264	49.7713	74.6227	42.0201	44.2183	55.8064	56.1111	58.2453	46.9053	55.0285	50.3097	46.5366	73.9231		52.1072	8.69645	53.6038	10.8979	0.151803	1.02872	-0.00743037	1	0	-0.0459833	1	0	0.0893563	1	0	0.0508029	1	0
Tfcp2l1	ENSMUSG00000026380	1.84442	0.571223	1.06607	1.83098	1.7326	1.65903	1.24752	1.56206	1.42204	2.78355	1.15061	1.95532	1.75308	1.91959	2.19002	1.16708	2.13703	1.66588	1.17274	2.17566		1.60139	0.477077	1.69926	0.495701	0.201174	1.06111	0.285171	1	0	0.3384	1	0	-0.105788	1	0	-0.0526764	1	0
Gli2	ENSMUSG00000048402	14.9789	12.9624	15.7246	20.0938	28.1215	14.4788	14.0482	14.3478	12.0589	32.0996	14.7738	15.1398	22.4979	21.903	15.4234	16.8392	22.1474	17.3252	15.1924	32.9811		18.1619	4.54908	19.1519	7.16591	0.164942	1.05451	-0.0783998	1	0	-0.0343711	1	0	0.220252	1	0	0.264271	1	0
Inhbb	ENSMUSG00000037035	8.99854	7.25014	6.23653	11.5962	13.7276	4.92682	5.42401	5.26471	7.0533	10.4235	6.76556	8.93863	6.86624	7.87524	11.3695	4.27928	8.20814	8.70424	8.74227	11.3233		8.96241	2.37073	7.43496	2.30472	-0.653325	0.829572	-0.532341	1	0	-0.192967	1	0	-0.0188403	1	0	0.320524	1	0
Ralb	ENSMUSG00000004451	64.3312	55.7162	63.8578	55.7744	66.4609	64.7022	63.6236	59.8788	56.3696	62.0672	67.2414	64.8888	52.2029	53.2563	59.6432	66.0232	54.6885	61.013	64.6608	67.5445		60.3373	5.41473	62.0571	3.93129	0.363486	1.0285	0.00232619	1	0	-0.0423003	1	0	0.0783098	1	0	0.0336831	1	0
Tmem185b	ENSMUSG00000098923	15.6776	17.2685	21.9078	17.5586	18.1701	17.8974	17.5738	18.6868	15.6993	18.7149	18.5938	15.5029	15.6803	14.1754	16.2621	17.6173	15.7849	16.7838	15.8853	20.8666		17.0797	2.06327	17.551	1.53863	0.258959	1.02759	-0.0304268	1	0	-0.173421	1	0	0.116143	1	0	-0.026845	1	0
Epb41l5	ENSMUSG00000026383	8.99854	10.1502	7.14269	12.3474	10.7066	8.3957	8.29873	10.1823	10.0111	13.0886	7.31785	8.91069	11.3463	12.2558	11.5559	10.337	9.95662	10.4951	8.31582	11.5706		10.0732	1.81241	10.0651	1.43743	-0.0049194	0.999201	0.0168918	1	0	0.0563617	1	0	-0.0177214	1	0	0.0217435	1	0
Ptpn4	ENSMUSG00000026384	16.2085	15.1154	17.6968	18.3098	20.1693	14.0766	10.2514	11.2237	16.9507	20.9062	13.4851	15.9778	17.1412	15.9474	16.2621	15.172	16.8048	19.0327	15.992	22.8445		16.6313	1.73598	16.3255	3.75303	-0.104616	0.981608	-0.253443	1	0	-0.150293	1	0	0.189537	1	0	0.29268	1	0
Tmem177	ENSMUSG00000036975	10.5635	10.1063	10.6074	8.16897	9.90694	9.55199	9.43778	7.81028	7.28083	9.7128	9.66508	10.5588	9.20368	7.33381	6.94284	11.6152	7.81959	9.78706	8.10259	7.71372		9.30573	1.2943	8.88318	1.2865	-0.327449	0.954593	-0.172502	1	0	-0.172591	1	0	0.0393954	1	0	0.0393166	1	0
Cfap221	ENSMUSG00000036962	0	0	0	0.0469481	0	0	0	0	0	0	0	0	0	0	0	0	0	0	0	0		0.00469481	0.0140844	0	0	-0.471405	0	-1.31155	1	0	-1.4266	1	0	0	1	0	-5.12548e-15	1	0
Sctr	ENSMUSG00000026387	0.111783	0.219701	0.266518	0.140844	0	0.100547	0.0542401	0.231416	0	0	0	0.111733	0.0486967	0.344542	0	0	0.0971377	0.0416471	0.0533065	0		0.124382	0.114232	0.0578294	0.0686836	-0.706121	0.464935	-0.8587	1	0	-0.511495	1	0	-1.24587	1	0	-0.881977	1	0
Tmem37	ENSMUSG00000050777	1.98415	1.01063	1.33259	1.59624	1.15507	2.36286	1.8984	1.38849	1.08075	0.710693	2.39326	1.95532	1.12002	1.27973	0.885329	3.61238	0.728533	0.957883	1.33266	0.939491		1.47123	0.46881	1.50121	0.860687	0.0432619	1.02038	0.0702415	1	0	0.107835	1	0	-0.0286991	1	0	0.00885117	1	0
Dbi	ENSMUSG00000026385	189.891	199.884	189.121	140.281	109.332	172.992	171.833	185.133	129.349	85.6385	163.708	190.002	92.2316	104.495	110.154	166.447	113.651	123.858	117.861	95.2348		148.91	40.1627	136.2	33.4832	-0.343762	0.914644	-0.153359	1	0	-0.326487	1	0	-0.0987355	1	0	-0.27186	1	0
X3110009E18Rik	ENSMUSG00000026388	3.63295	3.33946	3.09161	2.39435	1.64375	3.31806	2.54928	3.35553	2.50279	1.77673	3.08362	3.79892	1.99657	1.87037	2.4696	2.16743	1.84562	1.58259	2.39879	1.33507		2.73212	0.722661	2.28319	0.648414	-0.653902	0.835684	-0.0657411	1	0	-0.0865062	1	0	-0.51859	1	0	-0.539121	1	0
Steap3	ENSMUSG00000026389	35.4352	29.0005	25.4258	35.6336	48.4685	30.1139	38.6732	24.9929	23.4921	40.8056	32.9073	35.8104	28.6337	31.5994	38.1623	25.4534	29.5784	27.1539	34.436	40.1015		34.1077	6.07304	31.4801	6.23044	-0.427096	0.922962	-0.138547	1	0	-0.0580586	1	0	-0.0929253	1	0	-0.0124343	1	0
C1ql2	ENSMUSG00000036907	0.0279458	0	0	0.140844	0	0	0.0542401	0	0	0	0	0.0279332	0	0	0	0	0	0	0	0		0.0196723	0.0418669	0.00542401	0.016272	-0.4486	0.275718	-1.21543	1	0	-1.60458	1	0	-1.21991	1	0	-1.42937	1	0
Marco	ENSMUSG00000026390	0.19562	0	0.106607	0.0469481	0.0444258	0	0.0542401	0.0578539	0	0	1.05856	0.195532	0.43827	0	0	3.1122	0.339982	0	0	0		0.208596	0.311375	0.356428	0.923974	0.21442	1.7087	-1.61387	1	0	2.00131	1	0	1.01292	1	0	4.58927	0.914287	0
En1	ENSMUSG00000058665	0	0	0	0	0	0	0	0	0	0	0	0	0	0	0	0	0	0	0	0		0	0	0	0	#DIV/0!	#DIV/0!	0	1	0	0	1	0	0	1	0	-5.12548e-15	1	0
Insig2	ENSMUSG00000003721	71.4294	74.0832	78.3564	82.4409	88.4517	67.97	69.4816	68.7883	79.1222	92.8046	62.3168	71.5369	73.8729	80.7704	77.3964	60.8547	77.5159	80.0457	72.1237	92.9108		76.0655	6.8043	76.1617	9.99953	0.0112537	1.00127	-0.061923	1	0	-0.109459	1	0	0.0679291	1	0	0.0203936	1	0
Ccdc93	ENSMUSG00000026339	24.4525	21.6625	22.8673	32.535	32.5197	22.9248	23.3232	22.6209	34.072	41.9901	19.6523	24.246	33.7955	36.8659	32.897	25.1199	32.6383	29.6944	27.2929	38.7664		28.1494	5.82935	29.8443	6.51335	0.274221	1.06021	0.112418	1	0	0.137075	1	0	0.0589396	1	0	0.0835911	1	0
Htr5b	ENSMUSG00000050534	0	0	0	0	0	0	0	0	0	0	0.0460242	0	0	0	0	0.0555751	0	0.0416471	0	0		0.00460242	0.0138073	0.00972221	0.0196923	0.301053	2.11241	0	1	0	1.40402	1	0	0.830675	1	0	2.00144	1	0
Ddx18	ENSMUSG00000001674	35.4073	35.987	39.7645	39.2956	35.9404	38.6102	34.0628	37.8943	39.5326	38.6143	34.4261	36.0338	29.9972	35.094	36.0655	36.9018	33.2211	40.356	37.3146	37.6291		35.8012	2.53632	37.4137	2.13016	0.688509	1.04504	0.0182519	1	0	-0.118333	1	0	0.111425	1	0	-0.0251578	1	0
Dpp10	ENSMUSG00000036815	0.53097	0.0878804	1.97223	0.75117	1.33277	0.955199	0.21696	1.04137	0.170644	1.53983	0.414218	0.530731	0.486967	3.00243	0.326174	0.611326	3.35125	0.249883	0.799598	1.63175		0.943555	0.861877	1.05678	0.908035	0.127902	1.12	-0.244338	1	0	0.0278776	1	0	0.484768	1	0	0.756391	1	0
Actr3	ENSMUSG00000026341	241.004	223.744	273.608	243.849	291.966	241.213	242.345	252.301	286.853	326.8	236.472	239.807	230.043	244.428	254.695	255.201	255.278	269.582	265.946	345.832		247.962	19.5534	274.135	33.8362	0.947165	1.10555	0.0828856	1	0	-0.0799305	1	0	0.207437	1	0	0.0446208	1	0
Slc35f5	ENSMUSG00000026342	46.5297	41.8311	43.016	59.9528	58.1533	42.4812	38.6189	37.9522	58.8155	55.9671	38.016	46.3691	42.074	52.518	47.7612	34.6788	42.0606	50.6845	43.125	63.7371		47.6221	6.8375	46.8121	9.36544	-0.0987896	0.982991	-0.0935527	1	0	-0.137831	1	0	0.0475414	1	0	0.00326535	1	0
Gpr39	ENSMUSG00000026343	1.67675	0.922745	1.06607	1.87792	2.35457	1.05575	1.46448	0.925663	0.739459	1.83596	1.61085	1.42459	2.04526	2.41179	1.72406	1.05593	1.4085	1.45765	1.91904	1.78009		1.71146	0.466429	1.36425	0.386898	-0.810269	0.797126	-0.397493	1	0	0.208019	1	0	-0.263934	1	0	0.341382	1	0
Lypd1	ENSMUSG00000026344	0.139729	0.351522	0	0.328637	0.355406	0.201095	0.21696	0.173562	0.455052	0.651468	0.230121	0.139666	0.29218	0.689083	0.698944	0.389025	0.582826	0.374824	0.586372	0.197788		0.322529	0.214091	0.382897	0.172478	0.310535	1.18717	0.510126	1	0	0.758131	1	0	0.0849238	1	0	0.330567	1	0
Nckap5	ENSMUSG00000049690	0.335349	0.219701	0.106607	0.187792	0.222129	0.150821	0	0.115708	0.341289	0.0592244	0.0920484	0.307265	0.29218	0.196881	0.186385	0.11115	0.291413	0.166588	0.479759	0.247235		0.214634	0.0760122	0.196319	0.13676	-0.165543	0.914668	-0.718798	1	0	-0.0199618	1	0	0.22173	1	0	0.917505	1	0
Mgat5	ENSMUSG00000036155	39.6271	37.9643	39.3381	49.8589	76.9454	44.1403	36.8833	43.969	45.5052	91.324	34.7943	39.9445	56.5856	50.9429	44.3131	39.4027	56.9713	47.8525	49.7883	91.6251		47.0314	11.887	54.7462	19.0882	0.485185	1.16403	0.103154	1	0	-0.105403	1	0	0.334443	1	0	0.125884	1	0
Tmem163	ENSMUSG00000026347	0.0558915	0.0439402	0	0.0469481	0.0444258	0	0.10848	0	0	0.118449	0.0460242	0.0558664	0.0486967	0	0	0.11115	0.145707	0.0832942	0.106613	0		0.0341793	0.0227174	0.0673693	0.0568339	0.766882	1.97106	0.116075	1	0	-0.274276	1	0	1.2995	1	0	0.899814	1	0
Acmsd	ENSMUSG00000026348	0	0.0878804	0	0.0938962	0	0	0.2712	0.0578539	0.0568815	0.177673	0.0920484	0	0.0486967	0.0984404	0.232981	0	0	0	0.0533065	0		0.0653944	0.0697068	0.0616916	0.0874546	-0.0468234	0.943377	1.54978	1	0	1.26382	1	0	-2.61164	1	0	-2.84549	1	0
Ccnt2	ENSMUSG00000026349	64.4988	69.4695	75.318	83.4268	55.3545	64.0486	67.9086	66.7056	85.436	61.0603	67.6096	64.7771	92.6698	84.265	86.8554	68.3573	75.2817	80.2539	68.6588	57.8034		74.4245	11.3682	69.5514	8.08155	-0.494086	0.934524	-0.0118483	1	0	0.186637	1	0	-0.17674	1	0	0.0217434	1	0
Map3k19	ENSMUSG00000051590	0.475078	0.527283	0.639644	0.422533	1.64375	0.452463	0.16272	0.404978	0.39817	1.30294	0.644339	0.418998	1.02263	0.787524	0.419366	0.2223	1.35993	0.541412	0.852905	1.08783		0.700115	0.363908	0.678564	0.41829	-0.0549694	0.969219	-0.445988	1	0	-0.177453	1	0	0.316707	1	0	0.584772	1	0
Rab3gap1	ENSMUSG00000036104	57.2609	54.7495	62.845	62.9574	71.0368	58.5688	56.8436	53.2256	68.0871	75.2742	49.476	57.3189	65.0101	68.613	60.5286	55.0749	67.6564	65.6358	54.2661	79.1151		60.9796	6.17763	63.3748	8.69264	0.317627	1.03928	0.014705	1	0	-0.0374074	1	0	0.0968452	1	0	0.0447324	1	0
Zranb3	ENSMUSG00000036086	5.14202	7.29408	5.38367	6.338	5.59765	5.42955	5.15281	5.43827	5.11933	5.21175	5.15471	5.08384	5.06446	6.84161	7.08263	6.05768	5.58542	6.49695	5.33065	7.21925		5.89827	0.852805	5.70417	0.650936	-0.255861	0.967092	-0.172936	1	0	-0.027278	1	0	0.0749179	1	0	0.220552	1	0
R3hdm1	ENSMUSG00000056211	38.146	42.2705	41.7368	41.5021	42.782	42.3304	42.687	44.5475	47.5529	42.9377	38.9825	37.9054	47.5767	50.4999	43.4277	42.4593	48.4231	47.5193	48.7222	46.8262		42.483	3.80501	45.4006	2.52106	0.903979	1.06868	0.0924305	1	0	0.0807962	1	0	0.100152	1	0	0.088515	1	0
Ubxn4	ENSMUSG00000026353	100.214	92.1426	94.9338	109.342	115.596	96.4248	88.7368	98.8724	112.17	120.344	83.5339	99.8053	98.1239	100.557	100.089	92.588	100.829	104.617	106.88	126.287		99.4337	8.30516	104.775	11.3587	0.536826	1.05372	0.0119956	1	0	-0.0873836	1	0	0.139904	1	0	0.040525	1	0
Lct	ENSMUSG00000026354	0.167675	0.175761	0	0	0.177703	0.100547	0.0542401	0.231416	0	0	0	0.167599	0.243484	0.295321	0.0931925	0.2223	0.194275	0.124941	0.0533065	0.0988938		0.132074	0.0997117	0.107992	0.0808544	-0.26529	0.817666	-0.476171	1	0	0.509118	1	0	-0.194904	1	0	0.783915	1	0
Mcm6	ENSMUSG00000026355	77.9407	68.371	81.1814	60.1875	70.5037	86.5209	87.8147	91.9878	79.2359	76.3995	72.8103	77.8498	73.3859	63.3956	61.9264	79.3612	83.5384	77.297	83.3181	77.5328		70.7553	6.8655	82.3006	4.95227	1.92879	1.16317	0.236334	1	0	-0.0356991	1	0	0.198614	1	0	-0.0734189	1	0
Dars	ENSMUSG00000026356	87.079	80.4545	96.9593	83.7085	84.8532	87.8281	84.1264	93.6077	97.7224	89.3104	77.3667	86.8164	81.0313	85.9385	81.6833	85.8079	96.312	88.3751	105.12	97.0149		84.5891	5.07157	92.5225	6.21776	1.39829	1.09379	0.0637425	1	0	-0.0687256	1	0	0.194961	1	0	0.0624926	1	0
Cxcr4	ENSMUSG00000045382	1.11783	0.615163	0.479733	0.704222	1.99916	1.10602	1.13904	0.809955	1.42204	0.651468	3.54386	1.14526	0.827844	0.344542	1.2581	1.38938	0.582826	0.416471	1.86573	0.494469		1.20357	0.901237	0.987739	0.451218	-0.302846	0.820673	0.055665	1	0	0.525281	1	0	-0.591784	1	0	-0.122265	1	0
Thsd7b	ENSMUSG00000042581	0.838373	1.66973	1.11938	1.78403	2.39899	1.35739	1.57296	1.96703	1.42204	2.25053	1.56482	0.837996	0.973934	1.42739	1.3047	2.55645	1.01995	2.08235	1.49258	2.17566		1.39193	0.463262	1.78969	0.460019	0.861621	1.28576	0.140023	1	0	-0.355217	1	0	0.619154	1	0	0.123948	1	0
Cd55b	ENSMUSG00000026401	0.111783	0	0	0	0.0888515	0	0	0	0	0	0	0.279332	0	0	0.0465963	0	0.0485689	0	0	0		0.0526563	0.0853585	0.00485689	0.0145707	-0.780645	0.0922375	-3.05006	1	0	0.657078	1	0	-2.30844	1	0	1.32545	1	0
Cd55	ENSMUSG00000026399	16.1527	11.6442	8.52858	26.7604	15.238	11.3116	6.61729	5.49612	12.6277	9.9497	13.393	16.1454	13.3916	15.7013	22.4594	12.2821	17.6305	12.5358	18.2308	18.4931		15.9415	4.96574	12.5175	4.32113	-0.735612	0.785215	-0.767558	1	0	0.0496062	1	0	-0.0347207	1	0	0.782402	0.947023	0
Zp3r	ENSMUSG00000042554	0	0	0	0	0	0	0	0	0	0	0	0	0	0	0	0	0	0	0	0		0	0	0	0	#DIV/0!	#DIV/0!	0	1	0	0	1	0	0	1	0	-5.12548e-15	1	0
C4bp	ENSMUSG00000026405	0.0558915	0	0	0	0	0	0	0	0	0	0	0.0558664	0	0	0	0.166725	0	0	0	0		0.0111758	0.0223516	0.0166725	0.0500175	0.141893	1.49184	-1.70493	1	0	0.0045883	1	0	0.977305	1	0	2.56138	1	0
Gm29427	ENSMUSG00000101904	0	0	0.0533036	0.140844	0	0	0	0	0	0.0592244	0	0.0279332	0.0973934	0.0492202	0.139789	0.0555751	0.0971377	0.0416471	0.0533065	0		0.0508484	0.0539	0.0306891	0.033451	-0.449419	0.603541	-1.24657	1	0	0.716371	1	0	-0.260845	1	0	1.65792	1	0
Pfkfb2	ENSMUSG00000026409	11.3739	11.0729	10.3409	12.9107	8.974	8.24488	9.76322	10.0087	12.3433	9.59435	9.38894	10.866	16.2647	15.5536	13.6061	12.5044	13.5021	13.2021	8.1559	9.14768		12.0352	2.35535	10.6467	1.93722	-0.643893	0.884629	-0.131098	1	0	0.262256	1	0	-0.213944	1	0	0.179388	1	0
Yod1	ENSMUSG00000046404	15.6217	15.5988	18.8695	12.9577	14.1718	14.6296	14.9703	14.2899	14.2204	14.0954	17.075	15.7264	14.9986	13.5848	15.237	17.784	14.7164	12.3275	12.0473	13.0045		15.3841	1.61219	14.2085	1.53225	-0.74748	0.923585	-0.0959488	1	0	-0.00998523	1	0	-0.134514	1	0	-0.0485455	1	0
AA986860	ENSMUSG00000042510	2.73869	2.72429	2.82509	2.86384	3.55406	2.21204	3.14593	3.06626	2.10462	3.67191	2.80748	2.56985	3.60356	3.69152	4.00728	2.8899	3.01127	2.04071	2.39879	2.71958		3.13857	0.48863	2.7261	0.502206	-0.832481	0.868582	-0.0520046	1	0	0.174998	1	0	-0.347871	1	0	-0.120849	1	0
Fcamr	ENSMUSG00000026415	0	0	0	0	0.0444258	0.150821	0	0	0	0	0.0460242	0	0.0486967	0.0492202	0	0.0555751	0.0485689	0.0832942	0	0		0.0188367	0.0231034	0.0338259	0.0486729	0.393445	1.79575	1.42231	1	0	1.20982	1	0	0.476736	1	0	0.215235	1	0
Pigr	ENSMUSG00000026417	0	0	0	0	0.222129	0.201095	0	0.0578539	0	0	0.0460242	0	0.0486967	0	0	0.11115	0	0.0416471	0.15992	0		0.031685	0.0661751	0.0571665	0.0712524	0.370584	1.80422	0.254285	1	0	-1.08803	1	0	1.51211	1	0	0.181828	1	0
Fcmr	ENSMUSG00000042474	0.0279458	0.131821	0	0	0.0888515	1.20657	0.379681	0.404978	0.284407	0	5.01664	0.0279332	0.0973934	0.0492202	0.186385	5.05733	0.388551	0	0.15992	0		0.562619	1.48576	0.788143	1.46241	0.152988	1.40085	3.0485	1	0	4.29121	1	0	0.0578898	1	0	1.28149	1	0
Il24	ENSMUSG00000026420	0	0	0	0	0	0	0	0	0	0	0	0	0	0	0	0	0	0	0	0		0	0	0	0	#DIV/0!	#DIV/0!	0	1	0	0	1	0	0	1	0	-5.12548e-15	1	0
Il20	ENSMUSG00000026416	0	0	0	0	0	0	0	0	0	0	0	0	0	0	0	0	0	0.0416471	0	0		0	0	0.00416471	0.0124941	0.471405	#DIV/0!	0	1	0	0	1	0	1.41327	1	0	1.28515	1	0
Il19	ENSMUSG00000016524	0	0	0.0533036	0	0	0	0	0.0578539	0	0	0.0460242	0	0	0	0.0931925	0.166725	0.0971377	0	0.106613	0		0.019252	0.0315245	0.042833	0.0579653	0.505409	2.22485	0.233152	1	0	1.1797	1	0	1.27828	1	0	2.13657	1	0
Il10	ENSMUSG00000016529	0.0279458	0.0878804	0.106607	0.0469481	0	0.100547	0	0.115708	0.113763	0	0	0.0279332	0.0973934	0.0492202	0	0.166725	0.0485689	0.0416471	0.319839	0.0988938		0.0443928	0.0387999	0.100569	0.0890316	0.818023	2.26544	0.352438	1	0	-0.52501	1	0	1.79717	1	0	0.915074	1	0
Mapkapk2	ENSMUSG00000016528	114.019	116.749	113.537	107.934	133.455	122.366	108.046	118.485	115.811	156.352	124.127	113.912	96.663	101.246	114.953	122.487	110.106	119.777	124.417	144.731		113.659	9.94296	124.258	14.2962	0.86072	1.09325	0.0845	1	0	-0.0882435	1	0	0.173865	1	0	0.0011212	1	0
Dyrk3	ENSMUSG00000016526	0.111783	0	0	0.0469481	0.0444258	0	0	0.115708	0.0568815	0	0.0920484	0.111733	0.14609	0.0492202	0.139789	0.166725	0.0971377	0	0.106613	0.0494469		0.0742037	0.0508668	0.0592512	0.0570623	-0.276625	0.798494	-0.439373	1	0	1.10628	1	0	-0.409507	1	0	1.11547	1	0
Eif2d	ENSMUSG00000026427	38.9564	44.7311	44.935	35.7275	34.5188	42.6321	42.9582	39.3407	38.7932	36.7191	47.1288	39.1624	35.0129	36.2261	34.2483	42.7372	36.9123	37.1076	34.7026	33.3272		39.0647	4.5945	38.523	3.23264	-0.136372	0.986133	0.0118225	1	0	-0.0519052	1	0	-0.0539366	1	0	-0.117661	1	0
Rassf5	ENSMUSG00000026430	4.41543	3.42734	5.01054	6.00936	5.81977	5.88202	4.12225	4.80188	3.6973	4.32338	6.35134	4.58105	5.9897	5.66033	5.12559	12.0598	5.34257	4.08141	4.31783	5.98308		5.23904	0.858339	5.46115	2.32055	0.126952	1.04239	-0.109653	1	0	0.166316	1	0	0.196142	1	0	0.472026	1	0
Ikbke	ENSMUSG00000042349	25.0394	28.3414	24.8395	26.4787	10.7066	24.2319	20.774	25.9186	24.3453	12.3779	29.1333	24.693	34.9642	25.0039	23.7175	30.5107	24.1873	24.3635	27.2929	12.3123		25.2918	5.78739	22.6314	5.66222	-0.464673	0.894815	-0.100204	1	0	0.25245	1	0	-0.212618	1	0	0.140028	1	0
Srgap2	ENSMUSG00000026425	39.0402	35.7673	34.6474	43.8965	43.7594	40.7217	33.2492	31.7618	39.7602	42.1678	37.6478	38.9948	44.2653	43.0677	38.5817	43.4041	42.4977	43.896	38.9671	42.3266		39.9668	3.36081	39.8752	3.97553	-0.0248838	0.997708	-0.070979	1	0	0.0389163	1	0	0.059893	1	0	0.169785	1	0
Fam72a	ENSMUSG00000055184	1.17372	1.23033	1.27929	2.30046	1.33277	0.854652	1.41024	1.85133	1.47892	1.36216	1.7029	1.22906	0.925237	1.82115	1.53768	1.00035	0.874239	1.29106	1.06613	1.28562		1.45326	0.377389	1.24747	0.291337	-0.610431	0.858395	-0.0693635	1	0	-0.0173863	1	0	-0.374619	1	0	-0.322401	1	0
Avpr1b	ENSMUSG00000026432	0	0	0	0	0	0	0	0	0	0	0	0	0	0	0	0	0	0	0	0		0	0	0	0	#DIV/0!	#DIV/0!	0	1	0	0	1	0	0	1	0	-5.12548e-15	1	0
Ctse	ENSMUSG00000004552	0.0279458	0.307582	0	0.0469481	0.31098	0	0.21696	0	0.0568815	0	0.598315	0.0558664	0.243484	0	0.139789	0.833626	0.0971377	0	0	0		0.173091	0.182927	0.120461	0.246894	-0.242227	0.695938	-1.2424	1	0	0.559038	1	0	-0.164577	1	0	1.62525	1	0
Rab7b	ENSMUSG00000052688	13.9449	8.91986	7.3026	16.6196	16.9262	10.7083	8.67841	9.89302	10.8075	10.0089	11.7822	13.8549	12.8559	12.8465	16.4019	10.2814	11.0251	10.8282	13.1667	14.9824		13.1455	3.03541	11.038	1.69723	-0.857006	0.839682	-0.348346	1	0	0.0869342	1	0	-0.168541	1	0	0.266724	1	0
Slc26a9	ENSMUSG00000042268	0.0279458	0.175761	0	0	0	0	0	0	0.0568815	0	0	0.0279332	0	0.0492202	0	0	0	0.0416471	0	0		0.028086	0.0519495	0.00985286	0.019998	-0.463222	0.35081	-1.465	1	0	-1.12157	1	0	-0.528195	1	0	-0.147343	1	0
Pm20d1	ENSMUSG00000042251	0.251512	0.351522	0.319822	0.704222	0.31098	0.201095	0.21696	0.173562	0.39817	0.118449	0.138073	0.251399	0.0973934	0.492202	0.0931925	0.4446	0.388551	0.29153	0.15992	0.197788		0.301032	0.178395	0.259062	0.108349	-0.284369	0.860582	-0.76593	1	0	-0.809383	1	0	0.447045	1	0	0.4042	1	0
Slc41a1	ENSMUSG00000013275	30.8242	24.5626	26.9183	30.2346	44.0704	31.5718	31.3508	25.34	26.4499	44.8921	25.3593	30.95	32.5294	37.3581	31.6389	29.5104	35.4553	29.0697	27.2396	46.3318		31.4446	5.50061	32.7211	7.01109	0.202586	1.0406	0.0270207	1	0	0.0109177	1	0	0.0868809	1	0	0.0707755	1	0
Rab29	ENSMUSG00000026433	22.7479	23.9914	17.7501	17.9342	14.6605	22.774	21.7503	23.2573	14.9598	15.1022	20.7109	22.8773	16.8491	16.3903	16.6349	24.8976	15.0563	19.4492	17.3779	18.7898		19.0546	3.08951	19.3414	3.51415	0.0866827	1.01505	0.010601	1	0	-0.0545254	1	0	0.0302959	1	0	-0.0348278	1	0
Nucks1	ENSMUSG00000026434	99.6267	98.9534	107.407	101.408	121.949	102.558	93.1845	103.385	112.17	112.23	85.0067	100.113	100.851	98.9326	97.1532	90.0872	96.7006	104.201	98.4572	111.107		101.14	8.72702	102.408	7.46128	0.156202	1.01254	-0.0158877	1	0	-0.134826	1	0	0.0543716	1	0	-0.0645659	1	0
Slc45a3	ENSMUSG00000026435	10.0325	11.2048	14.0189	12.1126	13.461	11.6132	15.4042	11.9758	13.1965	12.141	8.37641	10.028	9.05759	13.0434	13.0004	10.6148	11.268	16.4506	17.0581	16.8614		11.4335	1.8784	13.6584	2.39099	1.03478	1.19459	0.0828396	1	0	-0.18375	1	0	0.434782	1	0	0.168187	1	0
Elk4	ENSMUSG00000026436	48.8492	53.5631	49.8389	43.9904	40.7384	55.0496	58.3623	53.862	48.6337	39.858	60.89	48.6596	43.9244	43.0185	46.1303	61.0214	44.2948	48.6854	54.7991	40.5959		47.9603	5.61562	50.5162	6.92547	0.405406	1.05329	0.110197	1	0	0.034008	1	0	0.0392978	1	0	-0.0368914	1	0
Mfsd4a	ENSMUSG00000059149	8.07633	6.01981	5.70349	14.1314	18.2146	6.03284	3.95953	5.66969	12.8552	22.6829	3.12965	8.18443	17.2873	16.8825	15.0972	3.7791	13.9393	12.4941	8.26251	19.7788		11.2727	5.32266	10.9454	6.24604	-0.0563996	0.970968	-0.026972	1	0	0.21559	1	0	-0.0552473	1	0	0.187291	1	0
Cdk18	ENSMUSG00000026437	0.754536	0.746984	0.106607	0.610326	0.444258	0.854652	0.488161	0.231416	0.227526	0.414571	0.276145	0.670397	0.584361	1.03362	0.37277	0.666901	0.777102	0.708	0.213226	0.494469		0.560001	0.254368	0.507602	0.225653	-0.217928	0.906432	-0.275263	1	0	0.112531	1	0	-0.032628	1	0	0.354649	1	0
Lemd1	ENSMUSG00000079330	0	0	0	0	0	0	0	0	0	0	0	0	0	0	0	0	0	0	0	0		0	0	0	0	#DIV/0!	#DIV/0!	0	1	0	0	1	0	0	1	0	-5.12548e-15	1	0
Gm29695	ENSMUSG00000118219	0	0	0	0	0	0	0	0	0	0	0	0	0	0	0	0	0	0	0	0		0	0	0	0	#DIV/0!	#DIV/0!	0	1	0	0	1	0	0	1	0	-5.12548e-15	1	0
Gm10188	ENSMUSG00000066936	0	0	0	0	0	0	0	0	0	0	0	0	0	0	0	0	0	0	0	0		0	0	0	0	#DIV/0!	#DIV/0!	0	1	0	0	1	0	0	1	0	-5.12548e-15	1	0
Klhdc8a	ENSMUSG00000042115	0.53097	0.439402	0.106607	0.610326	0.444258	0.150821	0.10848	0.636393	0.341289	0.473795	0.184097	0.502798	0.29218	0.295321	0.279578	0.389025	0.534257	0.374824	0.586372	0.346128		0.368554	0.153414	0.394139	0.163683	0.161286	1.06942	-0.362599	1	0	-0.431698	1	0	0.462991	1	0	0.393768	1	0
Nuak2	ENSMUSG00000009772	1.84442	1.01063	1.11938	1.83098	1.46605	1.50821	1.46448	1.33064	0.966985	1.48061	2.62338	1.70393	1.5096	1.62427	3.7743	4.2237	2.03989	1.79082	1.6525	1.63175		1.85069	0.76651	1.80896	0.848244	-0.0516221	0.977451	-0.114361	1	0	0.613577	1	0	0.0104922	1	0	0.73793	1	0
Tmcc2	ENSMUSG00000042066	19.8974	16.3897	16.844	19.7182	31.72	15.5848	20.1773	14.8685	20.9324	36.6599	15.3721	19.6929	19.0404	25.9391	26.9326	16.8392	25.8872	21.3233	17.2713	27.8386		21.1546	5.0287	21.7383	6.39808	0.101424	1.02759	0.0488324	1	0	0.0323501	1	0	0.029807	1	0	0.0133229	1	0
Dstyk	ENSMUSG00000042046	28.2252	18.5428	20.5752	51.8307	57.176	22.7237	18.2789	19.6703	46.3015	66.7459	14.7277	28.7991	46.1158	46.5623	40.7251	23.4527	47.1118	43.0214	40.4597	64.0338		35.328	14.2766	39.18	16.8619	0.24656	1.10903	-0.0218742	1	0	0.00453814	1	0	0.301996	1	0	0.328401	1	0
Rbbp5	ENSMUSG00000026439	20.8475	23.7717	23.9866	24.46	22.9237	24.986	24.7335	21.9266	33.3326	29.7899	19.7444	20.9778	26.8806	29.8767	27.0258	21.841	27.9757	28.0285	23.9346	26.8497		24.0495	3.00946	26.3398	3.41324	0.71179	1.09523	0.216915	1	0	0.101729	1	0	0.0487311	1	0	-0.0664563	1	0
Tmem81	ENSMUSG00000048174	7.88071	9.31533	10.3409	6.76053	5.81977	6.38475	8.89538	11.4551	10.068	6.10011	9.84918	7.8213	8.66801	8.90886	7.96796	11.4485	8.64526	10.5367	8.63566	5.73584		8.33326	1.30874	8.79053	2.03123	0.267628	1.05487	0.0974648	1	0	0.107613	1	0	0.0592759	1	0	0.0694079	1	0
Cntn2	ENSMUSG00000053024	0	0	0	0.140844	0.0444258	0	0	0	0	0.118449	0.0460242	0	0	0	0.0465963	0	0	0	0.0533065	0.0494469		0.0277891	0.0428695	0.0221202	0.0379785	-0.139979	0.796005	-0.524752	1	0	-0.835736	1	0	0.151603	1	0	-0.138047	1	0
Nfasc	ENSMUSG00000026442	10.4517	11.8639	10.0744	17.0891	20.3026	14.1772	12.2583	11.9179	12.7415	21.3208	8.97472	10.6705	16.9465	13.4371	14.538	15.95	14.5707	14.2017	13.4866	23.5367		13.4348	3.52508	15.4161	3.71357	0.54723	1.14747	0.0536973	1	0	-0.112599	1	0	0.341384	1	0	0.175081	1	0
Lrrn2	ENSMUSG00000026443	2.51512	1.84549	2.34536	3.00468	6.70829	2.26231	3.09169	1.27279	2.33214	4.56028	2.16314	2.51399	2.62962	3.69152	1.86385	2.11185	2.67129	3.49836	4.69098	4.25243		2.92811	1.36158	3.07441	1.09244	0.118527	1.04997	-0.280135	1	0	-0.351964	1	0	0.422295	1	0	0.350446	1	0
Mdm4	ENSMUSG00000054387	119.189	111.345	123.931	139.624	70.2816	108.34	94.8659	113.047	162.965	86.4084	107.881	118.912	172.922	158.145	158.753	124.988	160.763	157.426	130.388	92.4657		128.098	28.6319	123.166	27.6469	-0.175262	0.961494	0.003227	1	0	0.344417	1	0	-0.105371	1	0	0.235816	1	0
Pik3c2b	ENSMUSG00000026447	33.1996	29.1324	25.6391	34.366	39.2279	34.7391	29.5609	32.6875	44.652	49.5708	23.2422	33.2964	53.469	42.5755	44.0801	32.0668	57.0684	40.3977	31.9839	39.3103		35.8228	8.71144	39.2037	8.46277	0.393679	1.09438	0.242509	1	0	0.282814	1	0	0.0309648	1	0	0.0712622	1	0
Ppp1r15b	ENSMUSG00000046062	67.0419	61.033	67.589	73.9902	107.777	62.3896	68.9934	66.1849	75.9937	118.686	58.1746	67.1514	73.8729	69.2529	81.3571	75.0819	83.7813	77.9633	75.3754	111.948		72.724	13.2525	81.6397	17.8677	0.566786	1.1226	0.0554206	1	0	-0.109642	1	0	0.278097	1	0	0.113034	1	0
Plekha6	ENSMUSG00000041757	34.5689	22.3656	16.2043	49.4833	35.896	29.209	32.4898	21.5217	37.7124	35.5346	23.7485	34.4416	40.6618	58.9658	43.5675	34.79	45.8004	52.8085	39.4468	47.3207		35.9903	12.3312	37.6634	8.73853	0.156553	1.04649	-0.0192746	1	0	0.344451	1	0	0.129226	1	0	0.492935	1	0
Golt1a	ENSMUSG00000103421	0	0	0	0	0	0	0	0	0	0	0	0	0	0	0	0	0	0	0	0		0	0	0	0	#DIV/0!	#DIV/0!	0	1	0	0	1	0	0	1	0	-5.12548e-15	1	0
Gm28040	ENSMUSG00000098306	0	0	0	0	0	0	0	0	0	0	0	0	0	0	0	0	0	0	0	0		0	0	0	0	#DIV/0!	#DIV/0!	0	1	0	0	1	0	0	1	0	-5.12548e-15	1	0
Gm28040.1	ENSMUSG00000115958	0	0	0	0	0	0	0	0	0	0	0	0	0	0	0	0	0	0	0	0		0	0	0	0	#DIV/0!	#DIV/0!	0	1	0	0	1	0	0	1	0	-5.12548e-15	1	0
Kiss1	ENSMUSG00000116158	0	0	0	0	0	0	0	0	0	0	0	0	0	0	0	0	0	0	0	0		0	0	0	0	#DIV/0!	#DIV/0!	0	1	0	0	1	0	0	1	0	-5.12548e-15	1	0
Ren1	ENSMUSG00000070645	0.586861	0	0.159911	0.375585	0.133277	0.452463	0.488161	0.28927	0.39817	0.118449	0.920484	0.586597	0.194787	0.787524	0.186385	1.00035	0.0971377	0.333177	0.479759	0.445022		0.393141	0.294528	0.410196	0.237912	0.0637036	1.04338	0.419294	1	0	1.02364	1	0	-0.198933	1	0	0.403052	1	0
Etnk2	ENSMUSG00000070644	1.53702	2.06519	2.07884	2.5352	1.59933	1.75958	1.51872	1.67776	1.82021	1.77673	1.56482	1.53633	1.99657	1.67349	1.35129	2.223	1.94275	1.58259	2.71863	1.78009		1.79381	0.343286	1.88001	0.335185	0.254083	1.04805	-0.186441	1	0	-0.264737	1	0	0.330709	1	0	0.252391	1	0
Sox13	ENSMUSG00000070643	45.1045	41.4796	33.4747	45.211	42.471	43.4867	55.7588	28.927	63.0816	42.4047	36.5892	44.8049	46.8462	63.5925	49.3454	37.5687	59.9825	63.5951	54.5326	44.7495		44.8919	7.68318	49.4087	11.1	0.473175	1.10062	0.169303	1	0	0.214685	1	0	0.111354	1	0	0.15673	1	0
Snrpe	ENSMUSG00000090553	45.5795	57.6935	50.2653	33.2862	29.1433	50.9775	63.7321	58.3746	40.4427	27.0063	60.4758	45.7546	32.0911	31.058	34.5278	45.0158	33.7554	36.3996	41.4725	24.1301		41.9875	10.9446	42.1307	12.1496	0.0123787	1.00341	0.155539	1	0	-0.0825844	1	0	-0.174242	1	0	-0.412357	1	0
Zc3h11a	ENSMUSG00000102976	8.21606	4.65766	5.65019	16.1032	18.0369	6.53557	2.98321	4.85973	14.3341	23.0975	3.72796	7.76543	21.67	18.9498	17.7532	4.6683	20.9332	14.5765	11.301	26.998		12.253	6.49965	13.0287	8.0361	0.106135	1.0633	-0.0240407	1	0	0.407016	1	0	0.168584	1	0	0.599583	1	0
Zc3h11a.1	ENSMUSG00000116275	0	0	0	0	0	0	0	0	0	0	0	0	0	0	0	0	0	0	0	0		0	0	0	0	#DIV/0!	#DIV/0!	0	1	0	0	1	0	0	1	0	-5.12548e-15	1	0
Gm38394	ENSMUSG00000094410	12.9668	1.97731	3.62465	21.1736	56.9983	2.96615	1.8984	3.52909	19.7948	71.2469	2.57736	13.0727	36.0356	37.3089	26.1871	2.223	33.7068	17.6584	9.11542	70.2641		21.1922	17.1611	23.2403	25.6217	0.0939234	1.09664	0.0393825	1	0	0.251471	1	0	0.207355	1	0	0.419421	1	0
Lax1	ENSMUSG00000051998	11.2342	16.1261	12.5264	7.46475	4.88683	13.4733	11.6616	12.4386	9.04416	7.63995	13.301	11.0895	14.7551	11.1238	9.78522	15.7277	11.6565	9.74542	8.79558	5.24137		11.2293	3.14482	10.5424	2.89869	-0.227113	0.938834	0.0551557	1	0	0.200558	1	0	-0.23137	1	0	-0.0859697	1	0
Atp2b4	ENSMUSG00000026463	272.136	278.493	277.072	294.271	504.943	272.232	293.602	283.947	331.96	617.888	244.711	272.209	378.325	401.735	314.385	275.652	408.658	322.682	266.479	566.563		323.828	76.5784	363.966	121.376	0.39553	1.12395	0.145534	1	0	-0.0138897	1	0	0.191513	1	0	0.032089	1	0
Optc	ENSMUSG00000010311	137.13	170.62	170.358	96.4314	131.945	156.602	146.231	150.999	85.0947	115.073	147.462	137.152	89.8941	89.4331	95.1496	141.494	89.1724	77.0055	74.4159	99.0916		126.557	30.2762	113.518	30.9631	-0.425826	0.896968	-0.111249	1	0	-0.337283	1	0	-0.216906	1	0	-0.442935	1	0
Prelp	ENSMUSG00000041577	504.393	534.84	539.966	581.781	821.654	587.045	541.859	567.489	483.834	778.445	461.485	505.451	605.787	599.699	571.457	550.693	628.87	562.819	560.731	888.709		572.651	93.7806	615.049	117.141	0.399584	1.07404	-0.0116287	1	0	-0.120376	1	0	0.218192	1	0	0.109445	1	0
Fmod	ENSMUSG00000041559	282.252	224.007	172.384	279.717	414.27	218.891	236.053	191.381	166.777	231.982	273.706	282.293	310.782	243.049	297.331	181.341	214.577	255.088	314.029	232.054		277.979	59.4704	224.217	39.5199	-1.06479	0.806598	-0.393381	1	0	0.0357681	1	0	-0.233237	1	0	0.195912	1	0
Btg2	ENSMUSG00000020423	129.249	69.118	143.28	162.534	286.324	187.772	193.257	134.337	375.475	136.749	312.781	129.722	226.488	187.775	276.735	137.993	301.078	561.653	1529.74	320.911		192.401	76.1766	387.896	401.737	0.676145	2.01609	0.378428	1	0	0.519903	1	0	1.33088	1	0	1.47235	0.379947	0
Chit1	ENSMUSG00000026450	0.447132	0.703043	0.639644	0.892014	0.177703	0.502736	0.867841	0.404978	0.227526	0.888366	0.598315	0.418998	0.43827	0.0984404	0.512559	1.1115	0.339982	0.499765	0.852905	0.741704		0.492612	0.224047	0.64373	0.273008	0.605127	1.30677	0.0282912	1	0	-0.444279	1	0	0.752399	1	0	0.279844	1	0
Chil1	ENSMUSG00000064246	0.19562	0.175761	0.479733	0.281689	0.222129	0.301642	0.379681	0.0578539	0.0568815	0	0.276145	0.195532	0.29218	0.196881	0.139789	0.389025	0	0.208235	0.266533	0.395575		0.245546	0.0912283	0.205543	0.155394	-0.313957	0.837084	-0.673229	1	0	-0.268131	1	0	0.18235	1	0	0.586359	1	0
Mybph	ENSMUSG00000042451	0	0	0	0	0	0	0	0	0	0	0	0	0	0	0	0	0	0	0	0		0	0	0	0	#DIV/0!	#DIV/0!	0	1	0	0	1	0	0	1	0	-5.12548e-15	1	0
Adora1	ENSMUSG00000042429	5.81272	4.35008	4.95724	6.43189	5.77535	5.22846	4.88161	5.20685	3.64042	5.86321	5.43086	5.72631	4.3827	4.52826	4.28686	4.39043	4.61404	3.16518	3.14509	4.69746		5.16823	0.726536	4.48327	0.863244	-0.858526	0.867469	-0.140297	1	0	-0.162786	1	0	-0.289434	1	0	-0.31184	1	0
Myog	ENSMUSG00000026459	0	0	0	0	0	0	0	0	0	0	0	0	0	0	0	0	0	0	0	0		0	0	0	0	#DIV/0!	#DIV/0!	0	1	0	0	1	0	0	1	0	-5.12548e-15	1	0
Ppfia4	ENSMUSG00000026458	12.6315	11.2048	10.0211	11.5023	6.75272	12.317	7.70209	10.8187	7.79276	6.92925	11.6441	12.8213	13.5377	10.0409	8.57371	11.7819	10.5394	8.91248	7.72945	6.67533		10.873	1.96904	9.11985	1.96804	-0.890594	0.83876	-0.194241	1	0	0.118934	1	0	-0.312425	1	0	0.000750868	1	0
Tmem183a	ENSMUSG00000042305	58.742	59.5829	67.056	56.7133	43.4484	55.2005	55.3791	64.16	60.2944	55.1379	62.9611	58.6877	55.4169	50.7953	54.4244	57.6869	53.7657	61.5127	59.2769	49.8425		56.7828	6.16528	57.2257	3.98314	0.0853272	1.0078	0.0232999	1	0	-0.0161921	1	0	-0.0011567	1	0	-0.040648	1	0
Mgat4f	ENSMUSG00000050526	0	0	0	0	0	0	0	0	0.113763	0	0	0	0	0	0	0	0	0	0	0		0	0	0.0113763	0.0341289	0.471405	#DIV/0!	2.26504	1	0	0	1	0	0	1	0	-2.15543	1	0
Cyb5r1	ENSMUSG00000026456	43.0644	49.7403	46.161	40.1406	36.5624	49.0168	50.6602	50.7379	40.2721	36.4822	48.0033	42.7099	39.0548	36.8659	42.9152	53.1298	43.2748	46.728	45.5238	41.1398		42.5218	4.25529	45.6966	5.08312	0.677284	1.07466	0.07524	1	0	-0.0412615	1	0	0.13271	1	0	0.0162086	1	0
Adipor1	ENSMUSG00000026457	118.965	114.464	109.272	109.953	132.433	120.757	133.268	112.352	124.855	128.339	121.136	119.442	102.799	118.227	116.118	122.654	114.185	117.695	123.458	129.947		116.281	7.6139	122.751	6.39991	0.919944	1.05564	0.0825131	1	0	-0.0182939	1	0	0.0734171	1	0	-0.0273899	1	0
Klhl12	ENSMUSG00000026455	18.528	16.2139	20.9483	20.0468	17.7259	15.1826	14.7533	16.8355	21.5012	18.9518	17.7193	18.4918	21.0857	18.1623	23.6709	17.5061	18.7961	19.7407	18.604	17.4548		19.2593	2.06387	17.9326	1.9371	-0.662847	0.931115	-0.0996558	1	0	0.08502	1	0	-0.105134	1	0	0.079537	1	0
Rabif	ENSMUSG00000042229	40.5773	37.8325	47.3869	37.2768	41.4937	43.2353	41.6564	43.2169	41.6373	43.3523	35.6688	40.3635	34.0877	35.7831	32.1514	38.2912	37.738	38.3153	41.0993	43.1177		38.2622	4.15058	41.166	2.13743	0.879618	1.07589	0.0592796	1	0	-0.199107	1	0	0.156409	1	0	-0.101974	1	0
Mgat4e	ENSMUSG00000046367	0	0.0439402	0.0533036	0.0938962	0.0444258	0.100547	0	0.115708	0.113763	0	0.0920484	0	0	0	0	0.11115	0.0485689	0	0.0533065	0.0494469		0.0327614	0.0364719	0.0592491	0.0461903	0.636481	1.8085	0.569617	1	0	-1.11567	1	0	1.2974	1	0	-0.369556	1	0
Kdm5b	ENSMUSG00000042207	40.186	39.0629	42.4297	42.7228	41.5381	38.8615	38.1308	36.6794	37.5418	49.4524	31.2044	40.1679	38.6165	40.4098	40.4456	37.4576	41.5264	40.8558	32.7835	40.0026		39.6784	3.08597	39.3292	4.10256	-0.0961969	0.991199	-0.0374248	1	0	-0.109454	1	0	0.0135425	1	0	-0.0584837	1	0
Syt2	ENSMUSG00000026452	5.19791	4.0425	3.51804	6.19715	3.37636	3.36833	3.25441	3.12411	5.28998	4.38261	2.34723	5.13971	10.6646	5.80799	8.80669	4.05698	6.36252	3.99812	5.38396	4.10409		5.50982	2.42715	4.33251	0.996886	-0.634539	0.786326	-0.204185	1	0	0.548448	1	0	-0.452564	1	0	0.299975	1	0
Ppp1r12b	ENSMUSG00000073557	808.275	740.832	867.517	904.596	1537.53	776.376	714.179	802.492	968.123	1768.91	611.155	807.772	1074.88	1046.23	991.429	751.764	1010.72	885.833	682.484	1649.85		939.022	240.48	1001.07	368.894	0.199279	1.06608	0.0499897	1	0	-0.100613	1	0	0.136372	1	0	-0.0142306	1	0
Ube2t	ENSMUSG00000026429	2.57101	2.02125	1.75902	1.40844	1.86588	1.75958	2.11536	1.67776	1.87709	2.48742	2.25519	2.56985	1.70438	2.55945	2.05024	2.38973	1.99132	2.16565	1.75912	1.97788		2.07647	0.385587	2.02009	0.2572	-0.172029	0.972848	0.0232584	1	0	0.199502	1	0	-0.121847	1	0	0.0543296	1	0
Lgr6	ENSMUSG00000042793	403.816	392.342	490.18	331.454	512.273	423.204	344.208	454.096	349.082	545.516	370.587	403.998	524.658	352.958	362.705	398.918	485.106	393.065	348.412	547.921		414.497	65.9034	428.953	73.3464	0.207321	1.03487	-0.00948002	1	0	-0.0801611	1	0	0.109269	1	0	0.0385883	1	0
Ptpn7	ENSMUSG00000031506	1.78853	1.05457	0.959466	1.3615	1.11064	1.55848	0.433921	0.520685	0.568815	1.24371	2.71543	1.75979	1.5096	1.23051	2.00364	12.1154	1.5542	1.04118	1.91904	1.13728		1.54937	0.509056	2.20927	3.33478	0.276646	1.42592	-0.536392	1	0	0.547738	1	0	0.939536	1	0	2.02256	0.251106	0
Arl8a	ENSMUSG00000026426	62.0396	65.2073	72.2264	63.9903	77.8784	73.7514	76.4243	71.3339	68.7128	79.8937	66.3209	62.4307	59.2152	67.0379	60.6683	70.2469	66.5879	65.2193	61.036	75.011		65.7015	5.36382	70.8217	5.38457	0.95274	1.07793	0.117046	1	0	-0.112506	1	0	0.0990269	1	0	-0.130524	1	0
Gpr37l1	ENSMUSG00000026424	0.558915	0.351522	0.799555	0.375585	1.02179	0.251368	0.433921	0.462832	0.284407	0.888366	0.920484	0.558664	0.340877	0.492202	0.512559	0.277875	0.194275	0.208235	0.586372	0.741704		0.593216	0.22845	0.432936	0.226652	-0.704365	0.729812	-0.421503	1	0	-0.126269	1	0	-0.500694	1	0	-0.204736	1	0
Elf3	ENSMUSG00000003051	0	0	0	0	0	0	0.0542401	0	0	0	0	0	0	0	0	0	0.0485689	0	0.106613	0		0	0	0.0209422	0.035045	0.845107	#DIV/0!	1.51978	1	0	0	1	0	2.66509	1	0	1.06205	1	0
Rnpep	ENSMUSG00000041926	31.3831	32.2961	32.1954	26.7604	26.6999	32.2254	32.5983	34.9438	26.2792	31.0928	37.4177	30.8941	33.6494	31.058	30.008	40.9588	35.0181	35.5666	33.1567	32.5855		31.2362	2.97266	33.4425	3.54382	0.674565	1.07063	0.0733885	1	0	0.126147	1	0	0.121009	1	0	0.173761	1	0
Timm17a	ENSMUSG00000062580	63.7443	61.4284	66.0432	51.6899	52.2891	63.6967	63.5151	69.2512	64.4467	52.4728	67.1493	63.548	49.1837	50.5492	50.6501	56.631	54.0086	56.8066	55.4921	57.3584		57.6275	6.94437	59.3679	5.18447	0.284011	1.0302	0.0862142	1	0	-0.070259	1	0	-0.00453668	1	0	-0.161007	1	0
Lmod1	ENSMUSG00000048096	892.476	1003.99	1131.42	737.039	1216.16	1032.82	945.622	1039.98	793.554	1365.54	1011.11	893.444	876.784	818.483	885.702	1053.04	994.593	865.177	782.327	1308.71		946.66	137.456	1018.14	185.009	0.438566	1.0755	0.0558102	1	0	-0.151165	1	0	0.157755	1	0	-0.04922	1	0
Shisa4	ENSMUSG00000041889	67.8523	93.2851	86.0321	58.9668	63.7065	84.51	72.736	87.7066	54.7769	70.7139	96.4207	67.9615	57.4134	52.4195	53.0732	75.6376	60.0311	59.2222	57.8376	63.1932		69.7131	15.5582	68.6365	10.894	-0.0801645	0.984556	0.00258232	1	0	-0.175999	1	0	-0.0512864	1	0	-0.229863	1	0
Ipo9	ENSMUSG00000041879	87.6659	82.2121	90.1365	93.6615	90.7174	81.1919	80.1126	86.0288	93.6269	104.294	82.1072	88.7159	93.3029	92.9278	92.4936	84.1406	98.0605	94.9554	87.4227	103.492		89.3941	4.07445	91.3326	8.38677	0.294023	1.02169	0.00270528	1	0	0.0166427	1	0	0.0584354	1	0	0.072372	1	0
Nav1	ENSMUSG00000009418	93.9816	82.4758	86.1387	122.488	109.732	82.7001	72.6275	94.7069	91.693	124.904	91.0819	94.8612	164.059	139.835	111.924	92.3102	126.91	96.4963	95.9518	118.673		109.658	24.7824	99.6973	17.1041	-0.467793	0.909169	-0.0847205	1	0	0.282036	1	0	-0.18195	1	0	0.184804	1	0
Csrp1	ENSMUSG00000026421	2681.96	3004.54	3337.18	2106.23	2407.88	2597.99	3000.67	3161.31	2163.6	2740.31	3321.43	2677.65	1829.34	1915.65	1933.33	2802.37	2116.15	2103.72	2150.71	2454.05		2521.52	544.621	2529.09	371.482	0.0162378	1.003	0.0133793	1	0	-0.213258	1	0	-0.0062576	1	0	-0.232894	1	0
Phlda3	ENSMUSG00000041801	74.9785	70.2165	57.8345	57.4176	54.777	75.7624	73.6038	67.5734	50.0557	52.5913	83.626	75.1124	44.2166	49.7616	53.3527	61.6327	50.6573	63.6784	71.4308	53.4521		62.1293	12.2749	62.0438	9.38029	-0.00783064	0.998623	0.0196193	1	0	-0.0423673	1	0	-0.0254021	1	0	-0.0873873	1	0
Tnni1	ENSMUSG00000026418	0.475078	0.175761	0.426429	0.187792	0.355406	0.301642	0.16272	0.231416	0.0568815	0.177673	0.552291	0.474864	0.0973934	0.196881	0.652348	0.11115	0.242844	0.0416471	0.426452	0.197788		0.359424	0.176771	0.195021	0.109331	-1.1186	0.542594	-0.789189	1	0	0.278367	1	0	-0.977721	1	0	0.0900366	1	0
Lad1	ENSMUSG00000041782	0	0	0	0	0.0444258	0	0	0.0578539	0.170644	0.118449	0	0	0.0973934	0	0	0	0	0.0416471	0.0533065	0		0.0141819	0.0307374	0.0441901	0.0561651	0.662826	3.11595	2.3626	1	0	0.735511	1	0	0.121404	1	0	-1.51498	1	0
Tnnt2	ENSMUSG00000026414	12.9109	14.1927	18.9228	9.01404	8.92958	12.317	18.7671	15.5627	9.78362	11.1934	16.9829	12.7375	9.54455	11.3699	8.01456	18.0619	14.3278	11.2864	13.1134	10.0872		12.262	3.44824	13.45	3.01158	0.367005	1.09689	0.0811949	1	0	-0.123597	1	0	0.187723	1	0	-0.0170648	1	0
Pkp1	ENSMUSG00000026413	0	0.0439402	0.213215	0.0938962	0.0888515	0.0502736	0	0.0578539	0	0.0592244	0.0920484	0	0	0.0492202	0	0	0.145707	0	0.0533065	0.0988938		0.0581171	0.0642042	0.0465259	0.0464623	-0.206839	0.800554	-1.13228	1	0	-1.45971	1	0	1.04608	1	0	0.724759	1	0
Igfn1	ENSMUSG00000051985	0	0	0	0	0	0	0	0	0	0	0	0	0	0	0.0465963	0	0	0	0	0		0.00465963	0.0139789	0	0	-0.471405	0	0	1	0	1.43102	1	0	-1.3563	1	0	-5.12548e-15	1	0
Tmem9	ENSMUSG00000026411	49.9111	52.7283	43.3359	36.7604	47.4467	53.642	47.5686	47.3824	40.6703	42.4047	48.4635	49.749	38.5678	40.7543	41.3309	42.9039	38.3208	44.7706	43.4448	40.6454		44.9048	5.17506	44.1753	4.19616	-0.154836	0.983756	0.00904026	1	0	-0.0725833	1	0	-0.0596514	1	0	-0.141271	1	0
Ascl5	ENSMUSG00000097918	0	0	0	0	0	0	0	0	0	0	0	0	0	0	0	0	0	0	0.0533065	0		0	0	0.00533065	0.015992	0.471405	#DIV/0!	0	1	0	0	1	0	1.48407	1	0	1.35466	1	0
Cacna1s	ENSMUSG00000026407	0	0.0878804	0.159911	0.234741	0	0.0502736	0.433921	0	0	0.118449	0.0460242	0	0	0.0492202	0	0.166725	0	0	0	0		0.0577776	0.0771725	0.0769368	0.1317	0.177504	1.3316	0.357884	1	0	-2.09999	1	0	0.656701	1	0	-1.75497	1	0
Kif21b	ENSMUSG00000041642	10.1443	9.49109	6.02331	10.4225	18.3478	11.9651	8.51569	10.5873	9.61297	18.0634	10.8157	10.028	15.7777	11.4191	13.5129	19.7291	15.6392	9.9953	7.51622	16.5647		11.5982	3.29875	12.8189	4.0968	0.328201	1.10524	0.108873	1	0	0.175747	1	0	0.174268	1	0	0.241116	1	0
Mroh3	ENSMUSG00000087230	0.0838373	0	0.0533036	0.0938962	0.0888515	0.0502736	0	0	0	0	0.184097	0.0837996	0	0	0	0.0555751	0	0.124941	0	0.0988938		0.0587785	0.0573986	0.0329684	0.0448745	-0.500988	0.560892	-2.07024	1	0	-0.188115	1	0	0.0333541	1	0	1.88037	1	0
Inava	ENSMUSG00000041605	0	0	0	0	0	0	0	0	0	0	0	0	0	0	0	0	0.0485689	0	0	0		0	0	0.00485689	0.0145707	0.471405	#DIV/0!	0	1	0	0	1	0	1.45409	1	0	1.32526	1	0
Gpr25	ENSMUSG00000052759	0	0	0	0	0.0444258	0	0	0	0	0	0	0	0	0	0	0	0	0	0	0		0.00444258	0.0133277	0	0	-0.471405	0	-1.29323	1	0	-1.40791	1	0	0	1	0	-5.12548e-15	1	0
Camsap2	ENSMUSG00000041570	45.9149	38.0522	43.1226	56.1969	80.8549	42.431	45.6159	40.382	66.4945	84.5132	35.4386	45.9781	55.8064	67.6778	55.7757	40.0696	64.5966	60.0967	54.7991	86.3838		52.4818	13.2036	58.5382	16.3207	0.407999	1.1154	0.0810593	1	0	-0.0192269	1	0	0.231377	1	0	0.131089	1	0
Ddx59	ENSMUSG00000026404	9.13827	8.87592	7.67572	8.07508	9.32941	7.28968	7.05121	9.66161	7.90653	9.23901	8.5605	9.35762	8.76541	8.66276	9.83181	8.50298	8.54812	8.03789	9.38195	7.66427		8.82725	0.602952	8.32832	0.849056	-0.677559	0.943479	-0.0705377	1	0	0.0666725	1	0	-0.10225	1	0	0.0349556	1	0
Kif14	ENSMUSG00000041498	1.28551	0.483342	0.58634	0.75117	1.02179	0.854652	0.2712	1.15708	0.966985	0.94759	0.782412	1.22906	0.730451	0.935184	1.2581	0.611326	1.16565	0.832942	0.533065	0.890045		0.906336	0.271572	0.823054	0.265372	-0.310187	0.908111	-0.0101702	1	0	0.23847	1	0	-0.293348	1	0	-0.0447693	1	0
Zfp281	ENSMUSG00000041483	47.6475	32.1203	52.6107	49.4833	55.4878	44.2408	52.9926	52.5314	61.4889	67.7527	48.6016	47.5702	49.9628	50.057	49.3454	39.0693	57.6998	59.0139	51.3875	75.9999		48.2887	5.84313	56.2177	10.2324	0.951631	1.1642	0.233191	1	0	0.048989	1	0	0.20609	1	0	0.0218861	1	0
Nr5a2	ENSMUSG00000026398	0	0	0	0.0938962	0.0888515	0	0	0.0578539	0	0	0	0	0	0.0492202	0	0	0	0.0416471	0	0		0.0231968	0.0370848	0.0099501	0.0202275	-0.443478	0.428943	-1.25255	1	0	-1.52969	1	0	0.084967	1	0	-0.141629	1	0
Ptprc	ENSMUSG00000026395	7.82481	3.95462	2.77179	10.3755	9.55154	5.88202	4.28497	3.52909	5.5175	4.67873	15.4641	8.01683	8.18105	7.97368	15.9359	24.3974	9.27665	5.28918	10.5547	9.74104		9.00499	4.00508	8.31513	5.84713	-0.137656	0.923392	-0.529552	1	0	0.686161	1	0	0.0916691	1	0	1.30721	0.338773	0
Atp6v1g3	ENSMUSG00000026394	0	0	0	0	0	0	0	0	0	0	0	0	0	0	0	0	0	0	0	0		0	0	0	0	#DIV/0!	#DIV/0!	0	1	0	0	1	0	0	1	0	-5.12548e-15	1	0
Nek7	ENSMUSG00000026393	117.121	102.732	111.831	140.328	174.771	108.792	114.013	113.914	147.835	165.947	79.6219	116.398	134.257	148.301	137.506	106.26	147.406	141.767	126.39	187.404		126.287	25.1894	135.973	25.5557	0.381749	1.0767	0.00821392	1	0	-0.0702166	1	0	0.203286	1	0	0.124855	1	0
Lhx9	ENSMUSG00000019230	0.167675	0.659103	0.213215	0.422533	0	0.201095	0.21696	0.28927	0.341289	0.177673	0.184097	0.167599	0	0.393762	0.0465963	0.11115	0.0971377	0.124941	0.15992	0		0.225458	0.199353	0.171944	0.093039	-0.344012	0.762641	-0.238155	1	0	-0.851673	1	0	-0.655374	1	0	-1.25982	1	0
X2310009B15Rik	ENSMUSG00000079283	8.46757	9.62291	9.11492	6.10326	6.21961	9.09953	9.54626	8.0417	7.39459	5.38942	11.9663	8.10063	5.25924	5.02046	6.33709	7.33591	6.26538	5.37247	6.13025	4.20299		7.6212	2.10533	6.87785	1.6266	-0.395134	0.902463	-0.00125548	1	0	-0.106008	1	0	-0.326972	1	0	-0.431662	1	0
Dennd1b	ENSMUSG00000056268	13.1904	11.8199	12.4731	15.7276	15.5046	10.2558	12.5837	12.9014	15.5286	17.8858	13.5771	13.1286	13.6838	13.1418	15.9359	15.1164	13.5021	19.116	14.9258	15.6747		13.8183	1.34835	14.749	2.45736	0.469606	1.06736	0.00805588	1	0	0.0153888	1	0	0.174634	1	0	0.181955	1	0
Crb1	ENSMUSG00000063681	0	0	0	0	0	0	0	0	0.113763	0	0	0	0	0	0	0.0555751	0	0	0	0		0	0	0.0169338	0.0362809	0.660072	#DIV/0!	2.26325	1	0	0	1	0	1.50078	1	0	-0.782678	1	0
Zbtb41	ENSMUSG00000033964	32.7524	26.1884	32.7284	37.6054	51.6227	26.2428	27.9336	32.9767	43.685	53.835	24.0246	32.4584	36.279	41.9848	38.3487	24.7865	39.9236	42.0636	37.5811	57.8529		35.3993	7.46942	38.6881	10.6407	0.357753	1.09291	0.0295308	1	0	-0.0637149	1	0	0.224742	1	0	0.131494	1	0
Aspm	ENSMUSG00000033952	1.08988	0.615163	0.319822	0.657274	0.799664	0.653557	0.488161	0.28927	0.568815	0.888366	0.460242	1.17319	0.584361	0.738303	0.512559	0.4446	1.06851	0.249883	0.692985	0.840598		0.695047	0.254289	0.618475	0.250083	-0.303622	0.889832	-0.299155	1	0	-0.00678945	1	0	-0.109064	1	0	0.183188	1	0
F13b	ENSMUSG00000026368	0	0	0	0	0	0	0	0	0.0568815	0	0	0	0	0	0	0	0	0	0	0		0	0	0.00568815	0.0170644	0.471405	#DIV/0!	1.53197	1	0	0	1	0	0	1	0	-1.4421	1	0
Cfhr1	ENSMUSG00000057037	0	0	0	0	0	0	0	0	0	0	0	0	0	0	0	0	0	0	0	0		0	0	0	0	#DIV/0!	#DIV/0!	0	1	0	0	1	0	0	1	0	-5.12548e-15	1	0
Gm4788	ENSMUSG00000070594	5.75683	0.131821	0.159911	0.610326	1.33277	0.452463	0.0542401	0	0.853222	0.236898	0.230121	9.24589	0.194787	1.18129	0.512559	0.2223	0.582826	0.708	0.319839	0.741704		1.93563	2.91722	0.417149	0.281856	-0.732719	0.215511	-2.30938	1	0	0.505002	1	0	-2.13327	1	0	0.680492	1	0
Cfhr2	ENSMUSG00000033898	4.30365	1.93337	1.27929	1.40844	1.11064	1.45794	1.0848	0.925663	1.36516	1.83596	1.42675	6.59224	1.55829	2.36257	1.16491	1.00035	1.60277	1.74918	1.97234	0.939491		2.31402	1.68602	1.39336	0.37161	-0.75413	0.602142	-0.601588	1	0	0.3841	1	0	-0.860865	1	0	0.124771	1	0
Cfh	ENSMUSG00000026365	1177.49	742.238	625.891	1418.26	2153.05	796.686	765.219	673.883	1381.48	1716.5	698.463	1178.95	1355.96	1845.32	1696.99	589.429	1571.98	1406.46	1616.63	1985.44		1289.26	485.351	1250.37	474.038	-0.0810659	0.969836	-0.197664	1	0	0.147545	1	0	0.0816065	1	0	0.426815	1	0
Kcnt2	ENSMUSG00000052726	17.8853	10.8972	11.1938	21.0797	26.9664	11.6132	11.9328	7.92599	17.0076	19.7809	13.6232	18.0728	20.5013	24.9054	25.3484	9.89236	20.1561	18.5746	20.4164	24.1795		19.0473	5.50275	16.148	5.13499	-0.544789	0.84778	-0.367517	1	0	0.218083	1	0	-0.135414	1	0	0.450163	1	0
Cdc73	ENSMUSG00000026361	45.3839	39.4583	44.1887	49.6711	61.7074	38.5096	42.687	46.9195	57.3365	63.7254	34.288	45.3356	53.0307	52.4688	56.7077	40.2363	56.8256	60.0551	51.5474	65.8633		48.224	7.75069	52.3706	9.37057	0.482222	1.08599	0.0514288	1	0	0.00833255	1	0	0.18344	1	0	0.140341	1	0
B3galt2	ENSMUSG00000033849	1.70469	2.81217	2.29206	3.89669	1.33277	0.653557	0.0542401	0.347124	1.93397	0.53302	0.138073	1.67599	1.16872	2.11647	0.978522	0.33345	0.874239	0.541412	0.213226	0.593363		1.81162	0.99195	0.60776	0.494708	-1.53591	0.335479	-1.76451	1	0	-0.977958	1	0	-1.23697	1	0	-0.449125	1	0
Glrx2	ENSMUSG00000018196	53.4044	57.0783	57.5146	48.2157	44.2925	55.6529	51.0399	57.449	47.4392	54.368	52.8818	53.3524	49.3298	43.6583	48.0874	50.74	48.2289	48.6438	40.8328	49.0513		50.7815	4.60089	50.3446	4.51038	-0.0959077	0.991396	0.0298968	1	0	-0.0745633	1	0	-0.0587077	1	0	-0.163164	1	0
Ro60	ENSMUSG00000018199	44.2102	36.6461	42.2165	53.9434	64.5951	43.9894	39.8665	40.6713	54.3218	73.7344	36.4051	44.0786	53.5177	52.0258	55.4496	36.3461	52.6972	52.9334	49.3085	74.7143		48.3088	8.59333	51.8583	12.5972	0.329184	1.07348	0.063916	1	0	-0.000953465	1	0	0.139941	1	0	0.0750697	1	0
Uchl5	ENSMUSG00000018189	25.3468	24.3429	27.0783	18.4976	18.9254	20.2603	27.6624	26.3235	23.8333	20.847	26.0497	25.3075	17.5795	18.556	20.1762	22.0633	22.5359	23.0308	23.7747	16.9108		22.186	3.54853	22.7242	2.89191	0.166284	1.02426	0.0582936	1	0	-0.0837322	1	0	0.00734592	1	0	-0.134674	1	0
Rgs2	ENSMUSG00000026360	50.8892	64.0648	51.2248	36.8543	38.7837	77.3209	67.5832	63.4079	103.126	28.0724	106.27	50.6708	61.2118	37.0628	45.8507	84.6964	90.4352	91.4986	350.864	32.5855		54.2883	19.4727	98.959	87.1504	0.707439	1.82284	0.489507	1	0	0.316066	1	0	1.11042	1	0	0.936967	1	0
Rgs13	ENSMUSG00000051079	0	0	0	0	0	0	0	0	0	0	0	0	0	0	0	0.166725	0	0	0.15992	0		0	0	0.0326645	0.0653467	0.706915	#DIV/0!	0	1	0	0	1	0	3.60785	1	0	3.41823	1	0
Rgs1	ENSMUSG00000026358	2.0121	1.71367	0.852858	2.86384	1.51048	1.20657	2.92897	3.23982	7.11019	2.96122	1.5188	1.98326	2.67832	1.67349	4.24026	12.949	6.16824	3.24847	19.5102	1.33507		2.10471	0.899534	6.06577	5.57337	0.992259	2.882	0.956672	1	0	0.429243	1	0	1.8344	0.885981	0	1.30655	1	0
Rgs21	ENSMUSG00000098509	0	0	0	0.140844	0	0	0	0	0	0	0.0920484	0	0	0	0	0	0	0	0	0		0.0232893	0.0478395	0	0	-0.68847	0	-2.49348	1	0	-0.493324	1	0	-2.06445	1	0	-5.12548e-15	1	0
Rgs18	ENSMUSG00000026357	2.54306	4.2622	1.17268	2.11267	1.95473	2.51368	6.34609	4.3969	1.59268	0.769917	7.0417	2.48606	1.55829	1.23051	2.4696	7.94723	1.4085	1.58259	1.6525	0.692257		2.68315	1.67653	2.89023	2.37436	0.100757	1.07718	0.372879	1	0	0.293468	1	0	-0.158239	1	0	-0.237663	1	0
Brinp3	ENSMUSG00000035131	0	0	0	0	0	0	0	0	0	0	0	0	0	0.0492202	0	0	0	0	0	0		0.00492202	0.0147661	0	0	-0.471405	0	0	1	0	1.44915	1	0	-1.37422	1	0	-5.12548e-15	1	0
Pla2g4a	ENSMUSG00000056220	72.0162	59.0117	73.9855	73.8494	93.1164	70.1317	80.9262	62.0194	86.6874	90.6133	55.9654	72.4029	69.4415	78.6539	78.6545	60.3545	81.6442	75.173	86.3566	98.7455		72.7097	9.84528	79.2652	11.7357	0.605205	1.09016	0.0696295	1	0	-0.0668607	1	0	0.179933	1	0	0.0434423	1	0
Ptgs2	ENSMUSG00000032487	15.3143	3.55916	5.8634	15.6807	14.083	8.3957	18.4959	7.46316	25.9948	10.7196	16.6608	15.3074	18.5534	16.7841	38.8147	5.33521	28.2671	36.6078	177.937	22.4983		16.0621	8.88986	34.1715	48.9055	0.515231	2.12746	0.382083	1	0	0.960223	1	0	1.35054	1	0	1.92858	0.41239	0
Pdc	ENSMUSG00000006007	0	0	0	0	0	0	0.0542401	0.0578539	0	0	0	0	0	0	0	0	0	0	0	0		0	0	0.0112094	0.0224334	0.706648	#DIV/0!	2.25145	1	0	0	1	0	0	1	0	-2.14203	1	0
Odr4	ENSMUSG00000006010	69.4452	65.7346	68.9749	74.5067	76.1902	63.5459	66.1729	65.8378	84.469	64.14	54.8148	69.6375	77.3791	78.0141	72.2242	64.7449	76.5445	74.0902	73.1366	81.2907		70.6921	6.54014	71.3973	7.22696	0.10231	1.00997	-0.0441294	1	0	-0.0114303	1	0	0.0711298	1	0	0.103828	1	0
Tpr	ENSMUSG00000006005	90.3766	70.9195	75.6379	114.366	158.733	82.1471	74.3632	76.4829	116.835	157.418	60.9821	90.5036	115.119	128.366	123.946	82.1955	130.116	115.612	102.935	166.191		102.895	28.8499	110.43	31.4311	0.249754	1.07323	-0.00800837	1	0	0.024794	1	0	0.202525	1	0	0.235326	1	0
Prg4	ENSMUSG00000006014	5.64504	3.73492	5.75679	7.93423	11.1953	4.07217	5.09857	4.57046	4.89181	6.21856	14.4056	5.78217	17.0925	7.08771	6.33709	554.194	20.3504	4.66447	6.71662	7.12036		8.49714	4.10772	61.7898	164.198	0.458859	7.27183	-0.462989	1	0	0.564778	1	0	3.54745	0.27658	0	4.57496	0.00746118	1
Hmcn1	ENSMUSG00000066842	0.391241	0.175761	0.319822	0.422533	1.28835	0.55301	0.21696	0.115708	0.170644	0.592244	0.598315	0.391065	0.14609	0.442982	0.326174	0.11115	0.339982	0.29153	0.373146	0.791151		0.450233	0.305352	0.355552	0.214491	-0.358825	0.789708	-0.639824	1	0	-0.437371	1	0	0.0026378	1	0	0.205453	1	0
Gm47985	ENSMUSG00000114212	0	0	0	0	0	0	0	0	0	0	0	0	0	0	0	0	0	0	0	0		0	0	0	0	#DIV/0!	#DIV/0!	0	1	0	0	1	0	0	1	0	-5.12548e-15	1	0
Gm8947	ENSMUSG00000114943	0	0	0	0	0	0	0	0	0	0	0	0	0	0	0	0	0	0	0	0		0	0	0	0	#DIV/0!	#DIV/0!	0	1	0	0	1	0	0	1	0	-5.12548e-15	1	0
Gm47995	ENSMUSG00000114694	0	0	0	0	0	0	0	0	0	0	0	0	0	0	0	0	0	0	0	0		0	0	0	0	#DIV/0!	#DIV/0!	0	1	0	0	1	0	0	1	0	-5.12548e-15	1	0
X3110040M04Rik	ENSMUSG00000114582	0	0	0	0	0	0	0	0	0	0	0	0	0	0	0	0	0	0	0	0		0	0	0	0	#DIV/0!	#DIV/0!	0	1	0	0	1	0	0	1	0	-5.12548e-15	1	0
Gm47996	ENSMUSG00000114591	0	0	0	0	0	0	0	0	0	0	0	0	0	0	0	0	0	0	0	0		0	0	0	0	#DIV/0!	#DIV/0!	0	1	0	0	1	0	0	1	0	-5.12548e-15	1	0
Ivns1abp	ENSMUSG00000023150	37.8106	35.1082	36.9927	49.2955	35.2296	34.1861	27.8252	34.2495	48.8043	31.3889	32.8613	37.5702	41.0513	40.5082	48.8795	40.3475	45.169	44.8123	47.7093	36.838		39.5307	5.3085	39.133	6.91864	-0.0644972	0.989939	-0.139945	1	0	0.0468522	1	0	0.0975198	1	0	0.284311	1	0
Swt1	ENSMUSG00000052748	15.985	16.9609	18.9228	20.1877	14.5272	11.5629	14.6991	14.9263	19.0553	16.2275	12.2885	15.6705	17.4821	18.0146	19.5238	13.6159	16.9991	17.9082	15.9387	16.7131		16.9563	2.29311	15.7646	2.05429	-0.547416	0.929719	-0.178912	1	0	-0.0609422	1	0	-0.0302454	1	0	0.0877237	1	0
Trmt1l	ENSMUSG00000053286	26.6603	28.0339	28.4108	26.7604	25.7669	22.774	22.3469	23.9515	27.4738	28.9607	25.5434	26.6203	24.0075	31.2548	29.3556	27.1762	27.2957	28.8614	26.5467	26.4047		27.2414	1.97594	26.1792	2.24228	-0.50265	0.961006	-0.112144	1	0	0.0121704	1	0	-0.00479703	1	0	0.119514	1	0
Rnf2	ENSMUSG00000026484	29.4548	24.4747	29.6368	38.4505	38.4727	26.092	27.0116	28.5798	36.006	32.9288	21.1251	29.3578	27.0267	33.2237	35.2268	24.7309	29.1899	37.524	32.3571	36.9863		30.645	5.43805	31.1406	4.44132	0.0998385	1.01617	-0.0915841	1	0	-0.136687	1	0	0.140113	1	0	0.095011	1	0
Fam129a	ENSMUSG00000026483	479.018	451.002	560.008	600.936	709.79	548.184	533.072	566.506	605.674	848.271	406.9	479.278	652.877	642.472	510.089	470.387	671.804	526.086	497.03	853.75		549.237	94.4814	612.076	130.732	0.550951	1.11441	0.147255	1	0	-0.0573495	1	0	0.165672	1	0	-0.0389328	1	0
Edem3	ENSMUSG00000043019	66.3712	58.0011	62.312	93.8962	122.038	65.1546	60.6947	66.9949	89.759	139.296	39.4888	66.2296	91.9394	93.3215	84.0131	56.8533	96.4577	89.5829	78.5738	140.034		77.761	22.4935	88.34	28.6049	0.411133	1.13604	0.0674053	1	0	-0.102636	1	0	0.299694	1	0	0.129652	1	0
X1700025G04Rik	ENSMUSG00000032666	24.4525	19.4216	19.0827	26.8543	34.7854	24.2319	22.5639	22.7945	24.459	31.5666	21.1251	24.1902	26.978	24.5609	24.7426	17.1727	25.8386	24.1553	27.7727	33.4756		24.6193	4.28973	25.4031	4.42023	0.179946	1.03183	0.0112044	1	0	-0.0355746	1	0	0.0790589	1	0	0.0322793	1	0
Tsen15	ENSMUSG00000014980	20.2607	25.5293	23.0272	16.6196	15.2825	22.8745	19.5807	20.0175	20.5342	13.977	22.3678	20.084	19.0891	15.7997	16.0291	22.8969	20.3504	19.0744	17.3779	15.4769		19.4089	3.3143	19.216	2.74883	-0.0633425	0.990063	-0.0537574	1	0	-0.108486	1	0	0.0267619	1	0	-0.0279624	1	0
Colgalt2	ENSMUSG00000032649	0.223566	0.175761	0.213215	0.0938962	0.0888515	0	0.0542401	0.231416	0.170644	0.118449	0.138073	0.195532	0.194787	0.295321	0	0.0555751	0.194275	0.208235	0.106613	0.0988938		0.1619	0.0796128	0.123834	0.071858	-0.501962	0.76488	-0.511548	1	0	0.029851	1	0	-0.272228	1	0	0.268199	1	0
Rgl1	ENSMUSG00000026482	21.9933	17.5761	16.4708	32.535	38.7393	19.104	21.8588	21.1745	21.7287	33.1064	19.6984	21.9834	29.9485	27.8586	32.8038	19.9514	25.4501	23.6555	25.4805	34.7612		25.9607	7.09916	24.6271	5.07247	-0.216157	0.94863	-0.122573	1	0	0.0547742	1	0	-0.0323519	1	0	0.144991	1	0
Apobec4	ENSMUSG00000055547	0	0	0	0	0	0	0	0	0	0	0	0	0	0	0	0	0	0	0	0		0	0	0	0	#DIV/0!	#DIV/0!	0	1	0	0	1	0	0	1	0	-5.12548e-15	1	0
Arpc5	ENSMUSG00000008475	117.149	107.829	110.658	93.9901	109.465	111.054	111.301	110.675	106.425	102.577	125.002	116.342	96.2247	103.166	102.838	124.044	98.1091	110.073	104.321	102.157		108.266	9.14236	108.074	6.82943	-0.0238883	0.99822	0.00772116	1	0	0.0119647	1	0	-0.0132373	1	0	-0.00899374	1	0
Ncf2	ENSMUSG00000026480	10.5356	9.22745	10.4475	10.5164	8.30762	10.3061	7.81057	8.09955	7.79276	5.50787	12.7947	10.3912	8.03496	8.85964	10.158	35.1234	6.26538	7.1633	10.1815	5.6864		9.9273	1.31576	10.3937	8.38941	0.0776711	1.04698	-0.310608	1	0	0.0351665	1	0	0.356359	1	0	0.702081	1	0
Smg7	ENSMUSG00000042772	66.0638	78.7409	96.373	85.0231	76.6344	74.9077	59.8811	78.6814	80.8855	84.0394	72.7643	65.9224	90.0402	89.187	73.063	72.3031	76.2531	75.0897	69.1919	93.2074		79.3812	9.90188	76.444	8.43645	-0.319313	0.962999	-0.089871	1	0	-0.0429865	1	0	-0.0178436	1	0	0.0290412	1	0
Nmnat2	ENSMUSG00000042751	2.20772	3.29552	2.07884	5.21124	2.17686	2.36286	3.85105	2.42987	2.90096	2.48742	1.88699	2.23466	1.65569	3.24853	2.98216	2.05628	3.30268	2.95694	2.66533	1.97788		2.69782	0.99556	2.69913	0.544371	0.00162633	1.00048	-0.0891202	1	0	-0.315846	1	0	0.114561	1	0	-0.112067	1	0
Lamc2	ENSMUSG00000026479	2.17977	2.02125	3.94447	3.99059	3.42078	3.8208	3.47137	3.99192	3.52665	3.13889	4.05013	2.15086	2.67832	2.46101	2.4696	2.77875	2.28274	2.16565	2.50541	4.64801		2.93668	0.783589	3.23302	0.765088	0.382674	1.10091	0.215866	1	0	-0.166818	1	0	0.0612024	1	0	-0.321386	1	0
Lamc1	ENSMUSG00000026478	177.903	162.974	188.748	255.022	330.217	203.709	208.282	194.216	206.082	365.415	150.499	178.605	236.569	242.36	210.895	178.563	242.504	197.116	199.953	360.567		213.379	51.3206	235.64	65.4741	0.378436	1.10433	0.0791107	1	0	-0.129835	1	0	0.210229	1	0	0.00128291	1	0
Shcbp1l	ENSMUSG00000042708	0.0279458	0.131821	0.106607	0.0469481	0.0888515	0.150821	0	0.0578539	0	0.118449	0.0460242	0.0279332	0.0486967	0.0492202	0	0.166725	0.0485689	0.0416471	0.0533065	0.0494469		0.0574048	0.0378958	0.0686818	0.0548903	0.239099	1.19645	-0.185159	1	0	-1.07206	1	0	0.94032	1	0	0.062193	1	0
Dhx9	ENSMUSG00000042699	82.1606	65.6906	78.996	105.821	151.092	69.3776	74.092	77.0036	105.288	152.977	52.5136	82.0398	101.679	117.439	83.6403	68.0794	119.285	87.5422	89.2884	158.28		92.1072	26.6645	100.121	31.6692	0.273758	1.08701	-0.0151394	1	0	-0.145678	1	0	0.256833	1	0	0.126294	1	0
Npl	ENSMUSG00000042684	2.20772	0.922745	1.4392	2.15961	1.15507	2.26231	2.60352	1.56206	1.36516	1.18449	1.79494	2.20672	2.09396	1.32895	1.95704	1.88955	1.50563	1.79082	3.19839	2.07677		1.7266	0.453407	1.94387	0.583422	0.415859	1.12584	0.180938	1	0	0.244695	1	0	0.147251	1	0	0.210824	1	0
Rgs8	ENSMUSG00000042671	0	0	0.106607	0.0469481	0	0	0	0	0	0	0.0460242	0	0	0.0492202	0	0	0	0	0	0		0.02488	0.0345253	0	0	-1.01913	0	-2.46785	1	0	-0.499766	1	0	-2.03189	1	0	-5.12548e-15	1	0
Rgs16	ENSMUSG00000026475	0.139729	0.263641	0.0533036	0.328637	0.0444258	0.301642	0.16272	0.231416	0.227526	0.0592244	0.138073	0.139666	0.0486967	0.344542	0.0931925	0	0.0971377	0.0416471	0.266533	0.0988938		0.159391	0.107764	0.148674	0.0986129	-0.103753	0.932765	0.248982	1	0	-0.128369	1	0	-0.581732	1	0	-0.953184	1	0
Rnasel	ENSMUSG00000066800	5.05818	3.1637	3.30483	6.61969	6.39731	4.12244	4.44769	3.99192	3.9817	6.75158	4.32628	5.00004	6.81754	6.54629	6.38369	7.39148	4.71118	4.37294	5.7038	6.32921		5.36175	1.32586	5.18039	1.19703	-0.143584	0.966175	-0.0783839	1	0	0.240029	1	0	-0.0284928	1	0	0.289855	1	0
Rgsl1	ENSMUSG00000042641	0.642753	0.571223	0.692947	0.704222	0.488683	0.502736	0.488161	0.462832	0.455052	0.296122	0.87446	0.642464	0.925237	0.738303	0.279578	0.500175	0.242844	0.458118	0.479759	0.543916		0.655987	0.175474	0.442972	0.0910026	-1.52402	0.675275	-0.477637	1	0	0.152088	1	0	-0.62764	1	0	0.00223039	1	0
Teddm2	ENSMUSG00000045968	0.72659	0.659103	0.533036	0.469481	0.932941	0.854652	0.867841	0.404978	0.910104	0.710693	1.74892	0.810063	0.584361	0.787524	0.512559	1.00035	1.01995	1.20777	1.17274	0.593363		0.776458	0.35323	0.874244	0.237705	0.324805	1.12594	0.166547	1	0	0.405417	1	0	0.170551	1	0	0.408713	1	0
Teddm1b	ENSMUSG00000043282	0	0	0.0533036	0	0	0	0	0	0	0	0	0	0.0973934	0.0984404	0.0931925	0	0	0	0	0		0.034233	0.0435696	0	0	-1.11116	0	-1.2928	1	0	2.0936	1	0	-3.39006	1	0	-5.12548e-15	1	0
Teddm1a	ENSMUSG00000047053	0	0	0	0.0469481	0	0	0	0	0	0.118449	0	0	0	0	0	0	0	0	0	0		0.00469481	0.0140844	0.0118449	0.0355346	0.264538	2.52297	0.971344	1	0	-1.43019	1	0	0	1	0	-2.17651	1	0
Glul	ENSMUSG00000026473	243.128	237.101	275.58	229.623	341.012	230.304	485.34	254.962	232.133	200.948	312.228	242.544	230.092	305.313	257.584	284.544	229.099	267.583	251.66	319.526		267.421	37.3803	275.61	76.6421	0.135819	1.03062	0.0817163	1	0	0.0229924	1	0	0.00500228	1	0	-0.0537216	1	0
Zfp648	ENSMUSG00000066797	0	0	0	0	0	0	0	0	0	0	0	0	0	0	0	0	0	0	0	0		0	0	0	0	#DIV/0!	#DIV/0!	0	1	0	0	1	0	0	1	0	-5.12548e-15	1	0
Cacna1e	ENSMUSG00000004110	0.0558915	0.439402	0.319822	0.234741	0.266555	0.502736	0.10848	0.115708	0.455052	0	1.19663	0.0558664	0.584361	0.246101	0.186385	4.446	0.43712	0.166588	0.106613	0.296682		0.358575	0.317915	0.663498	1.27153	0.329012	1.85037	-0.126871	1	0	0.779445	1	0	1.25791	1	0	2.1593	1	0
Ier5	ENSMUSG00000056708	50.9731	37.4371	50.3186	66.4316	52.9555	26.4942	20.2316	31.7618	58.4742	42.1678	43.677	50.2239	49.8654	40.4098	71.9912	32.1224	50.1716	83.1276	137.104	39.4586		51.4283	10.1629	52.1114	33.1289	0.0278777	1.01328	-0.527112	1	0	-0.0108859	1	0	0.416826	1	0	0.933038	0.798609	0
Mr1	ENSMUSG00000026471	61.4527	61.6921	48.2398	62.5818	70.6814	53.4409	51.1484	49.6965	57.2228	68.5226	46.6685	61.9	70.4154	67.3333	63.9301	49.6285	59.7883	56.1819	53.6797	64.6766		61.4895	7.7517	56.3986	6.01822	-0.733633	0.917207	-0.121943	1	0	0.02592	1	0	-0.127515	1	0	0.0203484	1	0
Stx6	ENSMUSG00000026470	36.05	34.3173	34.5408	32.7698	37.0511	34.4877	26.3607	37.2579	38.4519	45.8989	32.1709	36.0059	37.1556	35.4878	36.7179	29.5104	36.9123	34.5671	35.2889	40.052		35.2267	1.65219	35.8788	5.1241	0.171285	1.01851	0.0618477	1	0	0.0228463	1	0	-0.00966193	1	0	-0.0486628	1	0
BC034090	ENSMUSG00000033722	9.69718	8.78804	7.51581	10.6572	10.5289	8.04378	6.94273	8.33097	7.679	7.63995	9.52701	9.69282	7.84017	9.35184	9.27266	8.11396	9.76234	9.2873	7.303	9.93883		9.28717	0.964063	8.30419	0.977625	-1.01248	0.894157	-0.289951	1	0	-0.0470121	1	0	-0.0407392	1	0	0.20219	1	0
Xpr1	ENSMUSG00000026469	162.477	151.594	156.18	200.187	319.51	171.131	132.454	157.826	205.627	335.092	115.659	161.957	237.737	198.161	186.385	144.995	215.84	211.359	170.954	372.138		188.985	53.772	211.742	76.13	0.345295	1.12042	0.0176131	1	0	-0.137619	1	0	0.309663	1	0	0.15443	1	0
Acbd6	ENSMUSG00000033701	39.152	35.5037	32.4086	23.9435	35.8516	38.0571	36.5036	36.5058	32.138	39.5619	43.5389	38.883	30.0946	28.5477	28.7499	33.1783	27.9757	31.86	31.1843	34.1184		33.6674	5.67599	34.1083	3.35829	0.0945574	1.0131	0.130511	1	0	0.025232	1	0	-0.101955	1	0	-0.20723	1	0
Lhx4	ENSMUSG00000026468	0	0	0	0	0	0.100547	0	0	0	0	0	0	0	0	0.0465963	0.0555751	0	0	0	0		0.00465963	0.0139789	0.0156122	0.0328038	0.434384	3.35053	2.20144	1	0	1.42514	1	0	0.141724	1	0	-0.729608	1	0
Qsox1	ENSMUSG00000033684	338.898	356.531	395.673	306.337	335.015	368.506	359.124	408.102	284.806	360.025	369.989	338.439	310.101	281.638	249.43	351.012	313.755	285.949	303.367	351.32		328.205	40.6763	338.597	38.0073	0.263985	1.03166	0.0395558	1	0	-0.160817	1	0	0.0509377	1	0	-0.149435	1	0
Cep350	ENSMUSG00000033671	35.1837	29.8354	28.7307	38.5444	65.7057	31.5718	27.2828	27.0756	50.397	74.9781	25.2673	35.0282	46.9436	53.4532	47.668	31.9557	47.9375	44.8539	36.2484	75.2088		40.636	12.0089	44.751	17.0606	0.278929	1.10126	0.0935313	1	0	0.0732736	1	0	0.181331	1	0	0.161069	1	0
Tor1aip1	ENSMUSG00000026466	98.7603	91.0002	92.3752	109.483	153.935	97.9331	91.3946	99.9138	116.55	157.951	85.3289	101.006	103.091	123.297	113.741	92.3102	115.108	115.237	107.199	163.867		107.202	18.9164	115.747	24.2518	0.392889	1.07971	0.0472122	1	0	-0.05144	1	0	0.173592	1	0	0.0749391	1	0
Tor1aip2	ENSMUSG00000050565	98.3691	89.9896	103.622	97.699	112.93	103.916	114.067	98.8145	89.1333	110.868	98.6299	98.6042	89.2611	91.8449	92.1208	105.648	97.1377	95.2885	91.474	113.233		97.3071	6.80953	101.958	8.5005	0.603892	1.0478	0.0402479	1	0	-0.0951591	1	0	0.0956746	1	0	-0.0397317	1	0
Fam163a	ENSMUSG00000015484	0	0	0	0	0	0	0	0	0	0	0.0460242	0	0	0	0	0	0	0	0	0		0.00460242	0.0138073	0	0	-0.471405	0	0	1	0	1.42701	1	0	-1.35233	1	0	-5.12548e-15	1	0
Tdrd5	ENSMUSG00000060985	0.19562	0	0	0.0469481	0.133277	0	0	0	0	0	0	0.195532	0.194787	0	0	0	0.194275	0.0416471	0	0		0.0766165	0.0870105	0.0235923	0.0582336	-0.716218	0.307926	-3.84167	1	0	0.035969	1	0	-0.690334	1	0	3.06576	1	0
Nphs2	ENSMUSG00000026602	0	0	0	0.0469481	0	0	0	0	0	0	0.276145	0.0558664	0.0486967	0	0.0465963	0.0555751	0.242844	0	0	0		0.0474253	0.0797699	0.0298419	0.0729085	-0.230099	0.629241	-1.29502	1	0	2.71214	1	0	-0.477956	1	0	3.33998	1	0
Axdnd1	ENSMUSG00000026601	0.19562	0.0439402	0.0533036	0.0469481	0.0444258	0	0	0.231416	0.113763	0.177673	0.138073	0.195532	0.0973934	0.147661	0.139789	0.2223	0.145707	0.0832942	0.0533065	0.148341		0.110269	0.0580969	0.11758	0.0788953	0.105533	1.06631	0.2129	1	0	0.73639	1	0	-0.186635	1	0	0.331261	1	0
Gm2000	ENSMUSG00000078193	115.444	68.0634	64.071	35.305	25.4115	57.1611	69.8612	62.8294	44.2538	16.4644	82.1072	112.934	30.192	24.4625	29.8682	51.9627	31.4726	34.2339	39.6068	17.257		58.7859	33.6113	42.5103	17.2709	-0.609097	0.723138	-0.299308	1	0	-0.140929	1	0	-0.680258	1	0	-0.521865	1	0
Soat1	ENSMUSG00000026600	25.8219	25.0459	27.1316	30.3754	32.6085	27.6505	23.9199	28.2906	34.072	32.9288	25.1752	25.9499	28.7311	30.5165	32.4776	28.0098	30.8412	30.1941	31.2376	34.7117		28.3834	2.80597	30.1856	3.14106	0.605144	1.0635	0.0590009	1	0	0.0187804	1	0	0.118392	1	0	0.078168	1	0
Abl2	ENSMUSG00000026596	22.8317	20.564	22.0144	31.1736	42.6043	21.4668	21.4248	21.0588	33.6738	43.3523	15.9244	22.9052	33.552	38.9332	31.4059	25.2866	32.6383	29.8193	25.5338	49.4964		28.1909	8.21318	30.3751	9.19744	0.250508	1.07748	0.0182423	1	0	0.0357635	1	0	0.190347	1	0	0.207861	1	0
Tor3a	ENSMUSG00000060519	40.7729	43.0175	38.272	40.9857	41.5381	41.2244	41.9818	31.1254	33.2188	42.1678	36.8654	40.8104	37.0582	36.9644	40.7251	42.1259	38.7579	36.7744	37.3146	41.1398		39.701	2.09783	38.5831	3.73858	-0.368778	0.971842	-0.108764	1	0	-0.0882045	1	0	0.0268615	1	0	0.0474212	1	0
Fam20b	ENSMUSG00000033557	49.967	42.4023	45.8944	55.3049	90.5841	47.1567	48.9246	43.2747	61.7164	91.0871	31.5266	50.0004	61.2605	63.6417	67.285	47.4611	66.2479	60.1384	56.4516	95.7292		55.7867	15.3879	61.8188	17.2889	0.368573	1.10813	0.0399367	1	0	-0.0541371	1	0	0.252559	1	0	0.158483	1	0
Ralgps2	ENSMUSG00000026594	2.76663	3.03188	1.81232	2.48825	5.33109	3.21751	1.73568	2.02489	2.10462	2.84277	5.47688	2.70952	4.4801	3.8884	4.51984	5.89096	2.81699	2.33224	2.18557	2.07677		3.65049	1.20165	2.7228	1.1405	-0.7919	0.745872	-0.371401	1	0	0.443678	1	0	-0.462085	1	0	0.352862	1	0
Angptl1	ENSMUSG00000033544	7.2659	4.52584	3.83786	12.4413	10.5733	4.82627	4.28497	4.85973	5.28998	9.7128	5.29278	6.9833	10.2263	8.12134	13.0936	4.05698	7.38247	7.03836	5.75711	11.0267		8.23615	3.0822	6.42353	2.24066	-0.672714	0.77992	-0.416724	1	0	0.176374	1	0	-0.307901	1	0	0.285164	1	0
Tex35	ENSMUSG00000026592	0.0558915	0.0878804	0	0.0938962	0.0444258	0.0502736	0.0542401	0	0.113763	0	0.138073	0.0558664	0	0.196881	0	0	0.145707	0	0	0.0988938		0.0672914	0.0610761	0.0462877	0.0529115	-0.367584	0.68787	-0.337186	1	0	0.385371	1	0	-0.583461	1	0	0.136193	1	0
Rasal2	ENSMUSG00000070565	42.2819	36.4264	48.5596	52.5819	76.279	40.9227	41.0598	40.6713	66.4376	84.6909	25.6355	42.235	50.4498	53.6008	50.7899	40.9032	59.6911	48.8937	45.737	77.1866		47.884	12.5143	54.6194	15.6358	0.475619	1.14066	0.0961128	1	0	-0.201654	1	0	0.290838	1	0	-0.00692671	1	0
Cryzl2	ENSMUSG00000033488	11.1224	11.6881	9.27483	12.3943	6.93042	10.7083	14.916	9.66161	8.58911	6.69236	12.9328	11.0895	10.3724	9.0073	7.87477	13.5603	8.01386	10.5784	10.9811	8.50487		10.2687	1.85735	10.2206	2.39544	-0.0224366	0.995317	-0.0235388	1	0	-0.00365584	1	0	0.00838822	1	0	0.0282697	1	0
Sec16b	ENSMUSG00000026589	11.4019	11.5123	11.0872	16.4318	14.7494	11.0099	7.81057	11.5129	8.58911	14.6876	12.5646	11.4526	15.8264	15.7997	11.6025	15.4499	10.8309	9.91201	12.2072	11.6695		13.2428	2.07457	11.368	2.26742	-0.862754	0.858423	-0.281927	1	0	0.0440705	1	0	-0.162708	1	0	0.163282	1	0
Brinp2	ENSMUSG00000004031	0.0279458	0	0	0.0469481	0	0.100547	0	0	0	0	0.0920484	0.0279332	0	0	0.186385	0	0.0971377	0	0	0		0.0381261	0.0569576	0.0197685	0.0395443	-0.374413	0.518504	0.328563	1	0	1.63562	1	0	-1.38611	1	0	-0.0990168	1	0
Astn1	ENSMUSG00000026587	0.111783	0	0	0.187792	0.222129	0.150821	0	0.0578539	0.0568815	0.0592244	0.0920484	0.139666	0	0.0492202	0.232981	0	0.0485689	0	0	0.0988938		0.103562	0.0863332	0.0472243	0.0476179	-0.808093	0.456001	-0.63746	1	0	-0.00743993	1	0	-1.65728	1	0	-1.00726	1	0
Pappa2	ENSMUSG00000073530	2.87841	3.73492	3.94447	4.17838	9.01843	4.776	2.60352	3.52909	5.63127	8.82443	2.80748	2.87712	7.06102	5.21734	3.35493	3.39008	7.13962	4.03977	4.15791	9.79049		4.50725	1.94745	5.38822	2.30704	0.412664	1.19546	0.0952008	1	0	-0.157475	1	0	0.422989	1	0	0.170296	1	0
Cop1	ENSMUSG00000040782	83.6137	79.0924	81.7145	74.2719	89.5623	80.1362	86.0248	85.6238	88.2801	101.629	74.6513	83.3247	75.3338	79.0969	78.5613	79.6391	89.9495	91.9151	89.2884	98.0038		79.9223	4.53136	89.049	6.61047	1.61048	1.11419	0.113352	1	0	-0.0623158	1	0	0.198926	1	0	0.0232579	1	0
Tnr	ENSMUSG00000015829	1.28551	1.71367	2.45197	4.92955	4.35372	2.71478	4.99009	1.73562	3.75418	3.07967	1.93302	1.42459	0.389574	1.27973	1.2581	4.6683	2.37987	1.79082	5.49057	4.54912		2.10194	1.37162	3.5153	1.29587	1.05926	1.67241	0.148452	1	0	-1.21642	1	0	1.57504	0.567733	0	0.210394	1	0
X4930523C07Rik	ENSMUSG00000090394	124.778	121.67	162.523	116.713	152.247	116.635	145.743	136.767	126.391	168.02	131.169	123.409	125.978	132.796	120.638	131.268	132.642	138.018	144.727	192.794		131.192	14.0289	143.3	20.9632	0.678855	1.09229	0.0329643	1	0	-0.0965312	1	0	0.222033	1	0	0.0925372	1	0
Tnn	ENSMUSG00000026725	2.29155	3.55916	2.71849	1.07981	1.99916	3.01642	3.47137	2.42987	2.33214	3.43501	2.71543	2.31846	2.77571	2.65789	1.63087	3.94583	2.62272	2.79035	2.93186	3.01626		2.37465	0.652639	2.99918	0.476295	1.09315	1.263	0.33414	1	0	0.052914	1	0	0.337774	1	0	0.0564879	1	0
Mrps14	ENSMUSG00000058267	51.1408	50.6191	51.0649	31.7839	29.2322	42.1796	54.0774	53.3992	40.1015	32.2181	53.158	50.2518	29.9972	31.7963	38.5351	40.2363	34.0468	36.2746	40.0332	29.8165		41.7579	9.79591	40.2383	7.71714	-0.17233	0.963609	0.053675	1	0	-0.0693924	1	0	-0.176261	1	0	-0.299321	1	0
Cacybp	ENSMUSG00000014226	53.7956	48.3342	64.8172	70.3283	51.9781	51.8321	55.8673	52.4157	73.4909	56.7962	48.7396	53.7435	42.5122	49.1218	55.6359	46.1273	54.8342	72.216	73.2432	59.6824		53.9007	7.78419	59.6505	9.36063	0.667925	1.10668	0.00599676	1	0	-0.211187	1	0	0.293474	1	0	0.0762903	1	0
Rabgap1l	ENSMUSG00000026721	43.6792	33.5703	38.4852	40.5632	43.2263	40.2692	41.331	39.6299	47.1548	51.1699	33.8738	43.5479	47.6254	43.9044	49.858	45.2937	49.5888	49.0186	46.5899	50.782		41.8334	5.0495	46.0828	4.10997	0.923027	1.10158	0.137394	1	0	0.13261	1	0	0.141182	1	0	0.136392	1	0
Gpr52	ENSMUSG00000118401	0	0	0.106607	0.0469481	0	0.100547	0	0	0.170644	0.118449	0.0460242	0	0.0973934	0.0492202	0.0465963	0.0555751	0.242844	0.0832942	0.266533	0.197788		0.039279	0.0378661	0.123567	0.0892915	1.22903	3.14589	1.40697	1	0	0.651637	1	0	1.83214	1	0	1.05297	1	0
Rc3h1	ENSMUSG00000040423	45.6634	42.3144	51.8111	56.8072	65.7057	45.4976	44.2057	45.0104	57.4503	73.7344	40.4093	45.8105	51.9594	55.422	51.9548	40.2363	58.574	54.641	48.2424	70.8574		50.7858	7.17343	53.845	10.8547	0.332518	1.06024	0.0196703	1	0	-0.0951208	1	0	0.150919	1	0	0.0361285	1	0
Serpinc1	ENSMUSG00000026715	0.111783	0.0439402	0.373126	0.234741	0.133277	0.0502736	0.0542401	0.115708	0.0568815	0.0592244	0.368194	0.139666	0.0486967	0.0984404	0	0.277875	0.145707	0.124941	0.692985	0.0988938		0.155186	0.123621	0.167673	0.186687	0.0788662	1.08046	-1.30173	1	0	-0.377487	1	0	0.966084	1	0	1.88189	1	0
Zbtb37	ENSMUSG00000043467	9.75307	6.45921	6.39644	14.3661	18.0369	7.03831	4.06801	5.9011	13.4809	22.8014	4.46435	9.63696	21.037	20.2295	17.3804	6.22441	14.3764	14.4515	8.36913	21.2127		12.776	5.86413	11.7924	6.21479	-0.162794	0.923012	-0.0466393	1	0	0.40219	1	0	-0.169301	1	0	0.279494	1	0
Dars2	ENSMUSG00000026709	10.312	10.5017	10.2876	9.99995	10.7066	10.105	11.065	9.19878	9.66985	10.1274	9.02075	10.475	12.3203	11.2222	10.6239	8.66971	11.8994	9.62048	11.6208	10.0872		10.547	0.799391	10.2064	0.981965	-0.380463	0.967702	-0.0461648	1	0	0.0497982	1	0	-0.0472967	1	0	0.0486612	1	0
Cenpl	ENSMUSG00000026708	3.82857	3.95462	3.73126	2.76994	3.33193	2.81532	3.03745	3.23982	3.58353	2.60587	2.62338	3.88272	3.0192	2.75633	2.65599	4.16813	3.49696	3.95647	3.35831	2.22511		3.25539	0.523692	3.2487	0.567938	-0.0122555	0.997943	-0.207593	1	0	-0.229628	1	0	0.193208	1	0	0.171175	1	0
Klhl20	ENSMUSG00000026705	21.3506	21.311	22.0144	28.7323	31.8977	21.4166	23.1063	22.0424	29.4646	30.8559	14.1294	21.0616	31.2633	29.1876	29.0295	19.3401	27.1986	29.1946	22.9218	30.756		24.9977	5.51389	25.6297	4.09081	0.13017	1.02528	0.018112	1	0	-0.00776225	1	0	0.0551546	1	0	0.0292793	1	0
Ankrd45	ENSMUSG00000044835	6.2878	4.52584	7.08938	6.99527	7.4191	6.73667	5.20705	5.43827	4.43676	6.87003	4.78652	6.45257	6.76884	6.25097	6.57007	4.16813	6.50823	6.58024	5.33065	6.37865		6.31464	0.900756	5.76547	0.931651	-0.599311	0.913032	-0.169693	1	0	-0.0659878	1	0	-0.0872959	1	0	0.0164183	1	0
Tex50	ENSMUSG00000049160	0.167675	0.0439402	0.106607	0	0.0444258	0.0502736	0.10848	0	0.0568815	0.296122	0	0.111733	0.340877	0.246101	0.0931925	0	0.0485689	0.166588	0	0.0494469		0.115455	0.103931	0.0776361	0.0880347	-0.392673	0.672436	0.366546	1	0	0.966431	1	0	-1.36841	1	0	-0.765252	1	0
Prdx6	ENSMUSG00000026701	107.032	120.66	106.021	74.2719	73.1248	130.058	164.619	126.469	95.3334	76.9325	148.98	107.599	86.9723	82.1978	87.4612	136.548	83.4899	100.786	90.7277	76.6922		99.432	22.3477	108.165	28.1158	0.343891	1.08783	0.302664	1	0	0.0931903	1	0	-0.0721345	1	0	-0.281607	1	0
Tnfsf4	ENSMUSG00000026700	0.0279458	0	0	0	0	0	0	0	0.113763	0	0	0.0279332	0	0	0	0	0.0485689	0	0	0.0988938		0.0055879	0.0111758	0.0261226	0.0427283	0.657534	4.67485	1.07149	1	0	0.00677991	1	0	1.4095	1	0	0.320928	1	0
Tnfsf18	ENSMUSG00000066755	0.139729	0.0439402	0	0.375585	0.0444258	0	0	0	0.113763	0	0.0920484	0.139666	0.243484	0.344542	0.0465963	0.11115	0.145707	0.0832942	0.15992	0.247235		0.147002	0.125117	0.0861068	0.0812528	-0.577257	0.585754	-2.18528	1	0	0.462712	1	0	-0.191641	1	0	2.42953	1	0
Fasl	ENSMUSG00000000817	0.111783	0	0	0	0	0	0	0	0	0	0.736387	0.111733	0	0	0	0	0	0.124941	0.0533065	0		0.0959903	0.217969	0.0178248	0.0390828	-0.499188	0.185693	-2.41727	1	0	2.49846	1	0	-2.04494	1	0	2.73207	1	0
Suco	ENSMUSG00000040297	47.7034	43.3251	53.5169	57.934	61.8851	42.5818	39.5953	43.9111	62.6834	67.4566	37.2796	47.682	57.0725	58.6705	61.4139	40.9032	63.4795	60.3466	55.4921	65.4677		52.6483	7.86717	54.1917	10.6357	0.164997	1.02932	-0.0451295	1	0	-0.0123429	1	0	0.12472	1	0	0.157504	1	0
X4930558K02Rik	ENSMUSG00000086277	0	0	0	0	0	0	0	0	0	0	0	0	0	0.0492202	0	0	0	0	0	0		0.00492202	0.0147661	0	0	-0.471405	0	0	1	0	1.44915	1	0	-1.37423	1	0	-5.12548e-15	1	0
Pigc	ENSMUSG00000026698	26.0455	27.2869	30.7029	23.521	22.3906	27.198	34.7137	31.7618	27.1894	23.3344	27.9827	25.8941	21.1344	23.3304	21.3877	29.0658	19.0876	23.1558	22.2288	25.2179		24.9676	2.97165	26.2953	4.45324	0.350722	1.05318	0.150592	1	0	-0.117146	1	0	-0.0128395	1	0	-0.280568	1	0
Dnm3	ENSMUSG00000040265	1.67675	2.15307	1.70572	3.09858	2.84325	2.6645	1.84416	1.85133	3.92482	2.07285	1.79494	1.75979	3.0192	4.03606	3.7277	1.83398	2.1856	2.45718	2.66533	2.76903		2.5815	0.837853	2.42688	0.606716	-0.211392	0.940102	0.111014	1	0	0.315547	1	0	-0.256682	1	0	-0.0521994	1	0
Eef1aknmt	ENSMUSG00000026694	12.6874	13.4457	12.633	12.2535	12.1727	12.7695	12.8549	11.2237	10.8644	12.4963	15.7863	12.5979	14.5603	11.9605	11.0899	15.7277	11.3651	11.5362	10.1815	13.3012		12.9187	1.29211	12.2321	1.49791	-0.49088	0.946849	-0.0694829	1	0	0.0620079	1	0	-0.0880075	1	0	0.0434796	1	0
Vamp4	ENSMUSG00000026696	31.1875	34.0976	32.1421	32.2534	30.4761	32.8287	33.7916	34.8859	36.2904	30.619	32.1709	31.2293	30.5815	30.3689	32.2446	32.4558	29.967	36.1913	31.8773	31.9922		31.6752	1.08478	33.0899	2.06358	0.858192	1.04466	0.0726963	1	0	-0.0322442	1	0	0.0535248	1	0	-0.0514145	1	0
Myoc	ENSMUSG00000026697	12.1844	3.47128	2.50527	13.3333	5.55322	7.4405	6.34609	3.52909	7.56524	3.96803	4.46435	12.2068	3.99313	3.78996	5.59155	5.39078	3.49696	3.04024	6.71662	6.08197		6.70932	3.94665	5.35755	1.63305	-0.447579	0.798524	-0.362438	1	0	-0.299836	1	0	-0.287092	1	0	-0.224418	1	0
Myocos	ENSMUSG00000091060	0	0	0	0.0938962	0	0	0	0	0	0	0.0460242	0	0	0	0	0	0	0	0	0.0494469		0.013992	0.0299616	0.00494469	0.0148341	-0.382706	0.353393	-2.00066	1	0	-0.720141	1	0	0.109932	1	0	1.33075	1	0
Prrc2c	ENSMUSG00000040225	100.158	101.414	112.098	137.182	169.44	99.9943	87.435	102.459	140.611	172.698	84.6845	100.057	164.351	159.67	149.015	99.5905	150.272	135.52	115.302	181.272		127.807	29.932	128.515	30.9764	0.0232616	1.00554	-0.0403168	1	0	0.0845506	1	0	0.0523508	1	0	0.177217	1	0
Fmo4	ENSMUSG00000026692	1.20167	0.790924	0.959466	1.1737	0.799664	1.30711	2.60352	0.694247	0.682578	0.473795	1.74892	1.25699	1.12002	1.08284	0.559155	0.778051	0.582826	0.791295	0.319839	0.64281		1.06934	0.30835	0.887608	0.621891	-0.370247	0.830055	0.227063	1	0	0.22431	1	0	-0.880858	1	0	-0.882846	1	0
Fmo1	ENSMUSG00000040181	95.6584	70.7877	57.6212	91.1263	82.5875	70.2323	152.523	56.8126	95.5609	52.4728	106.27	96.174	77.0382	108.727	125.297	65.3007	80.1386	79.2544	117.967	58.2979		91.1288	18.8691	82.8561	29.9001	-0.330902	0.909219	0.104125	1	0	0.368105	1	0	-0.356914	1	0	-0.0929347	1	0
Fmo2	ENSMUSG00000040170	934.367	767.064	771.091	880.606	1279.91	766.673	1146.58	715.48	1118.63	1100.92	699.89	934.17	1074.1	1153.82	1355.07	724.199	1044.67	1137.34	1181.97	1272.81		985.008	212.355	1020.93	195.249	0.176089	1.03647	0.065502	1	0	0.171253	1	0	0.0392878	1	0	0.145038	1	0
Fmo6	ENSMUSG00000095576	1.17372	0.922745	1.97223	1.03286	0.932941	0.301642	1.13904	0.867809	0.455052	0.236898	0.828436	1.20113	1.31481	0.885964	1.02512	0.889201	0.43712	1.12447	0.959518	0.395575		1.129	0.316732	0.680633	0.330972	-1.38413	0.602866	-0.992556	1	0	-0.185427	1	0	-0.463884	1	0	0.343194	1	0
Fmo3	ENSMUSG00000026691	72.9943	45.3902	96.6395	88.732	48.3352	47.7097	105.443	49.3494	48.6337	22.2091	83.8561	71.8442	44.801	75.2577	55.4496	42.9039	48.6174	48.6438	57.1979	46.134		68.33	17.8504	51.6842	19.8652	-0.881445	0.756391	-0.364887	1	0	-0.0879696	1	0	-0.443878	1	0	-0.166955	1	0
Mroh9	ENSMUSG00000071890	0	0.131821	0	0.140844	0	0	0	0.115708	0	0.0592244	0.0460242	0	0	0	0.0931925	0.166725	0.0485689	0	0.0533065	0.0494469		0.0411882	0.0557245	0.049298	0.0529488	0.149202	1.1969	-0.552136	1	0	-0.877106	1	0	1.0703	1	0	0.745298	1	0
Prrx1	ENSMUSG00000026586	163.79	130.371	135.711	194.929	246.874	138.755	140.319	144.461	182.533	216.347	131.583	163.884	220.06	183.493	209.59	122.21	197.481	191.41	232.31	229.335		178.029	38	179.516	38.4833	0.0388969	1.00836	-0.0840022	1	0	0.0597827	1	0	0.0985073	1	0	0.242291	1	0
Gorab	ENSMUSG00000040124	17.6617	18.8504	17.8034	20.798	19.9027	19.9084	16.489	17.3562	18.6002	20.6693	16.6147	17.7935	20.4039	16.6364	17.66	18.2286	19.6704	18.8245	18.3374	17.5537		18.4125	1.42617	18.5638	1.20341	0.114657	1.00822	-0.0301075	1	0	-0.0922154	1	0	0.0559472	1	0	-0.00615764	1	0
Mettl11b	ENSMUSG00000040113	0	0	0	0	0.0444258	0	0	0	0	0	0	0	0	0	0	0	0	0	0	0		0.00444258	0.0133277	0	0	-0.471405	0	-1.29323	1	0	-1.40791	1	0	0	1	0	-5.12548e-15	1	0
Kifap3	ENSMUSG00000026585	50.0509	44.7311	46.3209	48.4505	53.6219	44.7435	48.9788	43.0433	51.4209	52.8282	44.7816	50.3356	44.4601	48.3835	48.4601	43.293	46.3347	50.8927	54.2127	53.4027		47.9596	2.79654	48.9151	4.04791	0.274634	1.01992	-0.0131814	1	0	-0.040546	1	0	0.0696063	1	0	0.0422414	1	0
Scyl3	ENSMUSG00000026584	22.3566	16.917	20.6285	22.1126	19.8139	19.7073	17.6823	18.7447	22.2407	22.1499	19.1921	22.3466	26.0527	23.2319	19.7568	20.1737	23.9444	19.949	20.0433	22.9928		21.2409	2.40526	20.7628	1.88169	-0.22139	0.977493	-0.0193918	1	0	0.118231	1	0	-0.04586	1	0	0.0917569	1	0
BC055324	ENSMUSG00000041406	0.586861	0.659103	0.746251	1.2676	0.844089	0.55301	0.488161	0.578539	0.739459	0.592244	1.3347	0.61453	1.26611	0.984404	1.16491	0.666901	0.631395	1.33271	0.799598	0.692257		0.946856	0.278895	0.707427	0.225821	-0.943565	0.747133	-0.456733	1	0	0.380026	1	0	-0.33961	1	0	0.496508	1	0
Mettl18	ENSMUSG00000041396	4.77873	5.14101	3.94447	3.7089	4.17602	2.51368	4.33921	6.07466	4.15235	3.19812	3.49784	4.74864	3.40877	5.06968	3.7743	3.44565	4.27406	4.53953	3.99799	4.35133		4.22484	0.622812	4.08866	0.895153	-0.176601	0.967767	-0.106687	1	0	-0.0853418	1	0	0.00667148	1	0	0.0280258	1	0
Sele	ENSMUSG00000026582	0.866319	0.263641	0.159911	1.3615	0.977367	0.603284	0.21696	0.173562	1.87709	0.94759	0.368194	0.893863	1.5096	0.590643	2.70258	0.166725	1.35993	2.124	5.7038	1.23617		0.969361	0.715832	1.44091	1.56685	0.387125	1.48645	0.0660342	1	0	0.729975	1	0	0.802999	1	0	1.46551	1	0
Sell	ENSMUSG00000026581	0.642753	1.09851	0.426429	0.140844	1.11064	1.60876	0.705121	0.925663	1.30827	0.236898	10.7236	0.642464	0.389574	0.344542	0.512559	14.2272	1.31136	0.208235	0.692985	0.840598		1.6032	3.05443	2.20651	4.02972	0.168737	1.37632	0.481038	1	0	1.87242	1	0	0.452274	1	0	1.84185	1	0
Selp	ENSMUSG00000026580	13.8332	6.72285	2.29206	20.1877	16.3043	8.79789	12.3125	3.70265	25.426	13.7993	5.98315	14.3297	14.9012	31.1072	25.2552	29.6215	22.6817	21.5315	27.3463	17.5042		15.0916	8.40397	18.2724	8.06559	0.386171	1.21076	0.108991	1	0	0.624645	1	0	0.374215	1	0	0.889802	1	0
F5	ENSMUSG00000026579	1.98415	3.77886	1.11938	1.87792	1.1995	2.06122	4.88161	3.52909	1.19451	2.25053	8.65255	1.95532	3.65225	2.85477	1.86385	95.5335	5.82826	1.70753	1.86573	1.08783		2.89386	2.10579	11.994	27.8867	0.460183	4.14464	0.480666	1	0	0.926799	1	0	2.48046	1	0	2.92599	0.341983	0
Slc19a2	ENSMUSG00000040918	6.56726	7.77742	7.51581	8.73235	6.44174	6.98804	7.10545	8.50453	7.45148	8.70599	6.48941	6.5643	8.9115	7.87524	7.96796	7.83608	8.69383	9.16236	8.58235	9.29602		7.4843	0.885003	8.23261	0.788365	0.892892	1.09998	0.0669804	1	0	0.0291952	1	0	0.208916	1	0	0.171108	1	0
Ccdc181	ENSMUSG00000026578	20.5681	22.1019	23.5602	16.1971	16.2598	21.4166	25.0589	20.3067	17.292	15.4576	21.4013	20.3912	16.0212	17.1286	16.7747	22.7302	16.9991	17.1586	21.216	16.4164		19.0404	2.70654	19.4052	3.01623	0.1273	1.01916	0.0130058	1	0	-0.104534	1	0	0.0416008	1	0	-0.0759328	1	0
Blzf1	ENSMUSG00000026577	35.3234	29.0005	34.8073	32.6759	32.6974	32.4265	36.1781	34.7124	37.5418	33.2841	31.5266	35.3076	34.4773	30.5165	35.7393	30.6774	32.8325	33.276	33.1567	30.6076		33.2072	2.1858	33.4693	2.07639	0.122965	1.00789	0.0818269	1	0	0.0267567	1	0	-0.0619267	1	0	-0.116995	1	0
Nme7	ENSMUSG00000026575	11.0386	10.0623	8.20876	8.59151	9.68482	9.45145	9.8717	7.98384	10.068	9.29823	8.10026	10.7543	8.13235	11.173	8.7601	8.89201	8.79096	9.49554	8.9555	9.5927		9.4506	1.18047	9.23999	0.57481	-0.226838	0.977716	-0.0313324	1	0	-0.021769	1	0	-0.038972	1	0	-0.0294038	1	0
Atp1b1	ENSMUSG00000026576	6.87466	3.25158	4.90394	9.76521	11.2397	4.42408	6.34609	5.09115	5.97256	7.87684	4.3723	7.37437	3.89574	12.2558	6.10411	4.11255	10.4423	6.58024	5.75711	10.0872		7.00374	2.98646	6.66901	2.0706	-0.130264	0.952206	-0.279116	1	0	-0.0838931	1	0	0.121755	1	0	0.316953	1	0
Dpt	ENSMUSG00000026574	390.095	263.685	211.935	429.153	382.239	331.002	321.264	281.459	372.858	306.486	272.693	389.78	313.607	431.563	401.8	207.128	334.737	356.916	442.338	294.259		348.655	73.2291	324.845	58.5653	-0.35911	0.931708	-0.056243	1	0	0.109501	1	0	-0.145909	1	0	0.0198341	1	0
Xcl1	ENSMUSG00000026573	0	0	0	0.0469481	0	0	0	0	0	0	0.322169	0	0	0.0984404	0	0	0	0	0.0533065	0		0.0467558	0.0968642	0.00533065	0.015992	-0.596728	0.114011	-1.3079	1	0	2.65695	1	0	-2.48341	1	0	1.35264	1	0
Tbx19	ENSMUSG00000026572	0.0279458	0	0	0	0	0	0	0	0	0	0	0.0279332	0.0486967	0	0	0	0	0.0416471	0	0		0.0104576	0.0168493	0.00416471	0.0124941	-0.424263	0.398248	-1.21458	1	0	0.725583	1	0	-0.524901	1	0	1.30802	1	0
Sft2d2	ENSMUSG00000040848	151.242	142.366	136.937	167.323	259.091	148.508	151.764	146.139	190.61	274.564	103.647	150.672	180.957	190.728	182.797	136.937	192.576	175.043	154.962	263.602		166.576	39.4026	183.47	46.3933	0.392526	1.10142	0.0890851	1	0	-0.0834984	1	0	0.190833	1	0	0.0182499	1	0
Tiprl	ENSMUSG00000040843	44.9368	44.5554	50.8517	49.765	48.3797	44.7938	43.3921	45.1839	54.5494	48.031	45.1958	44.9445	43.5836	46.7592	49.9978	44.0154	45.2662	51.2259	51.2809	45.689		46.8969	2.50416	47.3428	3.57603	0.144418	1.00951	-0.0151779	1	0	-0.0489799	1	0	0.0433949	1	0	0.00959325	1	0
Gpr161	ENSMUSG00000040836	36.4413	27.6823	34.4342	39.1078	60.2413	27.9019	22.1842	31.1833	40.3859	61.5341	21.9996	36.2573	46.408	42.1817	35.32	30.9553	40.895	33.2344	31.4509	58.199		38.0073	9.85858	37.7924	12.2037	-0.019377	0.994344	-0.111799	1	0	-0.119639	1	0	0.0964235	1	0	0.0885835	1	0
Dcaf6	ENSMUSG00000026571	61.2851	65.427	77.3969	61.549	66.5942	65.2552	65.6305	65.8378	76.9607	69.1741	66.1368	61.7603	77.7199	74.2733	69.8944	69.6911	78.973	76.7556	64.8207	71.8464		68.2037	6.02507	70.4945	5.11955	0.409755	1.03359	0.0456772	1	0	0.0741945	1	0	0.0504383	1	0	0.078954	1	0
Mpc2	ENSMUSG00000026568	84.3683	83.7061	82.0876	54.8354	53.8884	78.4772	96.927	88.6901	60.01	55.1971	93.3371	84.7493	51.1802	54.2407	52.2344	67.357	53.5714	64.1782	62.5286	51.672		69.4628	16.4542	67.8609	14.5668	-0.103088	0.976939	0.0797466	1	0	-0.0958678	1	0	-0.166209	1	0	-0.341819	1	0
Adcy10	ENSMUSG00000026567	0.111783	0	0.159911	0.0469481	0	0	0	0.173562	0.0568815	0	0	0.111733	0.194787	0.246101	0	0.0555751	0.145707	0.0416471	0	0.0988938		0.0871263	0.0868061	0.0572266	0.0603687	-0.399914	0.656823	-0.462822	1	0	0.724329	1	0	-0.631139	1	0	0.546553	1	0
Mpzl1	ENSMUSG00000026566	28.5606	27.8581	26.5452	32.582	35.7627	25.2374	19.7434	23.8358	26.5068	30.9151	22.5979	28.1846	27.6597	29.0399	25.1154	24.1751	28.2185	25.2381	26.7066	29.6682		28.3906	3.47728	26.0245	3.02666	-0.725854	0.916659	-0.261598	1	0	-0.190141	1	0	0.0150677	1	0	0.0865274	1	0
Rcsd1	ENSMUSG00000040723	65.5049	71.1392	77.5035	49.0608	81.7878	80.4881	72.8987	71.9703	65.6981	86.4084	67.7476	65.5034	75.5286	62.4605	64.2097	87.2528	65.8108	64.553	59.4901	80.3018		68.0446	8.73616	73.4872	9.21892	0.606029	1.07999	0.12989	1	0	-0.040405	1	0	0.0913604	1	0	-0.0789343	1	0
Creg1	ENSMUSG00000040713	98.397	95.0866	84.5929	88.8258	110.487	99.4915	98.5542	91.9878	88.5076	102.636	91.9564	98.4645	84.1479	90.073	93.2391	98.9236	91.7466	89.1248	89.7149	100.872		93.527	7.36568	95.1559	5.14784	0.256337	1.01742	0.0112155	1	0	-0.0601894	1	0	0.0385784	1	0	-0.0328259	1	0
Cd247	ENSMUSG00000005763	0.838373	0.966685	0.319822	0.375585	0.533109	0.754105	0.759361	0.173562	0.39817	0.236898	2.39326	0.865929	0.389574	1.23051	0.512559	1.05593	0.922808	0.583059	0.426452	0.0988938		0.84254	0.589264	0.540924	0.310203	-0.640537	0.642015	-0.385653	1	0	0.806472	1	0	-0.801082	1	0	0.390179	1	0
Pou2f1	ENSMUSG00000026565	14.8951	15.5988	13.6457	18.2159	24.4786	12.0154	8.84114	12.2072	19.1122	27.0063	10.1253	14.6091	22.0596	22.3952	23.2981	13.2269	18.6504	16.5755	13.5399	25.2674		17.9321	4.62294	16.6442	5.61399	-0.250449	0.928179	-0.133662	1	0	0.0902949	1	0	-0.0828124	1	0	0.141137	1	0
Dusp27	ENSMUSG00000026564	7.12617	9.97443	9.43474	6.85443	8.75187	10.2558	7.59361	7.4053	8.3047	8.40986	7.36387	7.03917	6.37927	6.84161	7.26902	8.66971	5.63399	8.41271	9.7551	7.91151		7.70346	1.16403	8.23523	1.20914	0.448075	1.06903	-0.0022949	1	0	-0.269164	1	0	0.209273	1	0	-0.0575737	1	0
Gpa33	ENSMUSG00000000544	0	0	0	0	0	0	0	0	0	0	0	0	0	0	0	0	0	0	0	0		0	0	0	0	#DIV/0!	#DIV/0!	0	1	0	0	1	0	0	1	0	-5.12548e-15	1	0
Mael	ENSMUSG00000040629	0	0	0	0	0	0	0	0	0	0	0	0	0	0	0	0	0	0	0	0		0	0	0	0	#DIV/0!	#DIV/0!	0	1	0	0	1	0	0	1	0	-5.12548e-15	1	0
Ildr2	ENSMUSG00000040612	9.44567	7.29408	5.11715	12.1126	16.5708	5.22846	4.66465	4.04978	6.59825	9.9497	5.61495	9.44142	9.78804	12.1574	11.3695	4.0014	8.15957	6.53859	11.8874	16.0208		9.89116	3.24202	7.70986	3.7004	-0.627034	0.779469	-0.729864	1	0	-0.0640434	1	0	-0.0532747	1	0	0.612502	1	0
Tada1	ENSMUSG00000026563	6.48342	6.10769	6.55635	8.8732	7.19697	6.23393	5.58673	6.07466	9.8405	8.76521	4.14218	6.53637	9.44716	8.61354	8.10775	5.39078	8.98524	8.87083	7.3563	6.52699		7.20646	1.50275	7.36312	1.53908	0.102993	1.02174	0.0514008	1	0	0.0641118	1	0	0.0149121	1	0	0.0276135	1	0
Pogk	ENSMUSG00000040596	27.7781	23.3323	28.1976	37.3707	40.7384	26.5445	23.6487	24.5879	35.1528	50.8145	21.5393	28.0729	30.4354	36.9644	34.1551	24.9532	35.6981	36.7327	30.1182	50.1392		30.8584	5.968	33.839	9.50188	0.37566	1.09659	0.0300429	1	0	-0.0585099	1	0	0.233365	1	0	0.144809	1	0
Gm4846	ENSMUSG00000086056	0	0	0	0	0	0	0	0	0	0	0	0	0	0	0	0	0	0	0	0		0	0	0	0	#DIV/0!	#DIV/0!	0	1	0	0	1	0	0	1	0	-5.12548e-15	1	0
Gm4847	ENSMUSG00000051081	0	0	0	0	0	0	0	0	0	0	0	0	0	0	0	0	0	0	0	0		0	0	0	0	#DIV/0!	#DIV/0!	0	1	0	0	1	0	0	1	0	-5.12548e-15	1	0
Fmo9	ENSMUSG00000026560	0	0	0	0	0	0	0	0	0	0	0	0	0	0	0	0	0	0	0	0		0	0	0	0	#DIV/0!	#DIV/0!	0	1	0	0	1	0	0	1	0	-5.12548e-15	1	0
Fam78b	ENSMUSG00000060568	6.56726	4.74554	8.36867	3.99059	10.1735	7.64159	4.88161	5.9011	5.11933	8.35064	6.0752	6.50844	8.22974	7.03849	7.17583	6.66901	6.84821	7.24659	5.97033	10.8289		6.88733	1.69662	6.94573	1.65386	0.0348602	1.00848	-0.0846357	1	0	0.049453	1	0	0.102254	1	0	0.236313	1	0
Uck2	ENSMUSG00000026558	37.2238	38.228	44.9883	35.8684	48.1575	42.8834	28.7472	40.3242	32.9344	50.4	30.2839	36.816	38.4704	37.6535	33.9687	30.8997	38.5637	36.233	36.3018	48.5569		38.1658	4.84218	38.5844	6.77534	0.0710833	1.01097	-0.066019	1	0	-0.206105	1	0	0.104987	1	0	-0.0350952	1	0
Tmco1	ENSMUSG00000052428	117.903	105.72	119.134	102.159	105.556	107.334	117.755	109.575	104.491	111.283	106.5	117.85	97.4908	97.899	103.677	99.3126	106.803	108.449	123.778	104.531		107.389	7.7073	109.331	6.64481	0.269931	1.01809	-0.000153066	1	0	-0.0724651	1	0	0.0523414	1	0	-0.0199702	1	0
Aldh9a1	ENSMUSG00000026687	37.8945	44.6433	37.6324	43.6148	51.134	45.7993	43.6633	41.7127	39.0207	46.3135	35.3466	38.0171	40.8078	39.0809	38.3021	45.0714	36.4266	40.0645	35.3422	47.024		40.6473	4.40918	42.0438	3.9819	0.332416	1.03436	0.0108906	1	0	-0.165913	1	0	0.090307	1	0	-0.0864931	1	0
Mgst3	ENSMUSG00000026688	46.2502	48.2903	37.0993	29.4834	25.9891	36.75	50.7687	30.6047	32.4225	18.9518	47.0828	46.425	23.1309	28.7446	29.8216	31.9001	25.9358	31.6101	34.5426	20.2732		36.2317	9.42024	31.376	8.51019	-0.540927	0.86598	-0.142744	1	0	-0.0945361	1	0	-0.281146	1	0	-0.232929	1	0
Lrrc52	ENSMUSG00000040485	0	0	0	0	0	0	0	0	0	0	0	0	0	0	0	0	0	0	0	0		0	0	0	0	#DIV/0!	#DIV/0!	0	1	0	0	1	0	0	1	0	-5.12548e-15	1	0
Rxrg	ENSMUSG00000015843	0.670698	0.790924	0.799555	0.798118	0.799664	1.00547	0.325441	0.925663	0.39817	0.829142	0.368194	0.69833	0.14609	0.639863	0.419366	0.833626	0.534257	0.458118	0.746291	1.08783		0.61308	0.215019	0.714401	0.254289	0.430286	1.16527	-0.137436	1	0	-0.713086	1	0	0.633483	1	0	0.0583415	1	0
Lmx1a	ENSMUSG00000026686	0.307403	0.0439402	0.213215	0.234741	0.666386	0.201095	0.16272	0.28927	0.0568815	0.296122	0.322169	0.391065	0.584361	0.393762	0.186385	0.166725	0.194275	0.124941	0.692985	0.346128		0.334343	0.176409	0.253114	0.167938	-0.471639	0.757051	-0.544118	1	0	0.342286	1	0	-0.313132	1	0	0.57144	1	0
Pbx1	ENSMUSG00000052534	129.64	118.419	137.577	142.253	192.275	118.998	125.132	133.295	151.646	204.62	117.178	129.666	168.783	158.883	152.976	120.264	170.331	154.011	144.834	192.546		144.765	22.5181	151.568	28.2323	0.266411	1.04699	0.0267952	1	0	0.0145266	1	0	0.104422	1	0	0.0921527	1	0
Nuf2	ENSMUSG00000026683	0.782481	0.527283	0.692947	1.1737	0.533109	0.904926	1.03056	1.04137	1.19451	0.592244	0.782412	0.78213	0.827844	0.393762	0.792137	1.88955	0.534257	0.666353	1.06613	1.03839		0.728781	0.203175	0.995829	0.366196	0.901811	1.36643	0.359514	1	0	-0.0445094	1	0	0.510761	1	0	0.106562	1	0
Rgs5	ENSMUSG00000026678	2689.28	2643.4	3183.4	2772.19	3702.75	2952.87	4559.64	3669.39	3907.3	4104.96	2440.66	2690.58	2116.94	2374.24	2312.25	4927.01	3083.78	2409.53	4141.17	4106.62		2692.57	437.143	3786.23	730.84	1.81619	1.40618	0.356571	1	0	-0.328926	1	0	0.645397	0.77824	0	-0.0400998	1	0
Rgs4	ENSMUSG00000038530	158.983	124.834	165.828	188.544	196.451	151.374	137.987	158.578	190.496	254.902	112.207	158.744	192.011	157.357	172.639	140.383	209.089	166.797	167.116	241.499		162.76	26.1076	181.822	39.0754	0.573637	1.11712	0.0980051	1	0	-0.0738846	1	0	0.222078	1	0	0.0501876	1	0
Ccdc190	ENSMUSG00000070532	0.53097	0.615163	0.213215	0.610326	0.355406	0.653557	0.10848	0.578539	0.170644	0.296122	0.322169	0.335198	0.43827	0.393762	0.326174	0.33345	0.0485689	0.208235	0.213226	0.247235		0.414065	0.12641	0.285806	0.183595	-0.813738	0.690244	-0.366345	1	0	-0.378448	1	0	-0.781088	1	0	-0.789991	1	0
Hsd17b7	ENSMUSG00000026675	10.0605	5.93193	4.10438	9.43657	9.81809	6.53557	4.33921	4.45475	5.85879	9.9497	7.77809	10.056	6.81754	4.47904	9.87841	4.50158	8.54812	7.20495	5.97033	15.9219		7.83605	2.24497	7.32849	3.34723	-0.178097	0.935228	-0.340228	1	0	-0.0129668	1	0	0.110385	1	0	0.437608	1	0
Ddr2	ENSMUSG00000026674	320.314	238.244	280.537	389.904	478.421	265.294	278.794	272.608	362.506	463.845	221.468	320.059	389.72	421.62	380.365	247.476	391.999	348.461	350.011	504.26		344.065	78.0858	348.525	82.0999	0.0556683	1.01296	-0.05548	1	0	0.0216121	1	0	0.0880254	1	0	0.165117	1	0
Uap1	ENSMUSG00000026670	70.8984	59.8026	63.2714	74.6006	62.7292	64.0989	71.9224	66.4163	76.8469	62.6594	66.4129	71.1459	55.7577	66.152	70.0342	55.5195	63.6252	72.4243	82.6784	63.9349		66.0805	5.4982	68.0126	7.52567	0.293173	1.02924	0.0454294	1	0	-0.00776769	1	0	0.0373508	1	0	-0.0158462	1	0
Uhmk1	ENSMUSG00000026667	58.6302	43.6326	52.664	70.7039	81.6101	44.6933	46.538	52.4735	69.6229	84.8686	41.0536	58.5759	64.5231	67.8747	64.862	48.1836	66.2479	67.9264	58.957	94.4436		60.413	11.7071	63.3955	15.8015	0.214476	1.04937	-0.0433449	1	0	-0.0495168	1	0	0.177718	1	0	0.171545	1	0
Sh2d1b2	ENSMUSG00000073494	0	0	0	0	0	0	0	0	0	0	0	0	0	0	0	0	0	0	0	0		0	0	0	0	#DIV/0!	#DIV/0!	0	1	0	0	1	0	0	1	0	-5.12548e-15	1	0
Sh2d1b1	ENSMUSG00000102418	0.419186	0.307582	0	0.234741	0.133277	0.0502736	0.0542401	0	0.227526	0	0.322169	0.391065	0.0973934	0.0984404	0.186385	0.166725	0.242844	0.124941	0.906211	0.148341		0.219024	0.131953	0.19211	0.25175	-0.133909	0.87712	-1.68459	1	0	-0.0114092	1	0	0.471154	1	0	2.13474	1	0
Gm7694	ENSMUSG00000102752	23.8936	25.4414	22.8673	33.0515	29.7208	24.1313	24.0826	23.9515	28.2701	30.4413	22.4138	23.8829	32.9677	31.6978	29.2625	25.2866	35.5038	30.9854	26.6533	32.8328		27.5199	4.05006	28.2139	3.87337	0.175124	1.02522	-0.0444352	1	0	0.0544223	1	0	0.110645	1	0	0.209496	1	0
Nos1ap	ENSMUSG00000038473	3.12993	1.49397	0.906162	5.77462	10.751	2.11149	1.0848	1.38849	5.46062	10.5419	0.828436	3.18439	5.45403	7.33381	4.9858	1.3338	7.04248	3.99812	2.93186	10.7794		4.38422	2.97965	4.6673	3.5047	0.0870292	1.06457	-0.100547	1	0	-0.018889	1	0	0.261089	1	0	0.342691	1	0
Spata46	ENSMUSG00000042800	0.391241	0.175761	0.0533036	0.281689	0.133277	0.0502736	0	0.0578539	0.170644	0.177673	0.0460242	0.363132	0.876541	0.885964	0.512559	0.11115	0.631395	0.166588	0.213226	0.692257		0.371949	0.291618	0.227106	0.226769	-0.5545	0.610584	-1.20505	1	0	1.28969	1	0	-0.542189	1	0	1.9434	1	0
Olfml2b	ENSMUSG00000038463	202.076	167.808	214.707	221.173	308.626	215.473	170.531	187.736	215.979	300.741	157.311	202.404	202.237	215.338	194.912	154.888	218.851	185.579	200.486	297.176		208.659	38.5348	214.744	46.4009	0.142671	1.02916	-0.0313182	1	0	-0.196874	1	0	0.120633	1	0	-0.0449218	1	0
Atf6	ENSMUSG00000026663	58.6302	46.8403	57.408	71.6428	101.291	54.9994	52.6671	50.6222	67.8027	101.807	41.1456	58.7715	72.2659	69.3021	73.063	49.7397	71.979	64.1365	60.2897	111.157		65.036	15.9162	68.52	20.3285	0.190838	1.05357	-0.034494	1	0	-0.0944241	1	0	0.184058	1	0	0.124127	1	0
Dusp12	ENSMUSG00000026659	11.5416	17.1806	14.5519	10.7511	8.17434	12.4679	11.4447	16.4305	12.4002	9.12056	14.6357	11.8716	9.93413	10.73	9.73862	15.8945	10.4909	10.9532	12.1006	8.80155		11.911	2.60068	12.0104	2.39557	0.0397872	1.00835	-0.00694187	1	0	-0.126791	1	0	0.0316124	1	0	-0.0882253	1	0
Gm26620	ENSMUSG00000096968	0.0558915	0.439402	0.0533036	0.0938962	0.0444258	0.150821	0	0.0578539	0.170644	0	0.0920484	0.0558664	0.0973934	0.0984404	0.0931925	0.11115	0.145707	0.166588	0.0533065	0		0.112386	0.110896	0.0856071	0.0679013	-0.291244	0.761723	-0.772048	1	0	-0.639838	1	0	0.175727	1	0	0.30954	1	0
Fcrlb	ENSMUSG00000070524	0	0	0	0	0	0.0502736	0	0	0	0.0592244	0	0	0	0	0	0	0	0	0	0		0	0	0.0109498	0.0219909	0.704172	#DIV/0!	2.24394	1	0	0	1	0	0	1	0	-2.13457	1	0
Fcrla	ENSMUSG00000038421	0.111783	0.0439402	0.0533036	0	0.31098	0.150821	0.488161	0.462832	0	0	2.53133	0.111733	0.243484	0.0984404	0	4.39043	0	0	0.0533065	0		0.3505	0.733115	0.554555	1.29146	0.194324	1.58218	1.03573	1	0	2.45414	1	0	0.567603	1	0	1.97516	1	0
Fcgr2b	ENSMUSG00000026656	12.6594	8.78804	8.26206	17.7464	17.4593	14.3783	11.8243	8.21526	7.90653	9.35745	10.3094	12.5699	13.976	12.4527	18.5919	27.0095	10.0538	11.8278	18.0709	16.5153		13.2815	3.49101	13.5159	5.54181	0.0506079	1.01765	-0.328161	1	0	0.0641262	1	0	0.296949	1	0	0.689196	1	0
Fcgr4	ENSMUSG00000059089	0.838373	0.527283	0.106607	1.03286	0.621961	0	0.650881	0.173562	0.39817	0.177673	0.782412	0.810063	0.194787	0.246101	2.32981	2.6676	0.631395	0.29153	1.70581	0.346128		0.749026	0.602528	0.704275	0.794556	-0.0634663	0.940255	-1.15383	1	0	0.469809	1	0	0.360317	1	0	1.98113	1	0
Fcgr3	ENSMUSG00000059498	21.127	13.2699	13.2193	19.8121	17.2816	20.21	19.418	12.7279	12.969	9.77202	17.4892	21.0616	15.9725	17.2763	23.5311	54.1857	13.4536	16.0758	22.1755	15.7736		18.0041	3.21976	19.6761	12.0656	0.189353	1.09287	-0.17386	1	0	0.169892	1	0	0.350455	1	0	0.694173	1	0
Cfap126	ENSMUSG00000026649	1.31345	1.62579	2.39866	1.54929	1.33277	1.15629	1.73568	1.73562	1.47892	0.710693	2.30121	1.42459	1.5096	1.72271	1.16491	2.38973	0.922808	1.33271	1.75912	1.33507		1.6343	0.389597	1.45566	0.456079	-0.421167	0.890696	-0.255814	1	0	-0.00866239	1	0	-0.0745474	1	0	0.17255	1	0
Sdhc	ENSMUSG00000058076	153.897	170.752	191.627	114.272	158.2	164.546	166.68	173.678	143.683	156.767	163.064	152.683	130.507	139.736	136.76	158.834	140.267	143.141	128.735	152.445		151.15	20.8509	152.877	13.1579	0.0990965	1.01143	0.0301682	1	0	-0.125867	1	0	0.00122314	1	0	-0.15481	1	0
Mpz	ENSMUSG00000056569	0.447132	1.49397	0.852858	1.50234	1.1995	0.301642	0.922082	2.19845	0.39817	0.888366	0.184097	0.391065	0.29218	0.787524	1.2581	0.166725	0.631395	0.249883	0.852905	0.593363		0.840876	0.475345	0.720298	0.55698	-0.232877	0.856604	-0.219589	1	0	-0.911837	1	0	-0.216155	1	0	-0.906639	1	0
Pcp4l1	ENSMUSG00000038370	262.355	323.664	346.154	182.3	282.281	288.973	302.768	320.684	239.187	322.24	294.371	262.432	214.509	218.39	198.64	275.708	229.925	214.066	200.486	251.438		258.51	51.7164	264.547	41.6266	0.128621	1.02336	0.0775627	1	0	-0.232983	1	0	-0.0205615	1	0	-0.331106	1	0
Nr1i3	ENSMUSG00000005677	0.0279458	0.131821	0.213215	0.0469481	0	0	0.16272	0.0578539	0.227526	0	0.0920484	0.0279332	0.0486967	0.0492202	0	0.2223	0.0485689	0.0832942	0	0.0494469		0.0637828	0.0625995	0.085171	0.0837921	0.289191	1.33533	0.166248	1	0	-0.819085	1	0	0.824296	1	0	-0.15425	1	0
Tomm40l	ENSMUSG00000005674	11.2901	13.7093	12.4197	12.4882	11.8617	12.9706	14.2109	13.1907	11.6607	11.1934	13.0249	11.4247	12.6611	13.2895	11.8355	11.4485	13.5021	12.5358	12.7936	14.3396		12.4005	0.759209	12.7846	1.03967	0.421971	1.03098	0.0353879	1	0	0.0106393	1	0	0.0560309	1	0	0.0312789	1	0
Apoa2	ENSMUSG00000005681	0.0558915	0.0878804	0.213215	0.0469481	0	0.301642	0.0542401	0.520685	0.284407	0.0592244	0.460242	0.0558664	0.194787	0	0	0.166725	0	0.0416471	0.373146	0.0494469		0.111483	0.136789	0.185116	0.166725	0.482863	1.66049	1.57533	1	0	0.807611	1	0	-0.178284	1	0	-0.947863	1	0
Fcer1g	ENSMUSG00000058715	14.6436	10.4138	13.4858	10.5164	11.062	15.5346	13.7227	11.3394	7.28083	6.10011	21.7234	14.5532	8.66801	9.0073	18.1725	32.7893	8.15957	10.0369	18.0176	7.66427		13.2246	3.98772	13.0645	7.53294	-0.0265613	0.987895	-0.155095	1	0	0.262365	1	0	0.0865067	1	0	0.503926	1	0
Ndufs2	ENSMUSG00000013593	150.628	182.835	157.725	121.032	127.946	168.266	169.012	177.322	140.156	131.597	164.076	150.839	114.535	117.932	114.953	153.832	127.736	126.024	145.687	126.238		140.25	22.8614	146.587	18.518	0.304603	1.04518	0.0873565	1	0	-0.160087	1	0	0.0366257	1	0	-0.210816	1	0
Adamts4	ENSMUSG00000006403	2.15182	0.483342	0.852858	4.74176	5.06454	1.35739	0.16272	1.90918	1.64956	5.03407	0.966508	2.09499	3.79834	3.93762	3.44812	0.666901	3.05984	2.29059	2.34549	4.79635		2.75399	1.58194	2.32721	1.51586	-0.275475	0.845032	-0.396157	1	0	0.0978408	1	0	-0.11166	1	0	0.382223	1	0
B4galt3	ENSMUSG00000052423	17.2984	18.0594	18.8162	18.1689	13.9497	17.3947	17.0856	18.629	17.8039	18.3003	14.3596	17.7935	24.0562	19.7865	20.7819	20.0626	22.2445	20.4487	16.0986	13.5485		18.307	2.78489	18.1616	2.30573	-0.0568694	0.992058	0.0482092	1	0	0.164923	1	0	-0.0655288	1	0	0.0511777	1	0
Ppox	ENSMUSG00000062729	56.0592	73.9514	70.2542	54.6946	24.4342	67.7689	53.0468	68.8462	53.9237	27.5393	80.0821	56.8999	58.29	51.5336	45.3848	75.3042	49.1031	53.8497	61.4091	27.7397		57.1584	14.929	53.8531	15.2749	-0.218852	0.942173	-0.0430933	1	0	0.0647132	1	0	-0.128038	1	0	-0.0202315	1	0
Usp21	ENSMUSG00000053483	30.1255	32.9991	32.5152	31.7839	29.4987	32.2254	27.6082	30.3733	36.006	35.6531	31.0203	30.3075	31.7016	30.5165	33.0368	28.3989	31.424	33.4426	29.745	28.432		31.3505	1.18537	31.3309	2.83014	-0.00906165	0.999373	0.0448821	1	0	-0.00298623	1	0	-0.0475059	1	0	-0.0953719	1	0
Ufc1	ENSMUSG00000062963	89.0632	86.1668	82.1942	55.6335	53.9773	87.5767	93.0218	89.7315	57.621	53.5389	99.4583	88.5203	54.6864	54.7329	54.1915	78.5831	54.3971	56.8483	73.6163	50.6336		71.8624	17.6924	69.5568	15.902	-0.137068	0.967916	0.0556513	1	0	-0.0618236	1	0	-0.163362	1	0	-0.280833	1	0
Dedd	ENSMUSG00000013973	3.9683	5.09707	5.65019	7.74644	4.487	5.98256	4.12225	5.38042	5.97256	5.92244	4.78652	3.96651	7.93756	7.33381	7.31561	5.50193	6.11968	7.03836	4.95751	5.73584		5.8289	1.51603	5.67335	0.731238	-0.130693	0.973314	0.0276936	1	0	0.216663	1	0	-0.0865661	1	0	0.102368	1	0
Nit1	ENSMUSG00000013997	32.1656	39.8098	36.1399	32.3003	26.8332	36.8506	38.185	33.6131	35.5509	30.619	33.6437	32.7377	31.3607	31.2056	31.8253	34.0119	32.9297	33.1511	32.1971	34.1678		32.8022	3.20667	34.1276	2.11207	0.488182	1.04041	0.0644556	1	0	-0.0564656	1	0	0.0499558	1	0	-0.0709633	1	0
Pfdn2	ENSMUSG00000006412	42.0304	50.6191	56.0754	42.8167	46.8692	51.5808	55.7046	52.1843	39.362	41.694	51.9613	40.8942	32.5294	36.9644	29.8682	49.4618	38.1266	32.1515	43.7647	40.2498		43.0628	8.05089	44.428	7.10829	0.179762	1.0317	0.0133491	1	0	-0.309902	1	0	0.0832242	1	0	-0.240019	1	0
Klhdc9	ENSMUSG00000045259	0.782481	1.18639	1.38589	0.845066	0.888515	0.904926	0.922082	1.33064	0.796341	1.18449	0.782412	0.69833	1.4122	0.639863	0.698944	1.83398	0.728533	0.791295	0.266533	0.988938		0.93201	0.273819	0.974775	0.392995	0.126267	1.04589	0.0236461	1	0	-0.261178	1	0	0.123089	1	0	-0.161466	1	0
Nectin4	ENSMUSG00000006411	0.419186	0.219701	0.213215	0.75117	0.666386	0.251368	0.325441	0.404978	0.284407	0.53302	0.368194	0.418998	0.633057	0.639863	0.885329	1.05593	0.339982	0.541412	0.799598	0.692257		0.52151	0.215213	0.522839	0.246327	0.00574543	1.00255	-0.343496	1	0	0.351773	1	0	0.221385	1	0	0.914952	1	0
Arhgap30	ENSMUSG00000048865	6.31574	3.51522	4.4242	9.15488	9.24056	5.5301	4.28497	3.70265	5.63127	5.38942	9.43496	6.34084	8.32714	6.54629	9.59883	21.0074	6.07111	5.24753	5.81041	7.1698		7.28987	2.07737	6.98446	4.75872	-0.0831805	0.958106	-0.411754	1	0	0.300391	1	0	0.16926	1	0	0.881289	1	0
Usf1	ENSMUSG00000026641	40.8288	53.2995	40.4575	32.0186	32.6529	40.7217	43.7175	42.1177	33.9583	36.8968	55.2751	40.4752	35.4999	37.8011	34.6676	51.5181	37.2037	37.1908	38.5939	34.6128		40.2976	7.62655	39.6531	4.93082	-0.100361	0.984007	-0.013478	1	0	0.0318783	1	0	-0.033388	1	0	0.0119678	1	0
Tstd1	ENSMUSG00000103711	0.92221	1.66973	1.17268	1.2676	0.222129	1.15629	1.13904	1.61991	0.910104	0.414571	1.28868	0.865929	0.681754	1.18129	0.885329	1.3338	0.825671	0.624706	1.06613	0.346128		1.01573	0.37513	0.943636	0.382318	-0.190358	0.92902	0.00303824	1	0	-0.0976853	1	0	-0.230663	1	0	-0.331026	1	0
F11r	ENSMUSG00000038235	43.6792	37.0855	23.2937	40.3754	43.8038	35.7948	36.7748	26.6707	46.5859	40.0357	29.5475	43.6596	43.3888	45.8732	53.0732	31.122	48.9088	43.4379	42.1655	36.9863		40.378	8.08607	38.8482	6.47799	-0.208803	0.962114	-0.0191614	1	0	0.194561	1	0	-0.0889036	1	0	0.124814	1	0
Alyref2	ENSMUSG00000060244	1.84442	1.80155	3.30483	1.97182	1.3772	1.20657	2.11536	2.2563	1.47892	1.18449	2.76145	1.87152	1.85047	1.13207	2.37641	1.94513	1.11708	1.416	2.18557	1.6812		2.02917	0.604979	1.65866	0.417095	-0.713073	0.817407	-0.312387	1	0	-0.0340519	1	0	-0.264985	1	0	0.0133963	1	0
Itln1	ENSMUSG00000038209	0	0	0	0	0	0	0	0	0	0	0	0	0	0	0	0	0	0	0	0		0	0	0	0	#DIV/0!	#DIV/0!	0	1	0	0	1	0	0	1	0	-5.12548e-15	1	0
Cd244a	ENSMUSG00000004709	0.111783	0	0	0.0938962	0.266555	0.0502736	0.16272	0.0578539	0	0	1.3347	0.111733	0.14609	0.590643	0.186385	2.05628	0.242844	0.0416471	0.106613	0.0988938		0.284179	0.385181	0.281712	0.595723	-0.00491675	0.991321	-0.745406	1	0	2.23691	1	0	0.0976306	1	0	3.05936	0.962492	0
Ly9	ENSMUSG00000004707	0.838373	0.483342	0.213215	0.938962	0.488683	0.452463	0.21696	0.404978	0.511933	0.177673	3.31374	0.837996	0.43827	0.935184	1.11831	3.61238	0.777102	0.208235	0.746291	0.0494469		0.960608	0.829164	0.715746	0.992091	-0.267824	0.745097	-0.745371	1	0	1.14712	1	0	-0.307501	1	0	1.5825	1	0
Slamf7	ENSMUSG00000038179	0.307403	0	0	0.469481	0.932941	0.402189	0.16272	0.173562	0.113763	0.236898	1.5188	0.363132	0.29218	0.344542	1.11831	1.5561	0.194275	0.208235	0.319839	0.197788		0.534679	0.471146	0.356537	0.407456	-0.40445	0.666825	-0.635268	1	0	1.06736	1	0	-0.559663	1	0	1.13958	1	0
Cd48	ENSMUSG00000015355	3.52117	1.88943	2.45197	4.08449	2.97653	2.36286	2.49504	0.694247	1.87709	1.30294	5.84507	3.46372	2.82441	3.10087	4.65963	8.78086	2.08846	2.9153	3.99799	1.78009		3.48173	1.08472	2.82949	2.15797	-0.381909	0.812668	-0.76917	1	0	0.411822	1	0	-0.0279031	1	0	1.15273	0.815976	0
Slamf1	ENSMUSG00000015316	0.223566	0.834864	0.106607	0.187792	0.0888515	0.603284	1.6272	0.752101	0	0.0592244	2.39326	0.223466	0.0486967	0.246101	0	0.722476	0.0971377	0	0.0533065	0.0494469		0.43532	0.688987	0.396418	0.504592	-0.0644221	0.910635	1.06166	1	0	0.996381	1	0	-1.6494	1	0	-1.71171	1	0
Cd84	ENSMUSG00000038147	3.2976	2.46065	1.38589	3.23942	3.02095	2.56396	5.04433	3.99192	1.93397	1.42139	6.81158	3.29612	2.9218	2.51023	4.9392	19.3401	3.49696	1.74918	4.0513	2.4229		3.38835	1.41975	4.6016	5.03567	0.327945	1.35807	0.155559	1	0	0.60744	1	0	0.59792	1	0	1.04948	1	0
Gm10521	ENSMUSG00000073492	0.19562	0	0.159911	0.0469481	0.0444258	0.100547	0	0.231416	0.0568815	0.236898	0.230121	0.195532	0.243484	0.0984404	0.232981	0.944776	0.145707	0	0.0533065	0.197788		0.144746	0.0854079	0.196732	0.263017	0.265855	1.35915	0.393662	1	0	1.06813	1	0	0.380073	1	0	1.04532	1	0
Slamf6	ENSMUSG00000015314	0.363295	0.175761	0.0533036	0.0938962	0.355406	0.100547	0.16272	0.115708	0.113763	0.118449	1.24265	0.363132	0.194787	0.196881	0.232981	2.223	0.777102	0.0416471	0.266533	0.148341		0.32721	0.322059	0.406781	0.637389	0.157577	1.24318	-0.777525	1	0	1.04372	1	0	0.613179	1	0	2.42623	0.771381	0
Vangl2	ENSMUSG00000026556	2.73869	2.50459	1.33259	2.81689	2.79882	1.86012	2.27808	1.27279	2.4459	4.20493	2.43928	2.79332	3.11659	3.6423	2.84237	2.27858	3.01127	2.33224	1.86573	2.47235		2.70254	0.555992	2.4022	0.742997	-0.45771	0.888866	-0.0260871	1	0	0.273268	1	0	-0.306475	1	0	-0.00716056	1	0
Nhlh1	ENSMUSG00000051251	0	0	0	0	0	0	0	0	0.0568815	0	0	0	0	0	0	0	0	0	0	0		0	0	0.00568815	0.0170644	0.471405	#DIV/0!	1.53197	1	0	0	1	0	0	1	0	-1.44209	1	0
Ncstn	ENSMUSG00000003458	61.4807	64.4603	50.1054	68.7321	80.4106	64.9535	63.6236	62.7715	68.0871	82.8549	54.9989	61.8162	76.0643	78.6047	74.0881	69.2465	83.1984	69.8838	72.4969	88.065		67.0761	9.71131	72.5181	8.55121	0.594778	1.08113	0.0737042	1	0	0.0872648	1	0	0.148268	1	0	0.161826	1	0
Copa	ENSMUSG00000026553	323.919	328.761	359.746	382.674	337.502	343.972	335.638	346.719	347.489	369.442	291.425	323.606	368.342	359.652	354.737	332.728	368.249	339.507	344.68	370.061		343.037	25.5829	349.848	13.4522	0.333287	1.01986	0.00889776	1	0	-0.0292913	1	0	0.0480758	1	0	0.00988673	1	0
Pex19	ENSMUSG00000003464	77.5774	82.7394	83.5801	73.3799	90.8951	84.9122	90.0386	77.1193	76.335	87.889	75.1575	77.4029	68.5163	67.284	73.2493	81.0284	74.9903	71.3415	72.4436	83.9609		76.9782	6.83187	80.0059	6.18694	0.46455	1.03933	0.0285711	1	0	-0.174365	1	0	0.0854197	1	0	-0.117514	1	0
Dcaf8	ENSMUSG00000026554	181.005	185.823	190.827	168.779	190.986	180.13	187.996	177.785	176.958	197.454	180.231	180.84	182.223	185.609	180.654	186.454	189.127	180.623	169.781	195.563		182.698	6.02981	184.187	8.24252	0.206282	1.00815	0.00457119	1	0	-0.0124035	1	0	0.0189168	1	0	0.0019421	1	0
Pea15a	ENSMUSG00000013698	301.702	253.14	261.881	300.609	276.861	290.582	292.734	274.112	300.96	303.999	255.618	302.321	262.67	268.398	295.56	261.759	290.539	328.929	318.507	314.977		277.876	19.1833	297.71	19.3177	1.03028	1.07138	0.0688152	1	0	-0.00998473	1	0	0.129571	1	0	0.0507712	1	0
Casq1	ENSMUSG00000007122	119.915	95.3503	170.039	107.276	72.9915	174.198	123.071	114.493	74.5148	88.1851	144.148	119.414	105.526	63.9371	61.4139	143.495	121.228	112.614	71.5907	104.086		106.001	33.0028	112.747	29.5586	0.215345	1.06364	0.0227248	1	0	-0.193636	1	0	0.161335	1	0	-0.0550251	1	0
Atp1a4	ENSMUSG00000007107	0.111783	0.0439402	0.0533036	0	0.0444258	0.0502736	0.21696	0.115708	0.227526	0.118449	0.0460242	0.111733	0.0486967	0.196881	0.0931925	0.11115	0.0485689	0.124941	0	0.197788		0.074998	0.0523592	0.121136	0.0717558	0.734563	1.6152	1.28023	1	0	0.774957	1	0	-0.0251042	1	0	-0.534523	1	0
Igsf8	ENSMUSG00000038034	55.6121	53.8707	53.4103	50.2814	72.6805	63.5459	67.4747	52.2421	45.5052	71.2469	60.844	55.5591	48.015	49.6632	51.2093	64.6894	55.4656	50.3097	52.7735	68.9785		55.1146	6.81923	59.2231	8.53508	0.531859	1.07455	0.0697407	1	0	-0.10756	1	0	0.139069	1	0	-0.0382308	1	0
Atp1a2	ENSMUSG00000007097	463.481	567.796	500.148	406.477	459.096	542.402	645.457	572.407	453.289	538.587	626.896	461.484	481.513	388.052	380.132	576.369	457.567	484.397	525.176	494.321		473.507	73.5931	528.997	56.5714	0.845411	1.11719	0.199339	1	0	-0.0358897	1	0	0.11824	1	0	-0.116988	1	0
Kcnj9	ENSMUSG00000038026	0.0558915	0	0	0.0469481	0.0444258	0	0	0	0	0	0	0.0558664	0.0973934	0	0.0465963	0.166725	0.0971377	0.0416471	0	0		0.0347122	0.0316703	0.030551	0.054437	-0.0934396	0.880124	-2.68208	1	0	0.31354	1	0	0.481887	1	0	3.34338	1	0
Kcnj10	ENSMUSG00000044708	0.0838373	0.131821	0.0533036	0.187792	0	0.0502736	0.21696	0.0578539	0	0.355346	0.0460242	0.0837996	0.29218	0.0492202	0.186385	0	0.0485689	0.166588	0.266533	0		0.111436	0.0836684	0.116212	0.120546	0.0460305	1.04286	0.534396	1	0	0.480241	1	0	-0.390051	1	0	-0.444202	1	0
Pigm	ENSMUSG00000050229	24.6202	22.6732	27.1849	24.3191	24.7451	25.3882	23.1605	24.9929	27.9857	27.4209	20.5728	24.5254	28.9745	28.154	28.4703	27.0095	26.6157	26.7791	22.4954	27.5914		25.424	2.58217	25.9439	1.79449	0.233854	1.02045	0.0619495	1	0	0.0809395	1	0	-0.00146323	1	0	0.017524	1	0
Slamf9	ENSMUSG00000026548	17.9412	15.5548	16.4708	15.8685	12.4836	17.5958	12.5295	14.637	15.4718	12.5556	24.5309	18.0448	16.1186	13.8309	17.7532	19.0622	14.9592	17.7833	18.2308	15.1308		16.8597	3.06479	15.7956	2.18053	-0.400103	0.936883	-0.10583	1	0	0.204495	1	0	-0.0847571	1	0	0.225551	1	0
Igsf9	ENSMUSG00000037995	86.7995	103.787	98.0254	97.1357	62.5959	106.379	48.3279	92.9134	77.4726	84.0986	81.8771	86.6209	134.257	84.9541	81.4037	94.1997	108.26	77.5469	71.1642	84.9993		91.7456	17.8089	84.5362	16.7107	-0.417488	0.921419	-0.131683	1	0	0.0652916	1	0	-0.104939	1	0	0.0920341	1	0
Tagln2	ENSMUSG00000026547	560.732	636.298	635.912	422.58	565.806	685.179	582.322	700.495	489.92	659.701	634.26	563.105	514.773	444.016	454.919	749.652	589.674	571.898	601.884	727.908		543.24	77.3031	635.863	77.5522	1.19625	1.1705	0.144079	1	0	-0.111689	1	0	0.311744	1	0	0.055976	1	0
Cfap45	ENSMUSG00000026546	0.894265	1.09851	1.01277	0.704222	1.28835	0.754105	0.867841	1.27279	1.02387	0.94759	0.966508	0.837996	0.876541	1.03362	1.2581	1.5561	1.11708	0.749648	1.6525	0.890045		0.997088	0.173766	1.08316	0.301661	0.349641	1.08632	-0.039788	1	0	-0.0126695	1	0	0.254813	1	0	0.281724	1	0
Vsig8	ENSMUSG00000049598	0.139729	0.395462	0.266518	0.0938962	0.222129	0.452463	0.2712	0.867809	0.455052	0.296122	0.506266	0.195532	0.0486967	0.442982	0.139789	0.11115	0.145707	0.166588	0.319839	0.148341		0.2451	0.147325	0.323427	0.215804	0.423929	1.31957	1.07049	1	0	0.257278	1	0	-0.553788	1	0	-1.3642	1	0
Slamf8	ENSMUSG00000053318	0.53097	0.219701	0.0533036	0.281689	0.31098	0.301642	0.21696	0.404978	0.455052	0.118449	0.276145	0.530731	0.29218	0.147661	1.49108	1.05593	0.485689	0.249883	0.799598	0.296682		0.413444	0.385767	0.438486	0.272243	0.0750051	1.06057	0.0490182	1	0	0.910685	1	0	0.0587468	1	0	0.917473	1	0
Fcrl6	ENSMUSG00000070504	0	0	0	0	0	0	0	0.0578539	0	0	0	0	0	0	0	0	0	0	0	0		0	0	0.00578539	0.0173562	0.471405	#DIV/0!	1.53712	1	0	0	1	0	0	1	0	-1.44719	1	0
Dusp23	ENSMUSG00000026544	7.07028	7.73348	6.76956	5.68072	8.57417	7.74214	8.13601	8.50453	6.54137	6.92925	9.02075	7.4023	7.79147	6.25097	6.66327	11.5596	6.02254	7.62142	7.56953	7.36759		7.2957	0.973976	7.7994	1.43251	0.411222	1.06904	0.0789194	1	0	0.0510305	1	0	0.10987	1	0	0.0819658	1	0
Crp	ENSMUSG00000037942	0	0	0	0	0	0	0	0	0	0	0.0460242	0	0	0	0	0	0	0	0	0		0.00460242	0.0138073	0	0	-0.471405	0	0	1	0	1.427	1	0	-1.35233	1	0	-5.12548e-15	1	0
Apcs	ENSMUSG00000026542	0	0	0	0	0	0	0	0	0	0	0	0	0	0	0	0	0	0	0	0		0	0	0	0	#DIV/0!	#DIV/0!	0	1	0	0	1	0	0	1	0	-5.12548e-15	1	0
Olfr16	ENSMUSG00000037924	0	0	0	0	0	0	0	0	0	0	0	0	0	0	0	0	0	0	0	0		0	0	0	0	#DIV/0!	#DIV/0!	0	1	0	0	1	0	0	1	0	-5.12548e-15	1	0
Olfr1408	ENSMUSG00000062527	0	0	0	0	0	0	0	0	0	0	0	0	0	0	0	0	0	0	0	0		0	0	0	0	#DIV/0!	#DIV/0!	0	1	0	0	1	0	0	1	0	-5.12548e-15	1	0
Olfr1406	ENSMUSG00000058981	0	0	0	0	0	0	0	0	0	0	0	0	0	0	0	0	0	0	0	0		0	0	0	0	#DIV/0!	#DIV/0!	0	1	0	0	1	0	0	1	0	-5.12548e-15	1	0
Olfr218	ENSMUSG00000046643	0	0	0	0	0	0	0	0	0	0	0	0	0	0	0	0	0	0	0	0		0	0	0	0	#DIV/0!	#DIV/0!	0	1	0	0	1	0	0	1	0	-5.12548e-15	1	0
Olfr1404	ENSMUSG00000049456	0	0	0	0	0	0	0	0	0	0	0	0	0	0	0	0	0	0	0	0		0	0	0	0	#DIV/0!	#DIV/0!	0	1	0	0	1	0	0	1	0	-5.12548e-15	1	0
Fcer1a	ENSMUSG00000005339	0.139729	0.351522	0.159911	0	0.0444258	0.201095	0.0542401	0.0578539	0	0	0.230121	0.139666	0	0.295321	0.0931925	0.166725	0.0971377	0.249883	0.373146	0.296682		0.145389	0.112969	0.149676	0.122324	0.0364136	1.02949	-1.02906	1	0	0.108248	1	0	0.627947	1	0	1.75545	1	0
Olfr418	ENSMUSG00000049605	0	0	0	0	0	0	0	0	0	0	0	0	0	0	0	0	0	0	0	0		0	0	0	0	#DIV/0!	#DIV/0!	0	1	0	0	1	0	0	1	0	-5.12548e-15	1	0
Mptx2	ENSMUSG00000079180	0	0	0	0	0	0	0	0	0	0	0	0	0	0	0	0	0	0	0	0		0	0	0	0	#DIV/0!	#DIV/0!	0	1	0	0	1	0	0	1	0	-5.12548e-15	1	0
Ackr1	ENSMUSG00000037872	0.978102	0.790924	0.692947	1.40844	0.666386	0.955199	1.13904	0.578539	0.682578	0.118449	0.736387	0.921796	0.730451	1.08284	1.77066	0.722476	0.728533	0.583059	1.27936	0.988938		0.977894	0.340698	0.777617	0.313852	-0.611439	0.795196	-0.373377	1	0	0.20038	1	0	-0.286671	1	0	0.286812	1	0
Cadm3	ENSMUSG00000005338	11.0665	7.33802	5.75679	13.8966	15.7711	7.64159	6.18337	6.71106	6.31385	5.92244	6.48941	11.1174	9.73934	11.1238	17.1008	5.16848	8.59669	5.7473	9.70179	9.64215		10.94	3.62226	7.16287	1.55828	-1.35464	0.654742	-0.715919	1	0	0.0448994	1	0	-0.516197	1	0	0.244613	1	0
Aim2	ENSMUSG00000037860	0.810427	1.01063	1.11938	1.3615	1.77703	1.25684	1.41024	0.694247	1.08075	1.12526	2.34723	0.78213	1.65569	1.52583	2.00364	6.16883	1.50563	0.749648	1.27936	0.346128		1.43935	0.493023	1.56169	1.57276	0.104976	1.085	-0.120515	1	0	0.448675	1	0	0.270291	1	0	0.838869	1	0
Ifi206	ENSMUSG00000037849	0.447132	0.131821	0.0533036	0.563377	0.177703	0.251368	0.21696	0.115708	0.341289	0.0592244	1.61085	0.446931	0.29218	0.295321	0.838733	0.833626	0.291413	0.166588	0.106613	0.148341		0.485735	0.433632	0.253113	0.2107	-0.682368	0.521093	-0.489096	1	0	1.29294	1	0	-1.17433	1	0	0.60488	1	0
Ifi214	ENSMUSG00000070501	0.0558915	0.0439402	0.159911	0.234741	0.133277	0	0	0.115708	0	0.177673	0.690363	0	0.0486967	0	0	0.722476	0.0971377	0.0832942	0	0.0494469		0.136682	0.198908	0.124574	0.207499	-0.0595746	0.911411	-1.03493	1	0	0.230007	1	0	0.353081	1	0	1.6069	1	0
Ifi213	ENSMUSG00000073491	0.586861	0.307582	0.58634	1.31455	0.533109	0.301642	0.488161	0.404978	0.682578	0.236898	1.3347	0.586597	0.535664	0.393762	1.39789	2.11185	0.242844	0.208235	0.639678	0.395575		0.757705	0.396923	0.571244	0.536661	-0.395051	0.753913	-0.643702	1	0	0.350679	1	0	-0.253972	1	0	0.739361	1	0
Ifi209	ENSMUSG00000043263	0.810427	0.571223	0.799555	2.58215	1.99916	0.955199	0.813601	0.462832	0.568815	0.769917	3.40579	0.810063	1.65569	1.13207	2.19002	5.61308	0.679964	0.666353	1.70581	0.988938		1.59561	0.888895	1.32245	1.46687	-0.225231	0.828804	-0.909524	1	0	0.441028	1	0	0.0670482	1	0	1.41664	1	0
Ifi208	ENSMUSG00000066677	0.223566	0	0	0.75117	0.31098	0	0	0	0.0568815	0	0.414218	0.195532	0.194787	0	0	0.11115	0	0	0	0		0.209025	0.228426	0.0168032	0.0357301	-1.17578	0.0803881	-3.94398	1	0	-0.652179	1	0	-2.66962	1	0	0.620263	1	0
Ifi207	ENSMUSG00000073490	5.44942	3.73492	5.11715	8.02813	10.3956	5.07764	6.94273	4.80188	4.94869	5.74477	4.51037	5.22351	5.30794	7.48147	12.0684	5.89096	4.17692	5.45577	6.71662	8.70266		6.7317	2.581	5.84586	1.24729	-0.437022	0.868408	-0.249108	1	0	0.0788559	1	0	-0.159418	1	0	0.168527	1	0
Ifi204	ENSMUSG00000073489	6.31574	3.8228	2.985	8.49761	6.35288	3.6197	4.33921	3.06626	3.6973	2.60587	3.45182	6.5643	4.04183	5.06968	9.36585	5.27963	2.81699	3.70659	5.54388	4.64801		5.64675	2.04659	3.93234	0.951185	-1.07431	0.69639	-0.691105	1	0	0.0259134	1	0	-0.376861	1	0	0.340123	1	0
Mndal	ENSMUSG00000090272	9.94869	8.12894	7.62242	10.5164	6.97484	12.1159	7.86481	6.07466	9.78362	4.44183	15.3261	9.97215	8.03496	10.3362	16.1689	25.6201	8.01386	7.8713	12.0473	5.38971		10.303	2.96739	9.92231	5.77264	-0.0829371	0.963054	-0.100144	1	0	0.469059	1	0	-0.0231802	1	0	0.545956	1	0
Ifi211	ENSMUSG00000026536	6.09218	2.37277	2.9317	5.86852	4.3093	4.17271	3.95953	3.41338	3.92482	2.07285	3.95808	5.81011	3.65225	4.42982	9.08627	4.55715	2.62272	3.04024	4.85089	3.85686		4.8511	1.84293	3.64712	0.81993	-0.844131	0.751812	-0.301274	1	0	0.315982	1	0	-0.512341	1	0	0.104882	1	0
Ifi203	ENSMUSG00000039997	8.57935	6.15163	4.15768	10.6103	8.974	7.03831	6.18337	7.52101	11.0919	6.33701	9.94123	8.37996	9.25237	11.0253	16.2155	12.1154	10.6851	8.03789	9.86171	9.93883		9.32873	3.01249	8.88105	2.00972	-0.17483	0.952011	-0.0140046	1	0	0.506576	1	0	-0.113774	1	0	0.406742	1	0
Ifi202b	ENSMUSG00000026535	0.0558915	0.0439402	0.106607	0	0.0444258	0.150821	0	0.115708	0	0	0	0.0558664	0	0	0	0	0	0	0.0533065	0		0.0306731	0.0347937	0.0319835	0.0536166	0.0289941	1.04272	0.127757	1	0	-1.40827	1	0	-0.434966	1	0	-1.8947	1	0
Ifi205	ENSMUSG00000054203	3.2976	1.49397	2.45197	2.58215	1.91031	1.86012	0.705121	1.38849	2.1615	0.829142	1.88699	2.90505	1.16872	1.47661	3.68111	1.50053	1.65134	0.791295	1.70581	1.5823		2.28545	0.793676	1.41757	0.46561	-1.33385	0.620257	-0.757424	1	0	-0.0761736	1	0	-0.631261	1	0	0.0500921	1	0
Olfr433	ENSMUSG00000045381	0	0	0	0	0	0	0	0	0	0	0	0	0	0	0	0	0	0	0	0		0	0	0	0	#DIV/0!	#DIV/0!	0	1	0	0	1	0	0	1	0	-5.12548e-15	1	0
Olfr432	ENSMUSG00000047048	0	0	0	0	0	0	0	0	0	0	0	0	0.0973934	0	0	0	0	0	0	0		0.00973934	0.029218	0	0	-0.471405	0	0	1	0	2.20307	1	0	-2.10912	1	0	-5.12548e-15	1	0
Olfr430	ENSMUSG00000050134	0	0	0	0	0	0	0	0	0	0	0	0	0	0	0	0	0	0	0	0		0	0	0	0	#DIV/0!	#DIV/0!	0	1	0	0	1	0	0	1	0	-5.12548e-15	1	0
Olfr429	ENSMUSG00000049528	0	0	0	0	0	0	0	0	0	0	0	0	0	0	0	0	0	0	0	0		0	0	0	0	#DIV/0!	#DIV/0!	0	1	0	0	1	0	0	1	0	-5.12548e-15	1	0
Olfr427	ENSMUSG00000059371	0	0	0	0	0	0	0	0	0	0	0	0	0	0	0	0	0	0	0	0		0	0	0	0	#DIV/0!	#DIV/0!	0	1	0	0	1	0	0	1	0	-5.12548e-15	1	0
Olfr231	ENSMUSG00000046486	0.111783	0	0	0	0	0	0	0	0	0	0	0.111733	0	0	0	0	0	0	0	0		0.0223516	0.0447032	0	0	-0.707107	0	-2.39735	1	0	0.00334381	1	0	-2.45695	1	0	-5.12548e-15	1	0
Olfr424	ENSMUSG00000051528	0	0	0	0	0	0	0	0	0	0	0	0	0	0	0	0	0	0	0	0		0	0	0	0	#DIV/0!	#DIV/0!	0	1	0	0	1	0	0	1	0	-5.12548e-15	1	0
Olfr420	ENSMUSG00000055033	0	0	0	0	0	0	0	0	0	0	0	0	0	0.0492202	0	0	0	0	0	0.0494469		0.00492202	0.0147661	0.00494469	0.0148341	0.00153172	1.00461	0	1	0	1.4338	1	0	0.0999524	1	0	1.3303	1	0
Spta1	ENSMUSG00000026532	0.223566	0.395462	0.213215	0.0938962	0.710812	0.201095	0.922082	0.115708	0.170644	0.0592244	1.19663	0.223466	0.0973934	0.147661	0.0465963	0.944776	0.339982	0	0	0		0.33487	0.340565	0.275351	0.344485	-0.173761	0.822263	-0.148183	1	0	0.0621302	1	0	-0.423401	1	0	-0.212312	1	0
Olfr419	ENSMUSG00000050788	0	0	0	0	0	0	0	0	0	0	0	0	0	0	0	0	0	0	0	0		0	0	0	0	#DIV/0!	#DIV/0!	0	1	0	0	1	0	0	1	0	-5.12548e-15	1	0
Mptx1	ENSMUSG00000026531	0	0	0	0	0	0	0	0	0	0	0	0	0	0	0	0	0	0	0	0		0	0	0	0	#DIV/0!	#DIV/0!	0	1	0	0	1	0	0	1	0	-5.12548e-15	1	0
Olfr417	ENSMUSG00000066672	0	0	0	0	0	0	0	0	0	0	0	0	0	0	0	0	0	0	0	0		0	0	0	0	#DIV/0!	#DIV/0!	0	1	0	0	1	0	0	1	0	-5.12548e-15	1	0
Olfr248	ENSMUSG00000059503	0	0	0	0	0	0	0	0	0	0	0	0	0	0	0	0	0	0	0	0		0	0	0	0	#DIV/0!	#DIV/0!	0	1	0	0	1	0	0	1	0	-5.12548e-15	1	0
Olfr414	ENSMUSG00000051509	0	0	0	0	0	0	0	0	0	0	0	0	0.0486967	0	0	0	0	0	0	0		0.00486967	0.014609	0	0	-0.471405	0	0	1	0	1.44622	1	0	-1.37131	1	0	-5.12548e-15	1	0
Olfr220	ENSMUSG00000066671	0	0	0	0	0	0	0	0	0	0	0	0	0	0	0	0	0	0	0	0		0	0	0	0	#DIV/0!	#DIV/0!	0	1	0	0	1	0	0	1	0	-5.12548e-15	1	0
Fmn2	ENSMUSG00000028354	0.0838373	0	0.0533036	0.0938962	0.31098	0.201095	0	0.173562	0.170644	0.296122	0.0460242	0.0837996	0.29218	0.0492202	0	0.0555751	0.145707	0.0832942	0.0533065	0.148341		0.101324	0.10472	0.132765	0.0819815	0.334329	1.3103	0.602597	1	0	-0.210087	1	0	0.074373	1	0	-0.733756	1	0
Grem2	ENSMUSG00000050069	6.5952	6.67891	4.21099	8.7793	12.0394	5.27873	6.29185	5.03329	8.47534	5.98166	6.16724	6.59224	3.65225	6.74317	6.66327	8.83643	4.66261	3.83153	7.3563	5.34027		6.8122	2.20229	6.1088	1.56078	-0.368524	0.896745	-0.302932	1	0	-0.360222	1	0	0.00540581	1	0	-0.0518405	1	0
Rgs7	ENSMUSG00000026527	32.7524	36.2507	34.4875	27.9341	34.4744	41.4255	33.3034	33.7867	36.8023	48.4456	25.8196	32.9053	36.8634	31.6486	32.2912	30.4551	34.8724	39.065	29.2653	37.2335		32.5427	3.27732	36.4655	5.32225	0.887566	1.12054	0.223906	1	0	-0.0564127	1	0	0.0997549	1	0	-0.18056	1	0
Fh1	ENSMUSG00000026526	80.5397	78.9166	81.7145	64.9762	69.7929	82.7001	84.5603	90.8885	73.3202	68.3449	82.8436	80.5314	65.2536	58.6213	65.9337	76.5824	70.9105	71.0916	69.7783	72.4397		72.9123	8.4421	76.0617	7.12252	0.40323	1.04319	0.0887911	1	0	-0.0897217	1	0	0.0302822	1	0	-0.148229	1	0
Kmo	ENSMUSG00000039783	1.59291	1.80155	0.746251	1.59624	1.68818	1.45794	1.51872	1.61991	1.59268	0.888366	1.10458	1.64806	1.5096	1.67349	1.95704	1.61168	1.26279	1.74918	1.33266	1.28562		1.53179	0.334608	1.43195	0.236151	-0.34474	0.934825	-0.0786447	1	0	0.0771728	1	0	-0.122415	1	0	0.0333766	1	0
Opn3	ENSMUSG00000026525	0.838373	0.571223	1.22598	0.75117	0.844089	1.05575	0.650881	0.809955	0.568815	0.94759	0.644339	0.78213	0.779147	0.738303	0.37277	0.555751	0.777102	0.666353	0.746291	0.64281		0.754753	0.207472	0.742129	0.153336	-0.0691982	0.983275	-0.0539194	1	0	-0.325909	1	0	0.0210597	1	0	-0.250429	1	0
Chml	ENSMUSG00000078185	12.7433	11.2926	12.8995	16.2441	22.2129	12.0657	10.1429	13.9428	15.9268	20.314	11.5981	12.6258	15.8264	13.8801	17.5668	12.1709	15.1049	16.5339	15.8853	22.5478		14.689	3.18733	15.4635	3.58314	0.228412	1.05273	-0.0589192	1	0	-0.0767807	1	0	0.203126	1	0	0.185257	1	0
Wdr64	ENSMUSG00000026523	0	0	0	0	0	0	0	0	0	0	0	0	0	0	0	0	0	0	0	0		0	0	0	0	#DIV/0!	#DIV/0!	0	1	0	0	1	0	0	1	0	-5.12548e-15	1	0
Exo1	ENSMUSG00000039748	0.19562	0.0878804	0.213215	0.328637	0.177703	0.0502736	0.16272	0	0.170644	0.236898	0.0920484	0.195532	0.0486967	0.147661	0.559155	0.11115	0.339982	0.208235	0.319839	0.445022		0.204615	0.139962	0.204476	0.129532	-0.00102618	0.999324	-0.673344	1	0	0.0658432	1	0	0.440146	1	0	1.17482	1	0
Gm38100	ENSMUSG00000104158	0	0	0	0	0	0	0	0	0	0	0	0	0	0	0	0	0	0	0	0		0	0	0	0	#DIV/0!	#DIV/0!	0	1	0	0	1	0	0	1	0	-5.12548e-15	1	0
Pld5	ENSMUSG00000055214	0.0279458	0.0878804	0	0.0938962	0.0444258	0.100547	0.0542401	0	0.0568815	0	0.138073	0.0279332	0.0486967	0.0492202	0	0	0.145707	0.124941	0	0.197788		0.0518071	0.0413433	0.0680104	0.0678187	0.288504	1.31276	-0.168522	1	0	0.0222069	1	0	0.85348	1	0	1.03193	1	0
Rbm8a2	ENSMUSG00000078184	0.0558915	0.0878804	0.0533036	0.0469481	0.133277	0.100547	0.10848	0.0578539	0.0568815	0	0.0920484	0.0837996	0	0	0.0465963	0	0	0.0416471	0.213226	0		0.0599745	0.0391818	0.0578636	0.0649447	-0.0393585	0.964803	-0.165905	1	0	-0.578455	1	0	0.0308139	1	0	-0.37203	1	0
Cep170	ENSMUSG00000057335	34.541	32.6036	31.8756	50.9857	60.0192	33.0298	34.4425	36.853	46.1878	57.0923	27.1083	34.6092	44.3627	50.5492	56.0553	30.4551	50.2688	47.3944	41.6857	59.3857		42.271	10.9715	43.6795	9.56191	0.136872	1.03332	-0.0168244	1	0	0.0178871	1	0	0.108458	1	0	0.143167	1	0
Sdccag8	ENSMUSG00000026504	23.8377	27.3308	30.7562	25.1172	24.4786	28.1532	36.8833	28.2906	26.9618	28.3093	30.8822	24.7768	21.5239	22.0014	24.2767	32.4558	24.5758	25.1965	25.4272	25.5146		25.4982	3.06545	28.1768	3.63478	0.796699	1.10505	0.177107	1	0	-0.0900708	1	0	0.108445	1	0	-0.158728	1	0
Akt3	ENSMUSG00000019699	113.795	93.5048	111.351	125.774	182.057	107.485	109.782	108.187	146.527	205.272	76.9525	114.023	136.156	146.184	127.767	93.3105	153.915	138.227	112.797	211.732		122.756	27.4216	138.723	39.4097	0.470316	1.13007	0.112349	1	0	-0.0597547	1	0	0.240356	1	0	0.0682522	1	0
Zbtb18	ENSMUSG00000063659	24.732	23.508	28.091	27.4647	27.4551	27.55	27.1743	28.927	25.2554	28.0724	23.5184	24.8606	29.6563	33.1252	28.8897	29.7882	27.2471	32.5264	26.3867	32.8822		27.1301	2.89181	28.581	2.37903	0.54794	1.05348	0.062204	1	0	0.0932797	1	0	0.0889926	1	0	0.120062	1	0
X1700016C15Rik	ENSMUSG00000015962	0	0	0	0.187792	0.0888515	0	0	0	0	0	0	0	0.194787	0	0	0	0.0485689	0	0	0.0494469		0.0471431	0.0767319	0.00980158	0.0196041	-0.666807	0.207911	-3.34111	1	0	-0.485749	1	0	-0.755074	1	0	2.00727	1	0
Adss	ENSMUSG00000015961	80.5956	85.5077	89.8699	88.8258	70.9924	88.9341	90.7979	87.6487	83.6727	76.3402	81.9231	81.0063	76.3077	78.8508	80.0058	91.3098	79.5558	82.2946	86.8363	69.819		81.3885	5.36211	83.7209	6.53534	0.390193	1.02866	0.0399746	1	0	-0.0624975	1	0	0.0416745	1	0	-0.0607968	1	0
Catspere1	ENSMUSG00000102483	0.0558915	0	0	0.0469481	0	0	0	0	0	0	0	0.0558664	0	0	0	0	0	0.0832942	0	0		0.0158706	0.0243522	0.00832942	0.0249883	-0.305655	0.524833	-2.28647	1	0	-0.496981	1	0	0.256974	1	0	1.95124	1	0
Catspere2	ENSMUSG00000091476	0.447132	0.966685	0.746251	1.78403	0.932941	0.754105	0.650881	0.636393	1.02387	0.53302	0.552291	0.558664	0.730451	0.935184	0.931925	0.833626	0.485689	1.416	0.533065	0.692257		0.858555	0.35595	0.75589	0.267449	-0.326102	0.880421	-0.414831	1	0	-0.387114	1	0	0.12238	1	0	0.150254	1	0
Desi2	ENSMUSG00000026502	51.3923	48.1145	52.0777	59.0607	76.3679	49.5195	44.6938	53.8042	65.0155	85.8754	35.8989	51.2295	61.6987	60.8362	59.4102	42.3482	62.3624	65.5109	55.7053	75.5549		55.6087	10.0786	60.039	12.9812	0.38124	1.07967	0.0584423	1	0	-0.0931781	1	0	0.164461	1	0	0.0128407	1	0
Cox20	ENSMUSG00000026500	0.670698	0.307582	0.852858	0.938962	0.488683	0.55301	1.6272	1.09922	1.08075	1.71751	0.506266	0.810063	1.89917	1.77193	1.2115	1.27823	1.89419	1.66588	1.81242	1.23617		0.945772	0.507372	1.39646	0.398592	0.987837	1.47653	0.895678	1	0	0.915719	1	0	0.361801	1	0	0.380845	1	0
Hnrnpu	ENSMUSG00000039630	335.433	339.746	372.059	373.238	311.202	336.582	328.749	354.124	399.877	336.276	349.508	335.366	348.912	373.926	362.239	368.629	358.73	376.989	381.035	362.644		350.163	19.4596	360.364	21.273	0.50036	1.02913	0.0198394	1	0	0.0315497	1	0	0.0623179	1	0	0.0740279	1	0
Efcab2	ENSMUSG00000026495	4.91845	3.69098	3.94447	3.7089	5.10896	3.51916	4.44769	3.6448	5.40374	6.15934	3.22169	4.74864	5.30794	6.20175	4.9392	3.05663	5.05116	5.41412	4.58436	5.73584		4.5791	0.866593	4.70168	0.980647	0.132468	1.02677	0.111001	1	0	0.187033	1	0	-0.0298721	1	0	0.0461254	1	0
Kif26b	ENSMUSG00000026494	13.6655	11.029	14.8717	10.4225	23.5457	17.8471	18.984	19.0339	15.4718	35.7123	10.3094	13.9107	18.6021	14.2246	12.581	22.8413	17.9705	17.5751	19.99	46.8757		14.3162	3.86638	23.2302	9.53948	1.22471	1.62265	0.541365	1	0	-0.0787798	1	0	0.846883	1	0	0.226724	1	0
Smyd3	ENSMUSG00000055067	10.843	9.75473	12.0466	10.845	11.7284	11.4624	10.0344	10.8765	11.2057	12.7925	8.83665	10.6705	10.5185	10.5823	9.31925	9.89236	9.95662	11.2864	11.7274	12.9551		10.5145	0.942766	11.2189	1.03375	0.712054	1.067	0.0303862	1	0	-0.14337	1	0	0.160286	1	0	-0.0134644	1	0
Tfb2m	ENSMUSG00000026492	28.9518	27.199	30.3831	29.4834	28.4325	27.3489	27.6624	28.8691	33.9583	25.2296	23.4263	29.3857	29.4615	30.3197	29.542	30.0105	29.9184	32.0683	28.4657	31.5471		28.6585	1.94965	29.5078	2.42499	0.386022	1.02964	-0.0137286	1	0	-0.0230245	1	0	0.0970242	1	0	0.0877262	1	0
Cnst	ENSMUSG00000038949	26.1293	23.3323	25.6924	30.798	36.5624	27.3991	28.4218	29.6212	36.1197	42.3454	23.6104	26.0337	28.8285	32.9775	33.4095	27.3985	33.124	34.1506	30.2248	38.0741		28.7374	4.2916	32.6879	4.75401	0.872332	1.13747	0.201515	1	0	0.0231924	1	0	0.170812	1	0	-0.00751334	1	0
Sccpdh	ENSMUSG00000038936	36.3854	37.1734	39.8178	34.9294	33.497	34.8396	36.3951	40.787	34.6977	31.8035	30.8362	36.4528	30.2407	33.0268	31.965	35.4569	32.5411	35.5666	41.3659	34.5139		34.4325	2.90002	35.7967	2.94549	0.466766	1.03962	-0.0260609	1	0	-0.160785	1	0	0.141958	1	0	0.00723677	1	0
Kif28	ENSMUSG00000087236	0	0	0	0.0469481	0	0	0	0	0	0	0	0	0	0.0492202	0	0	0	0	0	0.0494469		0.00961683	0.0192404	0.00494469	0.0148341	-0.271967	0.51417	-1.29471	1	0	0.0166492	1	0	0.107456	1	0	1.32991	1	0
Ahctf1	ENSMUSG00000026491	51.4202	41.6114	44.7751	72.6287	81.2103	45.0452	52.9383	47.0353	71.7844	87.4744	46.0702	51.453	67.3962	73.092	68.8227	45.3492	67.1222	73.5904	71.3241	91.7735		59.848	13.5045	65.3437	16.2408	0.367965	1.09183	0.0610132	1	0	0.0730146	1	0	0.18683	1	0	0.198828	1	0
Cdc42bpa	ENSMUSG00000026490	126.79	100.491	96.6395	165.727	245.452	114.121	100.887	105.757	166.321	253.007	75.3416	126.23	182.954	185.708	171.8	96.7006	186.65	155.01	131.187	266.618		147.713	49.1106	157.626	58.4079	0.183702	1.06711	0.0096954	1	0	0.0134655	1	0	0.172418	1	0	0.176187	1	0
Coq8a	ENSMUSG00000026489	85.9891	97.0639	81.8744	56.5255	74.502	88.9844	76.0446	96.1532	58.6448	91.3832	80.6804	86.0343	89.4559	69.1052	65.2814	94.5332	81.9842	62.8038	82.5718	80.3018		78.6512	11.6416	81.3405	12.0104	0.227377	1.03419	0.0543564	1	0	-0.0198024	1	0	0.0419365	1	0	-0.0322219	1	0
Psen2	ENSMUSG00000010609	32.5009	33.2627	33.3681	26.5257	30.7426	33.432	27.2285	28.4641	25.938	23.3936	35.3926	32.2349	24.2997	26.2836	24.5096	36.5684	23.1188	26.4459	29.4252	22.6961		29.912	3.88991	27.6711	4.29566	-0.546875	0.925081	-0.175471	1	0	-0.131385	1	0	-0.0472736	1	0	-0.0031837	1	0
Itpkb	ENSMUSG00000038855	106.026	99.3928	102.503	95.1638	178.414	113.87	113.253	105.583	102.728	196.507	102.726	106.062	127.585	119.457	113.835	120.931	135.459	109.907	102.455	170.592		115.117	23.0328	127.128	30.2381	0.446905	1.10435	0.119919	1	0	-0.0297415	1	0	0.166551	1	0	0.0168909	1	0
Stum	ENSMUSG00000053963	175.304	157.833	161.403	153.38	385.038	148.056	126.325	127.105	153.466	330.65	142.031	176.761	239.101	187.775	188.482	124.766	189.71	149.222	116.102	295.099		196.711	67.7447	176.05	71.67	-0.296275	0.894969	-0.2221	1	0	-0.145077	1	0	-0.0944788	1	0	-0.0174556	1	0
Parp1	ENSMUSG00000026496	50.7495	50.4873	53.7834	48.6852	61.1298	53.1392	47.4601	52.7628	47.3254	66.1536	45.8861	50.9781	50.1576	50.057	46.969	53.1298	51.2401	46.6031	44.4043	58.5946		50.8883	3.999	52.0813	6.13812	0.230301	1.02344	0.010848	1	0	-0.11767	1	0	0.0572854	1	0	-0.0712305	1	0
Lin9	ENSMUSG00000058729	3.9683	1.75761	2.07884	3.61501	3.82062	2.8656	4.55617	3.12411	3.92482	3.61269	2.43928	3.96651	3.21398	4.28216	4.70622	3.44565	3.78837	5.28918	6.07694	3.75797		3.38485	0.935396	4.04415	0.94265	0.702104	1.19478	0.237905	1	0	0.280589	1	0	0.264624	1	0	0.307185	1	0
Mixl1	ENSMUSG00000026497	0	0	0	0.0469481	0	0	0	0	0	0	0	0	0	0	0	0	0	0	0	0		0.00469481	0.0140844	0	0	-0.471405	0	-1.31153	1	0	-1.42657	1	0	0	1	0	-5.12548e-15	1	0
Acbd3	ENSMUSG00000026499	61.7881	58.3966	62.5785	73.4738	88.7182	66.5623	64.166	62.8294	82.2506	100.267	53.25	61.9279	70.172	82.7392	80.9843	53.5188	85.4812	80.5038	78.0941	107.893		69.4029	11.1567	78.1566	16.19	0.62963	1.12613	0.124562	1	0	0.0169882	1	0	0.21651	1	0	0.108934	1	0
H3f3a	ENSMUSG00000060743	726.115	737.229	782.018	509.293	532.354	749.027	861.767	705.355	616.254	531.539	830.369	724.336	512.63	513.761	569.593	744.817	565.487	607.214	664.306	490.711		643.77	120.846	653.648	107.84	0.0862502	1.01534	0.0756486	1	0	-0.0610731	1	0	-0.0362981	1	0	-0.17302	1	0
Sde2	ENSMUSG00000038806	31.2154	26.8914	28.6774	33.1454	40.6051	27.6505	27.7709	26.3814	35.7785	45.6028	24.8991	30.9221	34.7208	33.3221	34.4346	25.8424	34.3867	38.2737	31.9839	42.8705		31.8833	4.2384	33.6541	6.64426	0.317762	1.05554	0.0231665	1	0	-0.0204592	1	0	0.131696	1	0	0.0880676	1	0
Lefty2	ENSMUSG00000066652	0.307403	0.0439402	0	0	0	0	0.0542401	0	0	0	0.138073	0.139666	0	0	0	0	0	0.0416471	0	0		0.0629082	0.0976851	0.00958872	0.0193831	-0.757159	0.152424	-2.27214	1	0	-0.354432	1	0	-2.09582	1	0	-0.150228	1	0
Pycr2	ENSMUSG00000026520	32.5848	34.0097	34.8606	20.5633	29.632	31.3708	32.4356	33.0346	26.9618	31.152	38.2921	32.4025	25.7119	25.9391	25.4416	30.4551	29.1899	28.3617	26.0136	29.7176		29.9437	5.1549	29.8693	2.16623	-0.0188381	0.997513	0.0309344	1	0	-0.0367852	1	0	-0.0407186	1	0	-0.108435	1	0
Lefty1	ENSMUSG00000038793	8.66319	8.04106	7.62242	6.29105	5.99748	9.40117	15.2415	6.42179	4.77805	4.6195	11.9203	8.82689	5.74621	5.365	5.91773	9.44776	5.82826	4.70612	5.01081	6.92257		7.43913	1.91781	7.23775	3.17253	-0.0768231	0.97293	0.144357	1	0	0.0455076	1	0	-0.246175	1	0	-0.34499	1	0
Tmem63a	ENSMUSG00000026519	112.09	129.755	122.972	101.079	99.336	129.656	126.651	125.659	107.62	122.002	137.428	110.839	114.486	102.427	98.2715	128.378	109.426	113.821	112.957	104.234		112.868	12.8139	118.04	8.98178	0.467406	1.04582	0.1138	1	0	-0.00449694	1	0	0.0135952	1	0	-0.104701	1	0
Ephx1	ENSMUSG00000038776	276.467	260.39	238.054	220.515	184.056	311.445	488.595	253.227	206.821	165.236	322.906	276.315	195.907	218.587	213.225	305.552	223.417	224.978	237.854	190.074		240.642	40.702	260.72	87.6191	0.293899	1.08343	0.273129	1	0	0.0569117	1	0	-0.0540905	1	0	-0.270308	1	0
X9130409I23Rik	ENSMUSG00000038768	0.111783	0	0	0.0469481	0	0	0	0	0	0	0	0.111733	0	0	0.0465963	0.11115	0	0	0	0.0494469		0.031706	0.0439344	0.0160597	0.0349574	-0.39411	0.506519	-2.83013	1	0	0.00537196	1	0	-0.213914	1	0	2.50767	1	0
Nvl	ENSMUSG00000026516	33.9821	32.0764	34.2742	38.1688	35.1852	31.9238	27.9336	29.7948	40.4427	35.8308	30.6521	34.4137	37.8373	40.5575	38.7215	31.5111	39.2436	38.3986	35.6621	36.3435		35.5869	2.97952	34.7085	3.99912	-0.249103	0.975316	-0.0660033	1	0	0.0686481	1	0	-0.00740625	1	0	0.127242	1	0
Cnih4	ENSMUSG00000062169	50.3583	48.9055	53.1437	43.0045	51.0452	50.2736	50.0636	51.3164	50.9089	52.0582	47.2669	50.6708	38.0808	41.788	45.1518	42.3482	44.5376	46.3532	45.3106	46.0351		46.9415	4.56757	47.9206	3.20985	0.248007	1.02086	0.0469708	1	0	-0.143801	1	0	0.00987427	1	0	-0.180893	1	0
Wdr26	ENSMUSG00000038733	130.143	116.09	127.662	162.769	204.181	131.013	117.972	125.601	170.929	215.991	106.776	130.392	178.327	186.643	167.187	136.103	177.568	175.751	146.7	231.115		151.017	31.3444	162.874	36.5017	0.348523	1.07851	0.0396417	1	0	0.0543268	1	0	0.173019	1	0	0.187703	1	0
Cnih3	ENSMUSG00000026514	0.139729	0.131821	0.106607	0.140844	0.0888515	0.150821	0.0542401	0.0578539	0.113763	0.236898	0.138073	0.139666	0.0973934	0.0984404	0.139789	0	0.0485689	0.124941	0	0		0.122121	0.0203688	0.0787086	0.0735645	-0.804312	0.644511	-0.0103374	1	0	0.0141622	1	0	-1.54582	1	0	-1.50335	1	0
Ccdc121	ENSMUSG00000050625	0.111783	0.659103	0.266518	0.704222	0.0888515	0.301642	0.10848	0.752101	0.170644	0.355346	0.552291	0.111733	0.340877	0.344542	0.0931925	0.277875	0.291413	0.333177	0.0533065	0.346128		0.327311	0.226173	0.299011	0.18042	-0.138332	0.913539	-0.099386	1	0	-0.343697	1	0	-0.106871	1	0	-0.349637	1	0
Dnah14	ENSMUSG00000047369	0.950156	1.45003	0.639644	0.657274	0.31098	0.754105	0.813601	0.578539	0.853222	0.355346	1.56482	0.865929	0.681754	1.23051	0.792137	0.666901	1.31136	1.29106	1.97234	0.148341		0.914323	0.372598	0.874482	0.501577	-0.0901756	0.956425	-0.258841	1	0	0.344264	1	0	0.07353	1	0	0.675869	1	0
Lbr	ENSMUSG00000004880	26.4087	18.1913	22.4941	36.3378	33.497	18.4504	17.1941	18.629	33.617	36.423	16.5227	26.4807	30.0946	32.19	38.5351	20.6739	32.5897	36.8577	30.8112	38.8158		28.0752	7.04065	28.4062	8.21404	0.0432645	1.01179	-0.139856	1	0	0.0706086	1	0	0.152084	1	0	0.362538	1	0
Enah	ENSMUSG00000022995	472.898	465.547	762.828	579.152	520.625	600.116	521.79	595.548	654.08	581.169	628.323	474.278	557.09	622.291	469.69	569.867	568.547	692.633	624.379	688.746		555.272	91.3247	609.688	52.3697	0.73099	1.098	0.0761613	1	0	-0.0256102	1	0	0.192436	1	0	0.0906639	1	0
Srp9	ENSMUSG00000026511	90.3487	81.6849	84.5396	59.1546	51.0008	80.4881	85.8078	89.0951	69.2248	59.5205	83.3498	89.6097	59.41	60.2456	59.6432	75.6376	66.8793	76.1725	81.8255	53.6994		71.8987	14.4287	73.8351	10.8306	0.151788	1.02693	0.0667302	1	0	-0.0578193	1	0	0.00744511	1	0	-0.117103	1	0
Vmn1r1	ENSMUSG00000091013	0	0	0	0	0	0	0	0	0	0	0	0	0	0	0	0	0.0485689	0	0	0		0	0	0.00485689	0.0145707	0.471405	#DIV/0!	0	1	0	0	1	0	1.45409	1	0	1.32526	1	0
Degs1	ENSMUSG00000038633	234.409	238.595	259.429	182.206	187.788	250.162	295.771	272.723	202.498	199.527	249.129	234.36	189.479	181.967	187.457	230.136	212.586	205.445	224.58	194.129		214.482	29.5996	228.756	32.3256	0.46056	1.06655	0.147039	1	0	-0.0806568	1	0	0.0333296	1	0	-0.194366	1	0
Fbxo28	ENSMUSG00000047539	37.5591	29.9672	38.5385	40.0937	44.0259	35.3424	34.4425	35.9851	41.296	42.3454	33.3215	37.4584	34.7208	42.231	37.51	32.4003	38.3694	42.4384	32.1438	41.7826		37.5426	3.93305	37.6546	3.90035	0.0285888	1.00298	-0.00595256	1	0	-0.0378778	1	0	0.0152375	1	0	-0.0166869	1	0
Trp53bp2	ENSMUSG00000026510	24.201	25.9247	27.1849	30.0468	41.5825	27.8516	29.0184	27.3649	31.683	45.129	21.6774	24.3298	28.9745	32.0916	29.6352	27.1206	34.581	30.6106	31.6641	41.2882		28.5649	5.27918	32.6311	5.78665	0.734156	1.14235	0.112852	1	0	-0.123715	1	0	0.274323	1	0	0.0377558	1	0
Capn2	ENSMUSG00000026509	284.432	273.22	329.523	238.966	284.858	302.044	325.441	308.824	284.18	307.375	292.162	282.265	263.449	264.066	277.108	332.061	282.185	295.111	326.876	330.8		279.005	22.1469	309.49	17.8143	1.51682	1.10926	0.114842	1	0	-0.0329677	1	0	0.184284	1	0	0.0364735	1	0
Capn8	ENSMUSG00000038599	0	0	0	0	0	0	0	0	0	0	0	0	0	0	0	0	0	0	0	0		0	0	0	0	#DIV/0!	#DIV/0!	0	1	0	0	1	0	0	1	0	-5.12548e-15	1	0
Ccdc185	ENSMUSG00000043429	0	0	0	0	0	0	0	0	0	0	0	0	0	0	0	0	0	0	0	0		0	0	0	0	#DIV/0!	#DIV/0!	0	1	0	0	1	0	0	1	0	-5.12548e-15	1	0
Susd4	ENSMUSG00000038576	0.950156	1.62579	2.07884	0.985911	1.28835	1.00547	1.356	0.867809	1.13763	1.42139	0.690363	0.977662	1.36351	0.984404	0.652348	1.5561	1.35993	1.54094	0.959518	1.48341		1.15973	0.41663	1.26882	0.241836	0.320244	1.09406	-0.239825	1	0	-0.547507	1	0	0.564122	1	0	0.256527	1	0
Tlr5	ENSMUSG00000079164	1.48113	0.483342	0.533036	1.78403	3.19865	1.65903	1.46448	0.404978	0.910104	1.59906	0.782412	1.42459	1.99657	2.16569	2.70258	0.833626	1.74848	1.37435	1.17274	2.81847		1.6552	0.857364	1.39853	0.620283	-0.343017	0.844931	-0.308573	1	0	0.270852	1	0	-0.185022	1	0	0.394144	1	0
Disp1	ENSMUSG00000030768	10.4797	9.13957	10.714	12.5351	15.9044	8.99898	7.86481	8.09955	8.58911	13.3847	7.87014	10.7543	12.1742	10.73	11.2297	7.33591	11.3651	7.70471	8.47574	15.9714		11.1531	2.03347	9.779	2.72655	-0.571332	0.876795	-0.324442	1	0	-0.15526	1	0	-0.0527703	1	0	0.116416	1	0
Brox	ENSMUSG00000046836	57.0094	52.3767	59.2203	71.2673	64.3729	57.8147	61.9422	57.1018	71.5569	71.1285	52.2835	57.4027	59.9456	68.2192	67.7976	54.8526	70.3763	67.6349	67.1129	74.4671		60.9895	6.31347	65.3988	6.59718	0.682876	1.0723	0.0708402	1	0	0.00660622	1	0	0.13027	1	0	0.0660346	1	0
Aida	ENSMUSG00000042901	85.1507	69.2058	75.1581	85.1639	75.968	76.9187	88.3571	74.3423	85.9479	76.5771	75.5718	85.3359	76.2103	78.9	87.0418	74.7484	83.8784	88.2502	94.5125	87.8177		79.3707	5.64526	83.135	6.65259	0.610159	1.04743	0.0416436	1	0	0.0450774	1	0	0.0905815	1	0	0.0940139	1	0
Mia3	ENSMUSG00000056050	94.4567	89.5502	94.8805	123.567	150.115	88.6324	91.6658	97.6574	114.389	151.851	83.626	94.2746	123.69	124.33	117.469	95.3668	123.511	105.242	109.918	161.691		109.596	20.1778	113.992	23.765	0.19944	1.04012	-0.0220801	1	0	-0.0242623	1	0	0.13287	1	0	0.130687	1	0
Taf1a	ENSMUSG00000072258	48.6815	49.6085	52.664	42.8636	37.4953	48.8157	48.2737	54.3827	48.0649	49.8077	47.4049	48.2406	40.0774	37.7027	41.9832	46.294	44.9262	43.8127	34.8625	45.1945		44.6722	5.06169	46.4435	4.805	0.358918	1.03965	0.10825	1	0	-0.102137	1	0	-0.00263584	1	0	-0.213019	1	0
Hhipl2	ENSMUSG00000053461	0.419186	0.483342	0.58634	0.704222	0.133277	0.904926	0.325441	1.33064	0.455052	0.296122	0.598315	0.502798	0.584361	0.639863	0.512559	0.722476	0.679964	0.666353	0.106613	0.346128		0.516426	0.149755	0.583372	0.338595	0.255716	1.12963	0.519017	1	0	0.290584	1	0	-0.155973	1	0	-0.384358	1	0
Dusp10	ENSMUSG00000039384	29.6225	20.8716	22.7074	27.2299	29.4099	20.5619	13.9939	19.4968	23.3783	25.0519	19.6523	29.3299	19.8196	14.5692	26.8395	20.4516	21.5646	16.6172	16.2052	21.8061		24.0052	4.94528	19.9128	3.24435	-0.978531	0.829519	-0.342249	1	0	-0.235378	1	0	-0.19135	1	0	-0.0844658	1	0
X1700056E22Rik	ENSMUSG00000044854	0.754536	1.14245	0.906162	0.516429	0.577535	0.402189	0.10848	0.28927	0.455052	0.769917	1.10458	0.754197	0.779147	0.295321	0.605752	0.889201	0.825671	0.749648	0.266533	0.840598		0.743611	0.248284	0.559656	0.271464	-0.70716	0.752619	-0.942832	1	0	-0.129985	1	0	0.00989006	1	0	0.821921	1	0
Hlx	ENSMUSG00000039377	7.79687	9.13957	8.42198	7.08917	8.88515	8.04378	8.19025	6.88462	8.75975	7.7584	7.17978	7.5699	7.15842	7.62913	11.4627	8.94758	6.84821	8.99577	10.1815	6.32921		8.23326	1.27596	8.09391	1.12234	-0.115972	0.983075	-0.0595448	1	0	-0.0119648	1	0	0.0108336	1	0	0.0584099	1	0
Marc1	ENSMUSG00000026621	0.223566	0.351522	0.266518	0.422533	0.133277	0	0	0.173562	0.0568815	0.0592244	0	0.251399	0.14609	0.0492202	0.232981	0.2223	0	0	0.15992	0.0494469		0.207711	0.122755	0.0721334	0.078912	-1.31388	0.347278	-2.19204	1	0	-0.937744	1	0	-0.768838	1	0	0.486777	1	0
Marc2	ENSMUSG00000073481	78.9747	82.5637	77.1304	57.6523	60.6412	74.2542	82.8789	74.863	60.9201	57.9807	91.8183	78.9113	55.6603	58.2767	58.6647	80.695	60.0311	62.429	70.5245	48.7547		70.0294	12.4751	67.3331	10.4217	-0.234573	0.961498	-0.0247576	1	0	-0.0559567	1	0	-0.0911618	1	0	-0.122359	1	0
C130074G19Rik	ENSMUSG00000039349	31.1875	21.0913	10.0744	26.8074	25.3671	17.7466	24.408	9.89302	26.2224	14.2731	16.6147	31.2573	20.7935	34.0112	29.0295	14.3384	27.6357	24.9466	20.5763	17.1086		24.6234	7.09167	19.7149	5.66463	-0.764811	0.800657	-0.308415	1	0	0.200658	1	0	-0.332103	1	0	0.176963	1	0
Mark1	ENSMUSG00000026620	120.111	129.887	167.054	136.431	168.152	135.538	111.246	129.651	146.527	195.796	135.449	120.923	113.463	131.172	113.182	138.215	125.745	139.809	122.605	173.855		133.582	18.7326	141.899	23.9347	0.386954	1.06226	-0.00563169	1	0	-0.232363	1	0	0.189178	1	0	-0.0375519	1	0
Rab3gap2	ENSMUSG00000039318	43.8469	44.072	47.0671	61.0326	57.1315	52.0332	48.4906	48.8287	55.2888	62.7186	47.4049	43.6317	56.196	58.4736	47.1554	42.1259	61.0996	56.5151	51.3342	62.847		50.6012	6.45089	54.1282	6.49289	0.54497	1.0697	0.079014	1	0	-0.0018135	1	0	0.116204	1	0	0.0353757	1	0
Iars2	ENSMUSG00000026618	79.0586	85.0683	75.3714	80.2813	100.047	80.84	81.0347	78.3342	79.3497	102.577	68.2079	78.213	85.1218	89.9253	81.8696	78.9166	80.9643	80.8786	78.8937	100.328		82.3164	8.16568	84.2116	8.68689	0.224811	1.02302	0.00781197	1	0	-0.0579366	1	0	0.0584941	1	0	-0.00725405	1	0
Bpnt1	ENSMUSG00000026617	32.6407	31.9445	37.8456	35.3519	37.2732	32.1751	33.4119	32.861	35.2096	41.3386	29.5475	32.3746	30.6302	33.4205	31.9184	31.122	35.6495	39.1483	38.2741	41.2882		33.2947	2.58687	36.0478	3.5672	0.88359	1.08269	-0.000236517	1	0	-0.148213	1	0	0.232534	1	0	0.0845576	1	0
Eprs	ENSMUSG00000026615	105.551	101.546	104.155	122.206	120.349	105.424	97.5779	102.459	127.073	121.765	95.3161	105.923	111.175	116.603	113.182	95.4779	124.433	109.698	116.048	132.765		109.601	8.16865	113.272	12.3656	0.35037	1.0335	0.00125848	1	0	-0.0305829	1	0	0.0934355	1	0	0.0615938	1	0
Slc30a10	ENSMUSG00000026614	0.0279458	0.0878804	0	0	0	0	0	0	0	0	0	0.0279332	0	0	0	0	0.0971377	0	0	0		0.0143759	0.0268655	0.00971377	0.0291413	-0.166349	0.675696	-2.34389	1	0	-1.20359	1	0	0.941081	1	0	2.00418	1	0
Lyplal1	ENSMUSG00000039246	5.67299	6.81073	5.06385	5.96241	3.46521	5.02736	4.12225	4.22334	3.6973	3.19812	5.56893	5.89391	4.3827	4.18372	4.51984	4.0014	3.30268	4.16471	3.19839	4.40078		5.15243	0.958431	3.93363	0.559239	-1.55331	0.763452	-0.41063	1	0	-0.132128	1	0	-0.367802	1	0	-0.0892444	1	0
Tgfb2	ENSMUSG00000039239	57.4285	50.3116	69.6679	111.314	86.6747	63.4956	56.9521	64.97	86.4599	84.0986	58.0365	57.7379	59.0204	66.1028	61.0877	65.3007	68.2878	69.0092	76.0684	98.5972		67.7382	17.2863	73.3239	12.156	0.373804	1.08246	-0.0764025	1	0	-0.313659	1	0	0.321168	1	0	0.0839135	1	0
Rrp15	ENSMUSG00000001305	23.3068	28.0778	24.3598	20.6102	17.8147	22.774	22.9436	24.2408	23.6058	18.7741	23.1502	23.4639	18.2613	19.1959	18.9647	20.7295	19.1847	20.3238	23.3483	17.1581		21.7205	3.12094	21.3083	2.2874	-0.150675	0.98102	-0.0232022	1	0	-0.14684	1	0	-0.0339279	1	0	-0.157555	1	0
D1Pas1	ENSMUSG00000039224	0	0	0	0	0	0	0	0	0	0	0	0	0	0	0	0	0.194275	0	0	0		0	0	0.0194275	0.0582826	0.471405	#DIV/0!	0	1	0	0	1	0	2.98541	1	0	2.80509	1	0
Spata17	ENSMUSG00000026611	0.0558915	0	0.159911	0.187792	0	0	0.16272	0	0.0568815	0.118449	0.0920484	0.0558664	0.0973934	0	0.0931925	0.0555751	0	0	0.0533065	0.0494469		0.0742096	0.0621732	0.0496379	0.0524209	-0.427303	0.668888	-0.18174	1	0	-0.177372	1	0	-1.03383	1	0	-1.00991	1	0
Gpatch2	ENSMUSG00000039210	15.7614	14.4563	14.4453	19.2487	20.7913	17.445	14.5363	17.1826	16.7232	19.3664	14.4516	15.9219	19.7709	17.8177	19.0579	14.7274	18.019	16.5339	14.4461	20.8666		17.1723	2.32169	16.9846	1.99671	-0.0866646	0.989072	0.00923383	1	0	0.0381759	1	0	-0.0393897	1	0	-0.0104483	1	0
Esrrg	ENSMUSG00000026610	0.391241	0.0439402	0.266518	0.798118	0.932941	0.402189	0.488161	0.636393	0.284407	0.414571	0	0.446931	0.0486967	0.738303	0.0931925	0.277875	0.291413	0.166588	0.213226	0.346128		0.375988	0.327968	0.352095	0.131627	-0.0956143	0.936453	-0.125456	1	0	-0.8389	1	0	-0.0599694	1	0	-0.770318	1	0
Ush2a	ENSMUSG00000026609	0	0	0	0	0	0	0	0	0	0	0	0	0	0	0	0	0	0	0	0		0	0	0	0	#DIV/0!	#DIV/0!	0	1	0	0	1	0	0	1	0	-5.12548e-15	1	0
Kctd3	ENSMUSG00000026608	24.1731	21.5746	24.4664	27.8402	28.7435	22.0199	21.2079	26.0921	26.1655	35.1793	21.8155	23.9388	26.1988	25.1023	24.6028	26.676	26.13	28.32	29.9583	34.7612		24.8456	2.17753	27.651	4.40597	0.807265	1.11291	0.0428877	1	0	-0.0596353	1	0	0.261768	1	0	0.15924	1	0
Kcnk2	ENSMUSG00000037624	0.363295	0.131821	0.213215	0.938962	0.222129	0.502736	0.542401	0.520685	0.568815	0.53302	0.506266	0.418998	0.389574	0.246101	0.326174	0.666901	0.194275	0.333177	0.692985	0.741704		0.375653	0.215695	0.52967	0.156228	0.817827	1.41	0.508742	1	0	0.0265246	1	0	0.447249	1	0	-0.0352478	1	0
Cenpf	ENSMUSG00000026605	1.03399	0.659103	0.373126	0.845066	0.533109	0.703831	0.922082	0.462832	0.625696	0.473795	0.920484	1.03353	0.973934	0.639863	0.885329	1.1115	0.631395	0.499765	0.959518	0.840598		0.789754	0.214772	0.723101	0.214053	-0.31086	0.915604	-0.141372	1	0	0.339978	1	0	-0.166178	1	0	0.314683	1	0
Ptpn14	ENSMUSG00000026604	67.6846	53.4752	41.6834	86.6662	103.245	54.6977	56.8979	42.9855	82.7626	102.932	43.677	67.0397	80.6904	113.748	94.7302	48.3503	84.5584	79.3793	70.0448	108.338		75.264	23.5108	73.0947	21.2737	-0.0967596	0.971177	-0.0521712	1	0	0.180641	1	0	-0.033347	1	0	0.199462	1	0
Smyd2	ENSMUSG00000026603	15.8452	16.917	18.2831	16.3849	16.9262	16.8417	18.2789	14.1164	15.5286	16.2867	16.2005	15.6147	16.5082	18.4084	15.7961	18.0063	16.902	13.5769	14.2862	15.3285		16.6884	0.929133	15.9152	1.5421	-0.607368	0.953668	-0.0562274	1	0	-0.0314238	1	0	-0.0796988	1	0	-0.0548904	1	0
Prox1	ENSMUSG00000010175	0.167675	0.527283	0.106607	0.375585	0.0888515	0.251368	0	0	0.796341	0.177673	0.322169	0.167599	0	0.442982	0.186385	0.11115	0.242844	0.0416471	0.266533	0.0988938		0.238514	0.161379	0.198645	0.220952	-0.206069	0.832845	-0.0443858	1	0	-0.180182	1	0	-0.544832	1	0	-0.677157	1	0
Rps6kc1	ENSMUSG00000089872	26.297	25.5732	23.2937	24.413	31.4979	24.0811	27.4455	25.8029	26.2792	32.2181	24.9451	26.0337	24.6892	23.3304	26.3735	23.8973	26.0815	25.2381	25.6937	34.0689		25.6447	2.21755	27.0806	3.21069	0.520431	1.05599	0.0506162	1	0	-0.0642336	1	0	0.106288	1	0	-0.00856077	1	0
Angel2	ENSMUSG00000026634	51.0569	55.9359	54.6362	54.6946	53.6663	51.0277	55.0537	52.7628	63.2522	60.2312	52.3295	50.7546	65.9353	61.0823	63.0448	55.2972	62.2653	55.0991	55.9719	62.3526		56.3136	4.97614	57.3314	4.12051	0.222773	1.01807	0.0645103	1	0	0.118374	1	0	-0.0101228	1	0	0.0437386	1	0
Vash2	ENSMUSG00000037568	0.19562	0.307582	0.746251	0.516429	0.399832	0.653557	0.379681	0.231416	0.0568815	0.769917	0.184097	0.195532	0.389574	0.147661	0.419366	0.33345	0	0.166588	0.586372	0.197788		0.350194	0.176503	0.337565	0.245611	-0.0590525	0.963936	-0.0156552	1	0	-0.669525	1	0	-0.067392	1	0	-0.718392	1	0
Flvcr1	ENSMUSG00000066595	12.883	12.1714	15.2448	18.967	10.9287	11.3116	10.6311	11.4551	19.3397	12.6148	11.2299	13.0169	15.096	16.6857	17.1008	14.9497	14.9592	14.5348	12.6336	11.7684		14.3324	2.56533	13.4198	2.47132	-0.362335	0.936324	-0.102381	1	0	0.0592617	1	0	-0.0859419	1	0	0.0756965	1	0
Spata45	ENSMUSG00000057072	0.223566	0.131821	0.213215	0.422533	0.133277	0.201095	0.10848	0.28927	0.170644	0.118449	0.0460242	0.251399	0.29218	0.541422	0.419366	0.33345	0.43712	0.416471	0.106613	0.0494469		0.26748	0.146066	0.223104	0.130691	-0.320195	0.834094	-0.324136	1	0	0.443519	1	0	-0.168536	1	0	0.596433	1	0
Tatdn3	ENSMUSG00000026632	20.7358	23.0686	23.2937	16.6666	10.8399	21.1652	17.3026	18.9182	17.2351	9.59435	25.6355	21.0337	20.2578	20.2787	19.3375	21.2297	15.7849	19.4075	18.9238	10.3344		20.1148	3.8614	16.9896	3.86409	-0.80906	0.844632	-0.167138	1	0	0.171439	1	0	-0.314535	1	0	0.0240401	1	0
Nsl1	ENSMUSG00000062510	1.08988	1.01063	0.639644	0.657274	0.755238	0.653557	0.813601	0.462832	0.796341	1.00681	0.782412	1.08939	0.535664	0.541422	0.186385	0.722476	0.582826	0.333177	0.746291	0.791151		0.728794	0.268905	0.690907	0.182523	-0.164866	0.948013	-0.173874	1	0	-0.377792	1	0	-0.0398073	1	0	-0.243121	1	0
Batf3	ENSMUSG00000026630	1.25756	0.746984	0.426429	1.59624	0.444258	1.05575	0.488161	1.27279	0.511933	0.473795	0.966508	1.28493	0.389574	0.442982	1.2581	2.223	0.388551	0.916236	1.49258	0.445022		0.881356	0.425996	0.926782	0.568177	0.090464	1.05154	-0.240285	1	0	-0.0392847	1	0	0.308105	1	0	0.508723	1	0
Fam71a	ENSMUSG00000091017	0	0.0439402	0	0	0	0	0.16272	0	0.284407	0	0.0460242	0	0.584361	0.246101	0.326174	0	1.4085	1.33271	50.3214	0		0.12466	0.188966	5.35097	14.9993	0.492726	42.9245	2.71582	1	0	4.14633	1	0	5.44258	0.969811	0	6.79139	0.134317	0
Atf3	ENSMUSG00000026628	53.3764	7.60166	39.4447	64.0842	48.2908	12.4679	30.5372	22.968	68.3147	37.5483	65.9987	53.4083	20.6961	25.5453	106.1	15.6722	46.529	136.602	807.061	97.5093		48.4546	26.3995	127.521	229.565	0.483891	2.63176	-0.308519	1	0	0.352733	1	0	2.02142	1	0	2.68264	0.137275	0
Nenf	ENSMUSG00000037499	267.692	237.497	217.532	133.239	131.5	208.585	254.495	223.895	164.615	124.727	324.056	266.902	132.358	127.726	139.276	180.841	130.067	160.508	178.417	109.772		197.778	69.8196	173.592	43.5694	-0.415606	0.877713	-0.0164403	1	0	0.00421316	1	0	-0.382807	1	0	-0.362151	1	0
Pacc1	ENSMUSG00000026627	11.0106	10.0623	11.1405	11.0798	10.5733	10.4569	14.1024	10.9922	11.035	12.4371	10.1714	11.1174	9.93413	10.8777	10.9035	10.8371	12.2394	12.4525	11.7807	11.7189		10.6871	0.443733	11.8052	1.01495	1.42758	1.10463	0.131594	1	0	-0.0223234	1	0	0.155121	1	0	0.00120112	1	0
Ppp2r5a	ENSMUSG00000026626	177.595	194.128	199.142	164.084	198.183	164.294	167.548	179.926	177.982	215.814	169.461	176.622	164.984	178.669	179.256	177.618	174.265	177.583	176.178	198.035		180.213	12.2703	180.924	14.3672	0.053275	1.00395	-0.0432792	1	0	-0.102643	1	0	0.0564447	1	0	-0.00291846	1	0
Dtl	ENSMUSG00000037474	0.866319	0.659103	0.533036	0.704222	0.399832	0.301642	0.433921	0.462832	0.568815	0.355346	0.552291	0.893863	0.779147	0.344542	0.605752	0.4446	0.874239	0.333177	0.692985	0.395575		0.633811	0.174476	0.486313	0.169701	-0.857021	0.767285	-0.598303	1	0	0.00938327	1	0	-0.246605	1	0	0.360743	1	0
Ints7	ENSMUSG00000037461	34.7925	39.1507	38.3253	39.7651	24.3009	33.2309	32.2729	33.0925	41.6373	24.282	33.5977	34.5534	46.0671	39.8684	38.6283	37.2353	35.941	37.6906	32.6769	25.3663		36.9049	5.39194	33.3425	5.06942	-0.680732	0.903471	-0.0997266	1	0	0.127944	1	0	-0.189676	1	0	0.0379925	1	0
Lpgat1	ENSMUSG00000026623	54.5781	40.8644	47.7068	60.657	79.7887	45.6485	45.6702	53.457	61.8302	83.2103	38.3382	54.8608	63.3057	58.9166	60.5752	48.0724	62.8967	63.9283	58.7438	84.6037		55.9591	11.3292	60.8061	13.2767	0.39274	1.08662	0.031013	1	0	-0.039289	1	0	0.205679	1	0	0.135376	1	0
Nek2	ENSMUSG00000026622	0.475078	0.615163	0.106607	0.516429	0.399832	0.201095	0.705121	0.28927	0.227526	0.236898	0.0920484	0.446931	0.779147	0.196881	0.232981	0.4446	0.194275	0.166588	0.479759	0.296682		0.38611	0.214378	0.324181	0.161127	-0.326574	0.839609	-0.358332	1	0	-0.277633	1	0	-0.174206	1	0	-0.0926338	1	0
Slc30a1	ENSMUSG00000037434	25.6263	25.6171	26.2254	28.8731	38.1173	27.0975	34.2797	23.9515	26.3361	33.0472	24.8531	25.4192	25.858	28.4493	25.8609	23.7305	26.9071	28.1118	20.4697	34.7612		27.49	3.75383	27.8692	4.54495	0.090994	1.0138	0.00276791	1	0	-0.147166	1	0	0.0393212	1	0	-0.110607	1	0
Rd3	ENSMUSG00000049353	0.167675	0.307582	0.106607	0.0938962	0.0888515	0	0	0	0	0.118449	0.230121	0.167599	0	0.246101	0.139789	0.11115	0	0.249883	0	0		0.154822	0.0850002	0.0479481	0.0811391	-1.28621	0.309698	-2.50076	1	0	0.0251896	1	0	-0.998102	1	0	1.50988	1	0
Traf5	ENSMUSG00000026637	42.0304	43.8084	49.4658	30.4693	37.5398	43.4364	38.402	42.0598	37.0867	42.1678	43.4929	42.4585	40.1748	32.0424	35.7859	44.1266	40.1664	36.6911	37.5811	32.8328		39.7268	5.51112	39.4551	3.3771	-0.0594572	0.99316	-0.000968648	1	0	-0.0673777	1	0	-0.0198483	1	0	-0.0862547	1	0
Rcor3	ENSMUSG00000037395	20.8196	21.4428	21.6946	24.9764	27.855	22.422	21.1536	22.7945	32.0812	29.7306	20.5728	20.056	29.4128	32.9775	28.051	20.4516	34.6782	31.277	30.598	27.3441		24.7859	4.30364	27.2531	4.88518	0.535934	1.09954	0.134261	1	0	0.165545	1	0	0.140874	1	0	0.172148	1	0
Kcnh1	ENSMUSG00000058248	0.670698	0.263641	0	1.03286	1.28835	0.251368	0.542401	0.0578539	0.796341	0.829142	0.506266	0.754197	1.5096	2.90399	1.77066	0.11115	1.4085	0.874589	0.959518	1.38451		1.07003	0.804291	0.721537	0.455509	-0.533188	0.674318	-0.400029	1	0	1.17592	1	0	-0.640872	1	0	0.933501	1	0
Hhat	ENSMUSG00000037375	3.04609	2.63641	1.38589	3.09858	4.35372	2.31259	1.78992	2.2563	2.90096	3.43501	2.39326	3.12852	2.24005	3.05165	1.63087	3.1122	2.08846	1.91577	2.18557	4.64801		2.6965	0.806239	2.66448	0.834356	-0.0390354	0.988123	-0.200018	1	0	-0.222049	1	0	0.15736	1	0	0.135342	1	0
Sertad4	ENSMUSG00000016262	22.1051	16.3018	11.5669	31.5022	23.9455	25.3882	18.6586	19.0918	32.8775	28.4869	17.5812	22.0393	25.5171	25.4469	28.7499	16.3391	24.9158	34.7337	35.6621	24.6246		22.4756	5.67876	26.0778	6.49193	0.590635	1.16027	0.239295	1	0	0.177956	1	0	0.192175	1	0	0.130825	1	0
Syt14	ENSMUSG00000016200	0	0	0	0	0	0	0	0	0	0	0.138073	0	0.0486967	0.0492202	0	0.0555751	0	0	0	0		0.023599	0.0427656	0.00555751	0.0166725	-0.555863	0.235498	0	1	0	3.25838	1	0	-1.67503	1	0	1.34599	1	0
Utp25	ENSMUSG00000016181	13.5537	14.7639	17.6968	14.3192	12.1282	16.1881	14.3194	16.7776	16.4388	14.6876	15.0039	13.4917	15.7777	16.8333	15.2836	14.8385	15.6392	16.4922	16.0453	15.0319		14.8852	1.5595	15.6459	0.823775	0.609927	1.0511	0.115799	1	0	0.0764809	1	0	0.0329545	1	0	-0.00636781	1	0
Irf6	ENSMUSG00000026638	28.0017	17.3124	3.78456	21.3144	21.2355	18.4002	20.5028	4.45475	29.9197	14.9838	11.1839	27.7377	23.764	31.7963	30.5206	10.8927	30.9384	30.9021	24.8408	19.1854		21.6651	8.43395	20.5021	8.4324	-0.137913	0.946317	-0.0552992	1	0	0.446605	1	0	-0.098119	1	0	0.403759	1	0
A130010J15Rik	ENSMUSG00000079144	4.52721	4.21826	3.89117	3.52111	5.06454	4.17271	2.76624	4.33905	7.16707	4.50105	3.63591	4.46931	4.33401	4.57748	5.73134	3.61238	4.27406	4.74777	4.31783	4.25243		4.39703	0.626023	4.41506	1.05711	0.020749	1.0041	0.108461	1	0	0.0971395	1	0	-0.0989317	1	0	-0.110248	1	0
Traf3ip3	ENSMUSG00000037318	0.419186	0.439402	0.213215	0.516429	0.444258	0.703831	0.488161	0.404978	0.341289	0.177673	2.8535	0.418998	0.730451	0.393762	0.559155	5.94653	0.728533	0.124941	0.319839	0.346128		0.698836	0.728964	0.95819	1.67315	0.200972	1.37112	0.0590102	1	0	1.26763	1	0	0.584945	1	0	1.79052	1	0
Lamb3	ENSMUSG00000026639	0.307403	0.131821	0.213215	0.375585	0.977367	0.502736	0.325441	0.347124	0.227526	0.355346	0.552291	0.335198	0.486967	0.442982	0.419366	0.4446	0.291413	0.29153	0.266533	0.197788		0.424219	0.219236	0.325004	0.0886882	-0.593299	0.766121	-0.175772	1	0	0.142861	1	0	-0.568155	1	0	-0.248868	1	0
Hsd11b1	ENSMUSG00000016194	38.5652	22.1898	15.618	50.0936	39.8499	29.3598	40.1377	27.1335	40.1015	36.6599	34.288	38.8551	39.9313	38.9824	43.1947	21.5075	34.8724	42.4384	57.8376	37.8763		36.1568	9.55579	36.7925	9.40192	0.067058	1.01758	0.0594603	1	0	0.230764	1	0	-0.00518	1	0	0.166116	1	0
G0s2	ENSMUSG00000009633	18.5839	14.5442	9.91448	14.9765	11.1064	13.7247	26.5776	13.5378	14.903	7.87684	23.0121	18.5476	10.275	15.4551	12.2548	12.1709	10.928	15.0346	17.1114	8.7521		14.867	4.00932	14.0617	4.97826	-0.178176	0.945831	0.147239	1	0	0.201568	1	0	-0.314342	1	0	-0.260006	1	0
Camk1g	ENSMUSG00000016179	0	0.0439402	0	0	0	0	0	0	0	0	0	0	0	0	0.0465963	0	0	0	0	0		0.00905365	0.018117	0	0	-0.706727	0	-1.28465	1	0	0.0209247	1	0	-1.3455	1	0	-5.12548e-15	1	0
Plxna2	ENSMUSG00000026640	26.6603	15.0715	15.7779	37.3238	43.1818	18.8023	27.7167	15.852	37.7693	39.9172	16.4767	26.8438	33.0164	39.7699	37.9294	16.8392	39.0008	33.1094	29.6917	52.5126		29.2051	10.0878	31.1211	11.1701	0.18003	1.0656	0.0208134	1	0	0.158001	1	0	0.152464	1	0	0.289641	1	0
Cd34	ENSMUSG00000016494	239.439	179.628	131.127	279.154	268.376	206.675	181.65	128.436	198.744	199.705	202.875	238.605	222.934	274.747	311.356	132.602	219.094	226.518	274.635	244.119		234.824	50.5365	201.218	43.1472	-0.715218	0.856888	-0.262408	1	0	0.187885	1	0	-0.188937	1	0	0.261355	1	0
Cd46	ENSMUSG00000016493	4.47132	5.09707	4.58411	3.94364	1.1995	4.42408	2.87472	4.16548	4.94869	1.71751	3.86603	4.46931	7.06102	4.67592	4.28686	5.16848	5.00259	3.74824	3.46492	2.07677		4.36548	1.35736	3.75915	1.15854	-0.480499	0.861108	-0.0892213	1	0	0.334053	1	0	-0.323211	1	0	0.100011	1	0
Cr1l	ENSMUSG00000016481	105.691	85.9471	92.2153	97.1357	112.886	100.497	96.9813	98.1203	117.915	113.829	85.0067	105.001	105.477	117.243	119.24	92.8659	118.605	109.074	107.413	120.65		102.584	11.5984	107.595	9.53422	0.47199	1.04885	0.0943566	1	0	0.106955	1	0	0.0445882	1	0	0.0571854	1	0
Cr2	ENSMUSG00000026616	0.139729	0.219701	0.159911	0.140844	0.266555	0.703831	0.10848	0.0578539	0.113763	0.296122	1.93302	0.139666	0.243484	0.196881	0.232981	1.5561	0.194275	0	0.0533065	0.148341		0.367277	0.523805	0.323207	0.452828	-0.0900102	0.88001	0.468645	1	0	1.53851	1	0	-0.498981	1	0	0.566528	1	0
Fam171a1	ENSMUSG00000050530	35.547	31.9445	27.3981	34.2721	48.5129	32.4768	35.5273	27.5963	40.4996	47.2611	30.2839	35.559	37.7399	38.0965	38.5351	34.9011	42.352	39.8146	45.1506	46.0845		35.7889	5.44496	39.1664	6.09586	0.584384	1.09437	0.0448305	1	0	0.0199818	1	0	0.2091	1	0	0.184246	1	0
Nmt2	ENSMUSG00000026643	69.8644	64.68	69.508	90.9855	59.5749	64.8027	59.5014	61.9037	99.3151	71.7207	61.4423	70.1682	81.9566	79.5399	88.8591	65.8009	82.4699	95.2469	86.4632	80.0051		73.6579	10.5201	76.723	13.3971	0.254473	1.04161	0.0106529	1	0	0.107098	1	0	0.102499	1	0	0.19894	1	0
Rpp38	ENSMUSG00000049950	6.45547	4.56978	5.38367	4.13143	4.08717	5.68092	6.45457	5.72754	4.20923	5.21175	6.44339	6.50844	3.45747	3.24853	5.21878	7.66936	4.07978	3.87318	3.2517	4.8458		4.95041	1.1776	5.10038	1.26493	0.12272	1.03029	0.144642	1	0	0.0164158	1	0	-0.0770377	1	0	-0.205237	1	0
Acbd7	ENSMUSG00000026644	0.0279458	0	0.159911	0.0469481	0.177703	0.0502736	0	0	0.170644	0.177673	0.276145	0.0279332	0	0	0.0931925	0.0555751	0	0	0	0.0494469		0.0809779	0.0896003	0.0503613	0.0658678	-0.389353	0.621915	-0.0115593	1	0	-0.020814	1	0	-1.70598	1	0	-1.68137	1	0
Olah	ENSMUSG00000026645	0	0	0	0	0	0	0	0	0	0	0	0	0	0	0	0	0	0	0	0		0	0	0	0	#DIV/0!	#DIV/0!	0	1	0	0	1	0	0	1	0	-5.12548e-15	1	0
Meig1	ENSMUSG00000026650	0	0	0	0	0	0	0	0	0	0	0	0	0	0	0	0	0	0	0	0		0	0	0	0	#DIV/0!	#DIV/0!	0	1	0	0	1	0	0	1	0	-5.12548e-15	1	0
Dclre1c	ENSMUSG00000026648	6.37163	3.25158	3.62465	8.59151	6.08633	4.17271	2.98321	4.57046	6.65513	5.50787	3.72796	6.25704	8.22974	10.6808	9.17947	4.16813	5.77969	7.49648	6.07694	6.97202		6.60007	2.4223	5.43826	1.3636	-0.591077	0.823971	-0.227918	1	0	0.443365	1	0	-0.316797	1	0	0.35441	1	0
Suv39h2	ENSMUSG00000026646	1.31345	0.834864	1.91893	1.40844	2.31014	1.55848	1.19328	0.809955	1.64956	1.65828	1.01253	1.28493	1.85047	1.27973	2.00364	1.27823	2.33131	2.41553	1.5992	2.71958		1.52171	0.449621	1.72134	0.566289	0.390436	1.13119	-0.171309	1	0	-0.0644033	1	0	0.486607	1	0	0.593252	1	0
Hspa14	ENSMUSG00000109865	27.806	28.5611	26.1188	26.7604	26.2112	25.4887	29.0184	29.2162	29.8059	28.0724	26.0957	27.9611	27.0754	27.5633	27.4452	29.5659	29.5299	28.1118	27.8793	28.2836		27.1598	0.809336	28.4972	1.20488	1.30306	1.04924	0.0633852	1	0	0.00710636	1	0	0.0743482	1	0	0.0180681	1	0
Gm45902	ENSMUSG00000051396	3.32555	3.1637	3.09161	3.33332	3.1098	2.51368	3.52561	2.8927	2.84407	2.84277	2.43928	3.26818	4.77228	3.24853	3.12195	2.55645	4.27406	3.08188	4.26452	4.99414		3.28742	0.551557	3.37899	0.808657	0.132296	1.02785	-0.133906	1	0	0.0690157	1	0	0.188107	1	0	0.390929	1	0
Cdnf	ENSMUSG00000039496	6.70698	6.67891	7.2493	7.74644	8.12991	6.78694	5.96641	6.5375	8.3047	7.58072	4.3723	6.84363	6.08709	6.05409	7.26902	4.27928	7.52817	7.12165	6.13025	8.65321		6.71377	0.999774	6.88888	1.20122	0.158462	1.02608	-0.0530833	1	0	-0.250174	1	0	0.138993	1	0	-0.0580716	1	0
Fam107b	ENSMUSG00000026655	9.72513	9.93049	7.72903	14.0844	10.8399	8.54652	9.49202	7.92599	9.44233	9.17978	11.414	9.69282	10.1776	10.5331	12.7208	14.9497	10.1509	9.91201	11.301	7.96095		10.6847	1.66581	9.88612	1.94696	-0.440774	0.925256	-0.230457	1	0	0.0590197	1	0	-0.00771801	1	0	0.281738	1	0
Frmd4a	ENSMUSG00000026657	33.4231	31.4612	25.5857	38.5444	45.2254	25.1368	24.3538	27.0178	40.8409	47.7941	24.2087	33.017	39.493	37.3581	42.0298	32.7337	39.0008	35.6083	31.5042	43.4638		35.0347	6.45212	34.7454	7.59517	-0.0410473	0.991744	-0.0779791	1	0	0.0149483	1	0	0.0503148	1	0	0.143239	1	0
Prpf18	ENSMUSG00000039449	46.8371	43.8084	46.4808	47.089	54.9991	43.7381	41.5479	43.3905	49.9419	59.7574	36.083	46.844	47.528	47.0053	48.7397	41.0144	46.4318	51.809	42.432	60.7208		46.5414	4.41457	48.0784	6.93957	0.264274	1.03302	-0.00528203	1	0	-0.0806183	1	0	0.100084	1	0	0.0247476	1	0
Bend7	ENSMUSG00000048186	2.87841	2.37277	3.78456	2.81689	3.64291	3.51916	3.14593	2.48772	5.40374	3.49424	1.5188	2.87712	3.45747	2.80555	3.35493	3.39008	4.85689	4.74777	2.4521	3.36239		2.95094	0.634716	3.686	0.946358	0.91227	1.24909	0.22297	1	0	-0.141714	1	0	0.427944	1	0	0.0632469	1	0
Sephs1	ENSMUSG00000026662	50.3303	53.0358	48.7195	45.258	60.2858	50.9272	48.1652	46.746	51.6484	66.2129	47.497	50.2798	54.5403	48.285	53.2129	49.8508	53.8143	50.5596	49.1486	62.5504		51.1444	4.07888	52.9623	6.04777	0.35243	1.03554	0.0333539	1	0	-0.0216374	1	0	0.0673241	1	0	0.0123326	1	0
Phyh	ENSMUSG00000026664	50.2465	57.1662	52.6107	46.3847	47.9354	48.7654	54.0231	58.6639	45.6758	44.7736	46.4384	50.3356	39.7365	40.6067	48.4135	50.9067	40.1664	45.1871	41.7923	46.4801		47.9874	4.9391	47.6435	5.3263	-0.0669675	0.992832	-0.0138579	1	0	-0.172823	1	0	-0.00709287	1	0	-0.166053	1	0
Ucma	ENSMUSG00000026668	0.0558915	0	0.319822	0.0938962	0.266555	0	0	0	0	0	0	0.0558664	0	0	0	0	0	0	0	0		0.0792031	0.112102	0	0	-0.999184	0	-4.65041	1	0	-2.86306	1	0	-1.8788	1	0	-5.12548e-15	1	0
Mcm10	ENSMUSG00000026669	0.475078	0.351522	0.799555	0.516429	0.355406	0.351916	0.379681	0.347124	0.341289	0.118449	1.42675	0.502798	0.730451	0.541422	1.02512	0.722476	0.485689	0.29153	0.746291	0.197788		0.672453	0.320254	0.398223	0.192903	-1.03733	0.592195	-0.663683	1	0	0.755689	1	0	-0.791651	1	0	0.626251	1	0
Optn	ENSMUSG00000026672	36.4692	34.8007	34.2209	36.197	37.7175	34.1861	36.1781	34.4809	37.2574	43.2338	37.1415	35.6707	34.1851	36.423	32.431	37.2909	37.2523	35.7748	33.7963	42.376		35.5257	1.52264	37.1827	3.07158	0.683543	1.04664	0.0464732	1	0	-0.0289715	1	0	0.0846633	1	0	0.00921836	1	0
Ccdc3	ENSMUSG00000026676	747.94	803.227	725.569	593.283	1070.44	836.403	1050.79	931.969	855.839	1393.14	757.651	747.52	739.703	635.974	698.851	907.096	767.631	856.014	927.48	1335.46		752.016	121.006	986.182	202.127	1.40573	1.31139	0.363073	1	0	-0.138518	1	0	0.421279	1	0	-0.0803123	1	0
Camk1d	ENSMUSG00000039145	8.41168	5.44859	5.11715	7.23001	13.2833	6.83722	6.40033	3.81836	7.0533	11.7264	4.87857	8.29616	9.59325	8.12134	10.4842	8.72528	9.17951	11.6195	9.96832	17.9987		8.08642	2.48951	9.3327	3.7052	0.394837	1.15412	-0.141932	1	0	0.0656438	1	0	0.474928	1	0	0.682439	1	0
Cdc123	ENSMUSG00000039128	63.1854	64.1527	66.363	52.7227	48.2019	63.194	63.1897	63.2922	56.2558	45.1882	62.1787	63.7156	51.4724	54.093	55.403	61.855	55.4656	56.0986	54.5326	50.0897		58.1489	6.10788	56.9161	5.80387	-0.206906	0.978801	-0.0171401	1	0	-0.0381896	1	0	-0.0455337	1	0	-0.0665818	1	0
Nudt5	ENSMUSG00000025817	16.0968	14.676	16.5241	19.9999	13.2389	17.7969	15.6211	16.1991	13.8791	13.7993	14.9118	16.8996	16.9952	16.5872	19.0579	16.5614	17.7762	16.6172	18.3374	14.9824		16.4987	1.89345	16.157	1.51185	-0.199454	0.979288	-0.0580716	1	0	0.0689399	1	0	-0.003166	1	0	0.123838	1	0
Gm13199	ENSMUSG00000056718	0.503024	0.571223	0.639644	0.798118	0.31098	0.402189	0.596641	0.520685	0.511933	0.296122	0.87446	0.502798	0.925237	0.590643	0.885329	1.16708	1.11708	0.583059	0.15992	0.0988938		0.660146	0.192476	0.54536	0.339071	-0.416348	0.826121	-0.265738	1	0	0.414666	1	0	-0.264245	1	0	0.41534	1	0
Sec61a2	ENSMUSG00000025816	9.86486	11.2926	7.83564	14.4131	7.37468	10.7083	7.91905	8.33097	14.391	7.34382	10.9077	10.0001	17.7256	15.9474	16.6349	11.3373	13.4536	14.0351	10.3948	8.15874		12.1997	3.52502	10.6073	2.52606	-0.519287	0.869472	-0.0603862	1	0	0.485681	1	0	-0.308916	1	0	0.237115	1	0
Dhtkd1	ENSMUSG00000025815	4.80667	5.71223	4.58411	6.19715	5.46437	4.12244	4.33921	4.16548	4.94869	5.56709	3.54386	4.72071	8.13235	7.33381	7.59519	4.6683	6.26538	5.49742	4.85089	4.94469		5.80905	1.41466	4.93696	0.645879	-0.793066	0.849874	-0.209945	1	0	0.222854	1	0	-0.249942	1	0	0.182818	1	0
Upf2	ENSMUSG00000043241	49.8273	43.4569	45.5213	49.3894	56.6428	47.408	44.9108	48.0766	58.2466	61.0011	41.9741	49.9446	54.9786	51.9273	45.1052	45.4048	54.3485	55.6822	51.814	59.9297		48.8768	4.60068	52.6822	5.72369	0.732862	1.07786	0.084323	1	0	-0.0055252	1	0	0.131571	1	0	0.0417214	1	0
Proser2	ENSMUSG00000045319	8.32784	6.19557	10.9806	6.19715	9.68482	5.5301	7.26817	5.84325	5.91568	9.29823	11.1839	8.1565	4.96706	4.72514	4.47324	8.83643	5.34257	4.28965	4.37114	5.63695		7.48918	2.4135	6.23322	1.62429	-0.61055	0.832297	-0.289465	1	0	-0.301106	1	0	-0.239292	1	0	-0.250869	1	0
Echdc3	ENSMUSG00000039063	9.16621	12.523	7.72903	8.02813	9.90694	9.3509	8.62417	9.95088	7.62212	7.99529	8.19231	9.19002	9.39846	7.67835	9.22606	9.94793	7.67388	7.12165	6.61001	7.61483		9.10385	1.35494	8.25117	1.10838	-0.688861	0.906338	-0.121706	1	0	-0.116527	1	0	-0.167202	1	0	-0.161997	1	0
AL845275.1	ENSMUSG00000118578	0	0.0878804	0	0.0469481	0.0444258	0	0	0	0	0.0592244	0	0	0	0.0492202	0	0	0	0	0	0		0.0228475	0.0301717	0.00592244	0.0177673	-0.683592	0.259217	-1.22981	1	0	-1.51815	1	0	-1.3319	1	0	-1.44135	1	0
Usp6nl	ENSMUSG00000039046	20.2327	18.9822	20.2021	23.568	32.9639	20.4614	19.201	19.9018	28.782	32.7511	13.9453	20.1957	25.9066	24.0687	22.0866	21.1185	22.7302	27.8619	25.6404	30.4099		22.2152	4.74708	24.8858	4.6104	0.570741	1.12022	0.0624524	1	0	-0.12684	1	0	0.267313	1	0	0.0780192	1	0
Celf2	ENSMUSG00000002107	148.588	150.671	175.102	174.459	226.882	157.809	157.405	166.851	173.261	244.123	158.323	148.353	192.06	183.985	169.564	172.005	184.804	187.204	194.462	252.674		172.799	23.0708	189.06	31.8462	0.584781	1.0941	0.0386305	1	0	-0.0391245	1	0	0.217913	1	0	0.140157	1	0
Gata3	ENSMUSG00000015619	7.32179	6.19557	3.99777	4.64786	3.90947	5.58037	7.97329	5.78539	4.77805	4.50105	10.9077	6.84363	4.09052	6.54629	9.59883	5.27963	5.77969	5.49742	7.3563	2.12622		6.40595	2.2812	5.46574	1.50557	-0.486474	0.853229	0.13029	1	0	0.537841	1	0	-0.544775	1	0	-0.137247	1	0
X4930412O13Rik	ENSMUSG00000025783	0	0	0	0	0	0	0.0542401	0	0	0	0	0	0	0	0.0465963	0	0.145707	0	0	0		0.00465963	0.0139789	0.0199947	0.0449161	0.461023	4.29104	1.51653	1	0	1.43264	1	0	1.27528	1	0	1.03361	1	0
X9230102O04Rik	ENSMUSG00000079602	0.0558915	0	0	0	0	0	0	0	0.0568815	0.177673	0	0	0	0	0	0	0	0	0	0		0.00558915	0.0167675	0.0234555	0.054131	0.44587	4.1966	1.36519	1	0	-1.90126	1	0	0	1	0	-3.00331	1	0
Taf3	ENSMUSG00000025782	15.3981	18.0594	16.5774	19.2487	23.9011	14.6799	17.9535	18.3397	21.103	29.8491	17.9034	15.3633	19.0404	22.346	19.1977	19.1178	19.1361	20.8652	20.4164	24.7235		18.7036	2.61907	20.6184	3.92941	0.573461	1.10238	0.129044	1	0	0.00966352	1	0	0.153086	1	0	0.0337017	1	0
Atp5c1	ENSMUSG00000025781	245.028	240.221	248.075	175.915	185.344	234.476	264.312	249.35	217.629	177.673	243.928	244.332	180.373	178.719	187.876	219.466	194.955	196.158	224.9	177.02		212.981	31.538	215.594	27.7577	0.0879514	1.01227	0.0629831	1	0	-0.0803147	1	0	-0.0322477	1	0	-0.175545	1	0
Kin	ENSMUSG00000037262	20.8196	19.2019	23.8267	23.0046	13.8164	19.4056	22.9978	21.6374	20.3636	14.2139	18.962	20.8661	20.7935	15.209	21.5741	21.1185	21.2246	21.9897	15.4589	13.499		19.8074	3.01221	19.1909	3.29667	-0.19524	0.968875	-0.0290351	1	0	-0.046636	1	0	-0.0623352	1	0	-0.079931	1	0
Itih2	ENSMUSG00000037254	73.665	74.6544	67.056	76.2907	77.8784	93.5593	103.924	86.6652	84.014	92.0347	63.5594	73.6599	73.2885	75.0608	63.2777	91.7544	88.6382	79.4626	93.393	97.5588		71.8391	4.9807	91.1004	6.55856	3.30762	1.26812	0.316438	1	0	-0.083143	1	0	0.36963	1	0	-0.0299511	1	0
Itih5	ENSMUSG00000025780	12.3241	10.3699	9.16823	24.1783	32.5641	13.9761	14.1024	14.4635	13.8791	24.4597	9.71111	12.3465	16.4595	17.1286	18.1259	11.115	14.4735	17.2002	16.8449	32.0911		16.2376	7.01053	17.2605	5.97915	0.157003	1.063	-0.131617	1	0	-0.264573	1	0	0.314956	1	0	0.182	1	0
Sfmbt2	ENSMUSG00000061186	2.54306	3.11976	2.29206	3.23942	4.22045	2.56396	2.92897	3.87621	3.29913	4.32338	2.6694	2.51399	3.89574	1.87037	2.98216	2.61203	3.01127	2.87365	1.91904	3.75797		2.93464	0.682103	3.11656	0.676572	0.267786	1.06199	0.138466	1	0	-0.147047	1	0	0.0299149	1	0	-0.255516	1	0
Prkcq	ENSMUSG00000026778	0.72659	0.834864	0.906162	0.704222	0.577535	0.653557	0.705121	1.56206	0.284407	0.236898	2.53133	0.726263	0.779147	0.393762	1.2581	0.555751	0.485689	0.458118	0.639678	0.741704		0.943798	0.569915	0.632298	0.348897	-0.659244	0.669951	-0.119176	1	0	0.596733	1	0	-0.973714	1	0	-0.257696	1	0
Pfkfb3	ENSMUSG00000026773	53.0411	49.7843	44.242	41.6899	51.8004	53.2398	100.615	47.0353	49.8851	46.0766	57.8064	52.9334	52.0568	63.5433	74.0415	48.7393	58.8169	61.3045	51.3342	66.5061		54.0939	8.84497	58.3553	15.4268	0.338901	1.07878	0.303184	1	0	0.319866	1	0	-0.0668623	1	0	-0.0501844	1	0
Rbm17	ENSMUSG00000037197	62.4867	68.7225	70.574	62.5349	61.1743	65.7579	71.7054	73.0695	65.4706	60.172	58.1286	61.0341	56.4882	53.4532	56.8009	62.4664	61.4882	63.2619	66.1001	60.8197		61.1397	5.08813	65.0312	4.17892	0.835832	1.06365	0.0468501	1	0	-0.186542	1	0	0.135518	1	0	-0.0978712	1	0
Gm17490	ENSMUSG00000091312	0	0	0	0	0	0	0	0	0	0	0	0	0	0	0	0	0	0	0	0		0	0	0	0	#DIV/0!	#DIV/0!	0	1	0	0	1	0	0	1	0	-5.12548e-15	1	0
Il2ra	ENSMUSG00000026770	0.111783	0.219701	0.106607	0.234741	0.399832	0.100547	0	0	0.227526	0.177673	0.138073	0.111733	0.29218	0.344542	0.139789	0.2223	0.242844	0.166588	0.426452	0.0988938		0.209898	0.100843	0.166283	0.120304	-0.392929	0.792206	-1.03389	1	0	-0.0879108	1	0	0.198386	1	0	1.13997	1	0
Il15ra	ENSMUSG00000023206	12.6315	13.226	12.8462	9.20183	7.68566	16.54	20.34	14.6949	11.4332	8.11374	13.255	12.7375	14.609	15.7013	15.1438	16.2835	14.3764	10.8699	10.3415	7.1698		12.7038	2.37943	13.0163	3.92276	0.0963316	1.0246	0.355626	1	0	0.360727	1	0	-0.275108	1	0	-0.27001	1	0
Fbh1	ENSMUSG00000058594	80.6515	78.4772	86.192	87.0418	86.9856	74.1034	79.1363	79.3756	93.5132	87.0006	75.7558	80.28	91.6472	88.3503	90.4434	78.3608	89.8038	88.5001	88.8087	89.6473		84.5825	5.11877	84.825	6.13541	0.0429167	1.00287	-0.021538	1	0	0.0242639	1	0	0.0292294	1	0	0.0750305	1	0
Ankrd16	ENSMUSG00000047909	39.152	45.566	42.7495	40.9388	15.4602	43.537	40.1377	42.4648	39.817	21.0247	44.7816	39.1903	58.2413	47.5467	43.0084	50.9623	46.8689	39.065	30.9711	18.8393		41.6635	10.183	37.3688	10.0349	-0.424829	0.896919	0.0244566	1	0	0.339999	1	0	-0.317921	1	0	-0.00238249	1	0
Itga8	ENSMUSG00000026768	3265.91	3078.06	3426.36	3580.69	4481.4	3435.1	3468.71	3406.44	3922.55	5120.78	2619.65	3265.03	3980.62	3688.02	3713.63	3268.7	4258.23	3754.03	3644.83	5381.85		3509.94	484.679	3966.12	700.143	0.757622	1.12997	0.118097	1	0	-0.0464903	1	0	0.234015	1	0	0.069428	1	0
Mindy3	ENSMUSG00000026767	40.0183	39.9856	51.3847	44.1312	39.1391	45.0452	45.8329	46.746	48.8043	46.6688	39.3047	39.7489	42.2687	38.3426	44.4528	42.0703	44.6348	45.5619	44.511	48.8041		41.8777	3.74743	45.8679	1.92903	1.33887	1.09528	0.119545	1	0	-0.0720108	1	0	0.14447	1	0	-0.0470849	1	0
Pter	ENSMUSG00000026730	9.19416	9.13957	9.06162	9.76521	12.3059	8.04378	10.3599	8.96736	7.90653	11.0157	8.42243	9.19002	8.9115	9.40106	8.62031	7.83608	11.0251	8.78753	8.31582	10.6805		9.40118	1.03193	9.29384	1.26307	-0.0930756	0.988582	-0.0959863	1	0	-0.150326	1	0	0.0669088	1	0	0.0125778	1	0
C1ql3	ENSMUSG00000049630	0.19562	0.483342	0.159911	0.281689	0.222129	0	0	0.0578539	0.0568815	0.0592244	0.0460242	0.139666	0.243484	0.590643	0.326174	0.166725	0.242844	0.0832942	0.15992	0.247235		0.268868	0.154727	0.107398	0.086692	-1.28753	0.399444	-2.79489	0.975788	0	-0.0335865	1	0	-0.535355	1	0	2.20946	1	0
Rsu1	ENSMUSG00000026727	249.556	265.135	265.079	198.544	218.308	264.892	274.997	266.244	250.677	208.411	227.222	249.388	218.502	221.983	221.239	257.424	235.947	218.564	208.962	197.59		233.496	21.2327	238.371	26.7582	0.201836	1.02088	0.0804476	1	0	-0.0719603	1	0	-0.0255064	1	0	-0.177914	1	0
Cubn	ENSMUSG00000026726	0.614807	1.31821	1.54581	0.892014	1.24392	1.10602	1.30176	1.27279	0.966985	1.42139	0.736387	0.726263	1.02263	1.23051	0.792137	1.05593	0.922808	0.832942	0.906211	0.939491		1.01227	0.292995	1.07263	0.187635	0.245361	1.05963	0.140461	1	0	-0.301189	1	0	0.059144	1	0	-0.382092	1	0
Trdmt1	ENSMUSG00000026723	20.9873	20.2564	19.2426	18.9201	18.57	19.5062	17.628	19.2075	19.2828	18.0042	18.7779	20.8102	20.063	19.6881	19.85	17.3394	20.1561	17.2835	17.6445	19.581		19.7166	0.793458	18.5633	1.0277	-1.25615	0.941509	-0.0661928	1	0	0.0174182	1	0	-0.108895	1	0	-0.0252827	1	0
Vim	ENSMUSG00000026728	6426.05	7872.33	7573.38	4598.15	4575.59	7470.61	9205.19	7952.66	5512.78	5762.95	7412.71	6393.07	5200.56	4913.46	4838.04	7844.53	5466.28	5434.53	6904.53	5152.86		5980.33	1243.9	6670.69	1326.15	0.536957	1.11544	0.20977	1	0	-0.110425	1	0	0.0990966	1	0	-0.221098	1	0
St8sia6	ENSMUSG00000003418	0.978102	0.703043	0.213215	0.516429	1.02179	0.351916	0.650881	0.867809	1.08075	0.769917	0.782412	0.977662	0.730451	0.639863	1.2581	3.44565	1.16565	1.04118	1.5992	0.939491		0.782107	0.280009	1.19124	0.814011	0.672155	1.52312	0.0819125	1	0	0.330706	1	0	0.881331	1	0	1.129	0.986417	0
Hacd1	ENSMUSG00000063275	91.9975	101.502	111.938	67.9339	62.2405	98.5363	101.266	102.864	86.4599	75.3334	110.964	92.1516	64.6692	61.0823	69.3352	98.09	67.8021	80.0041	75.5887	66.3083		83.3814	19.4577	85.2253	13.3867	0.110411	1.02211	0.0926312	1	0	-0.129166	1	0	-0.0386174	1	0	-0.260411	1	0
Stam	ENSMUSG00000026718	31.1595	23.8156	27.9311	38.5444	40.2497	27.55	24.1911	28.927	39.7033	45.4251	26.0497	31.1455	36.3764	39.4746	35.8791	25.1199	37.0095	39.1899	34.2228	41.8321		33.0626	5.56822	34.3171	7.08412	0.196892	1.03794	0.0356918	1	0	0.0627236	1	0	0.0711285	1	0	0.0981566	1	0
Tmem236	ENSMUSG00000061531	0.139729	0.175761	0.0533036	0.140844	0	0.0502736	0.0542401	0.0578539	0.113763	0.118449	0.322169	0.139666	0.194787	0.295321	0.0931925	0.166725	0	0.29153	0.319839	0.0494469		0.155477	0.0940763	0.122212	0.101961	-0.339104	0.786044	-0.406533	1	0	0.928645	1	0	-0.293146	1	0	1.03274	1	0
Mrc1	ENSMUSG00000026712	55.9754	26.9354	30.5963	70.8917	94.227	43.9894	41.331	29.7948	42.718	46.9057	31.6186	55.9502	74.4086	68.6622	88.4863	29.5659	57.0684	53.3916	75.1622	70.0663		59.7752	22.7589	48.9993	14.4462	-0.565328	0.819727	-0.444604	1	0	0.195513	1	0	-0.161682	1	0	0.478426	1	0
Slc39a12	ENSMUSG00000036949	0.111783	0	0.0533036	0.187792	0.133277	0	0	0	0	0.0592244	0.138073	0.111733	0.0486967	0	0.0931925	0	0	0	0.106613	0		0.0877851	0.0582304	0.0165837	0.0348191	-1.48414	0.188913	-2.60879	1	0	-0.25703	1	0	-1.768	1	0	0.579929	1	0
Cacnb2	ENSMUSG00000057914	32.6686	38.8432	37.3126	36.9482	43.404	39.9675	21.696	38.1257	40.2721	47.6164	26.694	32.7656	40.5157	36.2753	35.553	35.0679	44.8776	37.4407	33.4232	43.1177		36.098	4.40744	38.1605	6.85884	0.357764	1.05714	-0.0113524	1	0	-0.138887	1	0	0.17515	1	0	0.0476164	1	0
Nsun6	ENSMUSG00000026707	8.41168	7.95318	7.40921	8.49761	7.77451	6.78694	6.78001	6.01681	8.70287	9.06133	7.77809	8.26823	8.47323	8.5151	8.29414	6.55786	7.77102	8.99577	8.47574	7.91151		8.1375	0.364293	7.70599	1.04914	-0.549485	0.946973	-0.103179	1	0	0.0438944	1	0	-0.0555104	1	0	0.0915533	1	0
Arl5b	ENSMUSG00000017418	25.8219	17.9276	20.9483	32.9576	37.5842	20.6625	21.0452	20.4224	31.0573	43.1154	13.7152	25.8103	28.4876	31.4517	34.9472	16.3391	31.3755	28.1118	24.2012	39.7553		26.9652	7.28639	27.6086	8.34218	0.0821483	1.02386	0.0108841	1	0	-0.00908396	1	0	0.0570199	1	0	0.0370507	1	0
Malrd1	ENSMUSG00000075520	0	0	0	0	0	0	0	0	0	0	0.0460242	0	0	0	0	0	0	0	0	0		0.00460242	0.0138073	0	0	-0.471405	0	0	1	0	1.42699	1	0	-1.35231	1	0	-5.12548e-15	1	0
Plxdc2	ENSMUSG00000026748	222.42	192.985	194.505	236.29	327.684	206.926	206.492	193.869	190.155	276.756	195.419	221.65	227.657	210.859	207.4	209.129	206.903	224.353	231.297	325.806		223.687	37.4418	227.169	40.3304	0.0894685	1.01556	-0.128079	1	0	-0.143162	1	0	0.171872	1	0	0.15679	1	0
Nebl	ENSMUSG00000053702	12.9109	10.9851	11.1405	10.7981	19.3696	13.6744	15.3499	15.9677	20.4773	22.9791	10.1253	12.8772	15.9725	15.652	18.6385	10.8371	17.5819	19.4908	20.2565	25.7618		13.847	3.18926	18.2377	4.23402	1.17141	1.31709	0.438701	1	0	0.166891	1	0	0.359609	1	0	0.0877809	1	0
H2al2a	ENSMUSG00000062651	0	0	0	0	0	0	0	0	0	0.0592244	0	0	0	0	0	0	0	0	0	0		0	0	0.00592244	0.0177673	0.471405	#DIV/0!	1.54439	1	0	0	1	0	0	1	0	-1.45437	1	0
A930004D18Rik	ENSMUSG00000054057	5.89656	7.46984	6.82287	6.38494	8.21877	6.93776	6.99697	6.76891	8.07717	8.58754	6.53544	5.86597	5.941	8.46588	7.40881	7.28033	7.3339	8.78753	6.61001	7.81261		6.90101	0.904137	7.51927	0.723822	0.754945	1.08959	0.104482	1	0	-0.0250873	1	0	0.149867	1	0	0.0202923	1	0
Skida1	ENSMUSG00000054074	4.24776	8.21682	5.17045	6.1502	4.1316	6.73667	6.29185	5.55398	3.81106	3.55346	5.707	4.49725	4.77228	5.06968	4.79942	5.27963	5.34257	4.66447	3.35831	3.21405		5.27625	1.14483	4.78061	1.19203	-0.424106	0.906062	-0.100505	1	0	-0.166834	1	0	-0.182823	1	0	-0.249087	1	0
Mllt10	ENSMUSG00000026743	31.7184	30.6263	32.9417	38.92	37.0067	35.091	30.9169	35.9273	41.4097	41.2202	28.9953	31.6204	45.6288	43.363	44.8256	34.8456	44.3919	41.064	34.7026	41.6838		36.5646	5.96641	38.1253	4.11591	0.3045	1.04268	0.108397	1	0	0.182905	1	0	0.0177633	1	0	0.0922659	1	0
Dnajc1	ENSMUSG00000026740	68.8584	56.6389	71.5868	72.6287	83.5649	68.0705	77.0209	68.7305	69.7936	88.422	65.2163	69.3861	70.172	70.7295	72.5504	69.0242	73.2904	65.844	72.8167	88.065		70.1332	6.35141	74.1078	7.67222	0.564345	1.05667	0.0746276	1	0	-0.0214145	1	0	0.084429	1	0	-0.0116131	1	0
Commd3	ENSMUSG00000051154	97.7543	108.576	109.646	72.3471	54.9547	98.5866	119.22	105.236	83.3883	57.8622	115.567	97.1517	73.0938	72.2553	78.3749	101.48	79.1187	77.4636	91.3141	58.0507		87.972	19.3144	87.172	18.937	-0.0418271	0.990906	0.0669087	1	0	-0.0222596	1	0	-0.0995496	1	0	-0.188716	1	0
Bmi1	ENSMUSG00000026739	46.5576	46.6645	49.4658	51.2674	51.3118	49.8212	53.8604	49.118	58.3604	56.1447	45.3338	46.6205	52.6411	45.7256	52.514	48.128	53.1343	57.0149	56.2384	53.8971		48.8102	2.77834	53.5717	3.35314	1.54636	1.09755	0.12426	1	0	-0.0143219	1	0	0.144837	1	0	0.00625419	1	0
Spag6	ENSMUSG00000037708	0.53097	0.703043	0.479733	0.469481	0.399832	0.150821	0.813601	0.867809	0.341289	0.651468	0.87446	0.586597	0.925237	0.689083	0.465963	0.944776	0.388551	0.333177	0.692985	0.494469		0.61244	0.171053	0.567895	0.251583	-0.207072	0.927266	0.111693	1	0	0.437251	1	0	-0.32102	1	0	0.00416506	1	0
Carlr	ENSMUSG00000097638	0	0	0.0533036	0.0469481	0	0	0.0542401	0.115708	0	0	0	0	0	0	0	0	0	0	0.0533065	0.0494469		0.0100252	0.0201007	0.0272701	0.0376567	0.571341	2.72017	0.763116	1	0	-2.1148	1	0	2.17685	1	0	-0.599516	1	0
Pip4k2a	ENSMUSG00000026737	53.6838	45.5221	51.7578	52.8166	61.2187	50.7261	58.4166	51.8371	65.4137	59.4021	43.9991	53.7156	54.589	50.1554	59.3636	55.5195	59.3511	56.2652	67.4328	60.4736		52.6822	5.0709	58.4838	5.01733	1.15015	1.11012	0.108803	1	0	-0.0173843	1	0	0.191578	1	0	0.0653891	1	0
Armc3	ENSMUSG00000037683	2.04004	4.17432	2.77179	1.69013	1.5549	4.22299	3.68833	2.66128	4.03859	2.6651	3.54386	2.03912	1.85047	1.52583	2.14343	4.27928	2.08846	2.54047	4.1046	1.63175		2.33339	0.846191	3.19208	0.931502	0.964966	1.368	0.501553	1	0	-0.136745	1	0	0.394244	1	0	-0.244006	1	0
Msrb2	ENSMUSG00000023094	16.488	18.6307	15.1382	13.9436	10.751	16.6406	17.7365	17.0669	14.391	11.3711	16.2465	16.4527	12.1255	13.2402	12.4412	16.8948	12.9193	16.2424	16.525	11.3233		14.5458	2.32578	15.1111	2.30597	0.244109	1.03887	0.0425285	1	0	-0.0873586	1	0	0.0660519	1	0	-0.0638295	1	0
Ptf1a	ENSMUSG00000026735	0	0	0	0	0	0	0	0	0	0	0	0	0	0	0	0	0	0	0	0		0	0	0	0	#DIV/0!	#DIV/0!	0	1	0	0	1	0	0	1	0	-5.12548e-15	1	0
X4921504E06Rik	ENSMUSG00000026734	0	0.0878804	0	0	0	0	0	0	0	0	0.230121	0	0	0	0	0	0	0	0	0		0.0318001	0.0711099	0	0	-0.632432	0	-1.97797	1	0	1.16555	1	0	-3.17853	1	0	-5.12548e-15	1	0
Otud1	ENSMUSG00000043415	84.2006	48.8615	63.4313	106.337	109.243	69.6793	78.5397	75.1523	125.822	111.756	88.4125	83.1292	111.369	80.5243	135.595	61.6327	111.806	142.225	252.14	117.98		91.1104	23.9413	114.673	52.4532	0.577933	1.25862	0.161567	1	0	0.276069	1	0	0.458695	1	0	0.573191	1	0
Etl4	ENSMUSG00000036617	19.1149	17.7079	12.3131	24.8825	27.2774	14.8307	14.916	16.4305	26.3361	32.2773	14.1755	19.246	25.5171	29.8275	28.7965	14.1161	26.3729	22.9475	18.2841	30.2121		21.8858	5.8758	21.6723	6.47591	-0.0345284	0.990245	0.0481077	1	0	0.213944	1	0	-0.0697572	1	0	0.0960699	1	0
Arhgap21	ENSMUSG00000036591	45.9987	47.2357	41.8967	63.5678	77.3897	48.6146	46.2126	41.6548	55.8007	74.3858	44.2293	45.8105	69.7337	67.8747	64.9552	44.1822	66.1993	56.1819	59.2769	71.4508		56.8692	12.3902	56.396	10.8895	-0.0405706	0.991679	-0.0501346	1	0	0.0834703	1	0	0.023471	1	0	0.157073	1	0
Enkur	ENSMUSG00000026679	2.06799	1.58185	1.59911	0.75117	1.33277	1.10602	0.976322	2.37201	1.64956	1.48061	2.62338	2.06706	1.36351	1.47661	1.16491	2.27858	1.65134	1.37435	1.33266	0.988938		1.60283	0.503696	1.52104	0.462843	-0.169101	0.948969	0.031635	1	0	0.239576	1	0	-0.200092	1	0	0.00777428	1	0
Thnsl1	ENSMUSG00000048550	8.94265	8.39258	9.48805	9.20183	8.39647	7.69187	8.24449	9.02521	9.10104	10.2458	8.19231	8.91069	8.42453	9.15496	10.2978	8.28068	8.54812	10.4534	10.5547	10.4827		8.94018	0.606579	9.26281	1.02975	0.381768	1.03609	-0.00449509	1	0	0.018459	1	0	0.104384	1	0	0.127325	1	0
Gpr158	ENSMUSG00000045967	0.0838373	0	0	0.0469481	0	0	0	0.115708	0	0	0	0.0837996	0	0	0	0.11115	0	0	0	0		0.0214585	0.0341329	0.0226858	0.045383	0.0305648	1.05719	-0.271635	1	0	-0.410251	1	0	0.0375468	1	0	-0.089117	1	0
Myo3a	ENSMUSG00000025716	0	0	0	0	0	0	0	0	0	0	0	0	0	0	0	0	0	0	0	0		0	0	0	0	#DIV/0!	#DIV/0!	0	1	0	0	1	0	0	1	0	-5.12548e-15	1	0
Gad2	ENSMUSG00000026787	0	0	0	0	0	0.0502736	0	0	0	0.0592244	0	0	0	0	0	0	0	0	0	0		0	0	0.0109498	0.0219909	0.704172	#DIV/0!	2.24394	1	0	0	1	0	0	1	0	-2.13456	1	0
Apbb1ip	ENSMUSG00000026786	6.84671	5.14101	4.3709	7.46475	9.10728	6.38475	4.99009	4.57046	4.49364	8.17297	7.64002	6.42464	7.74278	7.33381	7.64179	21.9521	6.65393	6.12212	6.87654	8.45542		6.97137	1.29829	7.86721	4.86877	0.251426	1.1285	-0.203952	1	0	0.157481	1	0	0.442816	1	0	0.804153	1	0
Pdss1	ENSMUSG00000026784	3.80062	4.56978	4.05108	3.7089	2.84325	6.18366	2.98321	4.91758	4.09547	3.61269	4.60242	3.43578	4.28531	4.23294	4.61303	5.05733	3.69123	5.62236	3.57154	2.71958		4.01431	0.545939	4.24546	1.08946	0.268259	1.05758	0.202092	1	0	0.154534	1	0	-0.0292952	1	0	-0.0768686	1	0
Abi1	ENSMUSG00000058835	76.5993	73.0286	79.7956	91.6897	103.245	79.2313	82.8789	81.1112	94.1957	106.9	70.5091	76.9839	80.0574	87.3167	92.4004	76.9159	90.4838	96.1631	97.2844	113.184		83.1626	9.71425	91.8348	11.4683	0.816017	1.10428	0.0663148	1	0	-0.0592992	1	0	0.219232	1	0	0.0936172	1	0
Acbd5	ENSMUSG00000026781	55.7239	47.6312	53.8367	70.8917	76.5456	52.184	52.4502	56.9861	74.0597	72.5499	45.4259	55.6988	62.5266	68.7114	62.1128	51.7959	69.3078	67.7182	65.2472	81.7852		59.9105	9.58752	64.4084	10.0182	0.458732	1.07508	0.0168618	1	0	-0.0489969	1	0	0.190026	1	0	0.124166	1	0
Mastl	ENSMUSG00000026779	1.28551	2.15307	1.22598	1.3615	2.13244	1.35739	0.759361	1.56206	1.64956	1.89518	1.05856	1.20113	1.70438	1.62427	2.5162	0.944776	1.69991	2.2073	1.5992	1.73064		1.6263	0.467044	1.54054	0.405756	-0.196047	0.947263	-0.17707	1	0	-0.0166046	1	0	0.0309656	1	0	0.191355	1	0
Yme1l1	ENSMUSG00000026775	116.45	111.432	123.398	127.746	130.745	109.747	110.379	111.6	139.758	143.619	110.182	117.347	114.242	127.087	129.677	100.591	133.759	133.271	134.332	144.583		120.831	7.39295	126.164	15.4545	0.440248	1.04414	0.0125383	1	0	-0.0267854	1	0	0.111444	1	0	0.0721195	1	0
Potegl	ENSMUSG00000026774	0.223566	0.131821	0.106607	0	0.0444258	0.251368	0.325441	0.0578539	0.284407	0.0592244	0.322169	0.223466	0.0486967	0.0984404	0.0931925	0.0555751	0.145707	0.166588	0	0.0988938		0.129238	0.0938873	0.144506	0.104819	0.153435	1.11813	0.825689	1	0	0.547086	1	0	-0.709544	1	0	-0.985254	1	0
Nxph2	ENSMUSG00000069132	0	0	0	0	0	0	0	0	0	0	0	0	0	0.0492202	0	0	0	0	0	0		0.00492202	0.0147661	0	0	-0.471405	0	0	1	0	1.44913	1	0	-1.3742	1	0	-5.12548e-15	1	0
Spopl	ENSMUSG00000026771	45.9987	34.6688	35.8734	37.4177	45.0921	36.4484	38.9444	37.3158	43.0593	46.2543	27.2924	46.816	33.4059	35.094	34.7142	26.7872	34.5325	36.3579	32.0372	49.1008		37.6373	6.01369	38.0838	6.29807	0.0725026	1.01186	0.0206405	1	0	-0.166217	1	0	0.0113648	1	0	-0.175487	1	0
Hnmt	ENSMUSG00000026986	10.5914	8.21682	10.2343	9.43657	10.0402	8.3957	9.92594	9.48805	7.22395	10.5419	5.84507	10.475	8.08365	8.66276	7.5486	7.00246	10.1995	8.82918	9.43526	8.25764		8.91344	1.45108	8.92996	1.1464	0.012631	1.00185	-0.0914945	1	0	-0.252854	1	0	0.102889	1	0	-0.0584499	1	0
Tbpl2	ENSMUSG00000061809	0	0	0	0	0	0	0	0	0	0	0	0	0	0	0	0	0	0	0	0		0	0	0	0	#DIV/0!	#DIV/0!	0	1	0	0	1	0	0	1	0	-5.12548e-15	1	0
Il1f8	ENSMUSG00000026985	0	0	0	0	0	0	0	0	0	0	0	0	0	0	0	0	0	0	0	0		0	0	0	0	#DIV/0!	#DIV/0!	0	1	0	0	1	0	0	1	0	-5.12548e-15	1	0
Il1f9	ENSMUSG00000044103	0.0558915	0.0439402	0.0533036	0.0469481	0	0.0502736	0.10848	0.115708	0	0.0592244	0.0460242	0.0279332	0.0486967	0	0.139789	0	0	0.0416471	0.106613	0.0494469		0.0462526	0.0367664	0.0531393	0.0430107	0.172121	1.14889	0.630807	1	0	0.278119	1	0	-0.324209	1	0	-0.671727	1	0
Il1f6	ENSMUSG00000026984	0	0	0	0	0	0	0	0	0	0	0	0	0	0	0	0	0	0	0	0		0	0	0	0	#DIV/0!	#DIV/0!	0	1	0	0	1	0	0	1	0	-5.12548e-15	1	0
Il1f5	ENSMUSG00000026983	0	0	0	0	0	0	0	0	0	0	0	0	0	0	0	0	0	0	0	0		0	0	0	0	#DIV/0!	#DIV/0!	0	1	0	0	1	0	0	1	0	-5.12548e-15	1	0
Il1f10	ENSMUSG00000046845	0	0	0	0	0	0	0	0	0	0	0	0	0	0	0	0	0	0	0	0		0	0	0	0	#DIV/0!	#DIV/0!	0	1	0	0	1	0	0	1	0	-5.12548e-15	1	0
Il1rn	ENSMUSG00000026981	0.111783	0	0.319822	0.0469481	0.133277	0.100547	0.379681	0.520685	0.455052	0.177673	0.0460242	0.167599	0.0973934	0	0.232981	0.611326	0.145707	0.124941	0.319839	0.445022		0.115583	0.0975336	0.328047	0.17285	1.51394	2.8382	1.41541	1	0	-0.0611394	1	0	1.47525	1	0	-0.00322441	1	0
Psd4	ENSMUSG00000026979	1.08988	1.14245	1.22598	1.31455	1.59933	0.502736	1.03056	0.752101	0.910104	0.829142	5.47688	1.11733	1.99657	0.590643	2.65599	6.22441	1.50563	0.666353	1.27936	1.03839		1.82096	1.33256	1.47388	1.60755	-0.235075	0.809396	-0.659226	1	0	0.889637	1	0	-0.147372	1	0	1.40046	1	0
Pax8	ENSMUSG00000026976	0	0	0	0	0	0	0	0	0	0	0.0460242	0	0	0	0	0	0	0	0	0		0.00460242	0.0138073	0	0	-0.471405	0	0	1	0	1.42697	1	0	-1.35229	1	0	-5.12548e-15	1	0
Cacna1b	ENSMUSG00000004113	0	0	0	0.0469481	0	0	0	0	0.0568815	0	0	0	0	0.0492202	0.0465963	0.11115	0	0	0	0		0.0142765	0.021817	0.0168032	0.0357301	0.0853542	1.17698	0.236332	1	0	0.72935	1	0	0.165852	1	0	0.610769	1	0
Ehmt1	ENSMUSG00000036893	41.5274	45.9175	44.6151	45.258	51.3118	40.4703	37.5884	44.374	48.2924	54.1311	36.8194	42.2071	53.8099	48.2358	47.8544	46.5719	51.0459	48.6438	46.9098	50.1392		45.7556	4.67117	46.8167	4.68418	0.226828	1.02319	-0.0240646	1	0	0.00171303	1	0	0.0883958	1	0	0.114171	1	0
Arrdc1	ENSMUSG00000026972	16.6277	22.3656	18.8162	15.9624	11.1064	21.2658	18.4416	21.1167	14.5617	11.0157	23.7485	16.5923	15.4369	14.9137	14.7244	26.3982	14.5707	14.285	17.5912	8.40598		17.0294	3.54558	16.7652	5.04215	-0.0606104	0.984487	0.0262929	1	0	0.00934142	1	0	-0.0731914	1	0	-0.0901387	1	0
Zmynd19	ENSMUSG00000026974	18.9193	17.5321	18.4431	18.122	20.036	19.0034	21.0994	20.0175	18.8847	18.8926	20.7569	18.7711	15.5829	18.113	14.0255	17.5617	14.6192	17.825	20.2032	16.4658		18.0302	1.87772	18.4572	1.81747	0.231105	1.02368	0.0730437	1	0	-0.0921982	1	0	-0.0107187	1	0	-0.175951	1	0
Dph7	ENSMUSG00000026975	21.0432	27.3748	25.106	19.2018	14.1274	24.9357	24.7335	23.6044	25.3123	17.3527	24.9451	21.1175	22.0109	18.999	20.9217	23.9528	19.1847	21.6981	20.1499	16.7625		21.4847	3.55282	21.7687	3.05585	0.0856847	1.01322	0.118452	1	0	0.0157188	1	0	-0.0860883	1	0	-0.188816	1	0
Mrpl41	ENSMUSG00000036850	40.9126	47.9388	45.3614	31.1736	25.0561	44.3414	46.9719	49.7544	32.3656	28.0724	50.4425	40.5869	23.9588	24.364	28.7965	35.6236	27.7814	31.9017	29.3186	22.3006		35.8591	9.79323	34.8431	8.70986	-0.10963	0.971667	0.0815977	1	0	-0.178945	1	0	-0.195365	1	0	-0.455895	1	0
Pnpla7	ENSMUSG00000036833	8.99854	8.91986	7.99555	10.0469	8.6186	9.80336	11.0107	9.19878	8.64599	8.11374	12.7487	8.85483	7.64538	8.7612	8.38733	12.56	9.81091	6.4553	8.26251	8.15874		9.09769	1.36024	9.202	1.62138	0.0697045	1.01147	0.0694406	1	0	0.0570416	1	0	-0.0388228	1	0	-0.0512215	1	0
Nsmf	ENSMUSG00000006476	99.5708	114.42	131.5	105.352	77.6562	119.752	104.412	113.741	109.497	86.7045	132.688	99.1349	106.694	99.0311	97.1066	123.043	100.635	104.992	122.392	90.5868		106.315	15.6614	107.575	11.9909	0.0903464	1.01185	0.0155503	1	0	0.0168665	1	0	0.0187036	1	0	0.0200195	1	0
Entpd8	ENSMUSG00000036813	0.0279458	0.395462	0.159911	0.0938962	0	0.0502736	0.0542401	0.231416	0.341289	0.0592244	0.0920484	0.0279332	0.194787	0.0492202	0.139789	0.166725	0.0971377	0.208235	0.373146	0.0988938		0.118099	0.110111	0.168058	0.112333	0.449161	1.42302	0.149978	1	0	-0.420392	1	0	0.923624	1	0	0.352766	1	0
Noxa1	ENSMUSG00000036805	0	0	0	0	0.0444258	0.100547	0.0542401	0	0	0	0	0	0	0	0	0	0.0485689	0	0	0		0.00444258	0.0133277	0.0203356	0.0335787	0.622143	4.57744	1.42053	1	0	-1.39311	1	0	1.45539	1	0	-1.25515	1	0
Nrarp	ENSMUSG00000078202	1.67675	0.527283	0.0533036	2.11267	1.28835	0.603284	1.19328	0.694247	1.70644	0.94759	0.828436	1.62013	1.65569	2.06725	3.12195	0.4446	1.4085	2.29059	2.13226	1.48341		1.49518	0.832612	1.29042	0.600271	-0.282115	0.863054	-0.148941	1	0	0.700902	1	0	-0.254147	1	0	0.595103	1	0
Tor4a	ENSMUSG00000059555	28.7841	27.1551	23.88	26.5257	33.7192	31.5718	22.7266	25.1086	26.9049	35.5346	19.8364	29.1623	26.5397	34.1096	33.0368	29.3992	31.7155	29.153	28.8921	34.5139		28.2749	4.3041	29.552	3.78323	0.315187	1.04517	0.0177265	1	0	0.026256	1	0	0.107074	1	0	0.1156	1	0
Nelfb	ENSMUSG00000013465	59.5804	64.1967	61.9921	56.2908	62.1072	62.5907	60.9116	64.3914	61.7733	62.6002	67.8397	59.805	59.6048	57.1447	54.8438	62.911	62.1196	60.8464	55.0123	60.6219		60.3405	3.67682	61.3778	2.38106	0.334898	1.01719	0.0379542	1	0	-0.0234749	1	0	0.0109135	1	0	-0.0505149	1	0
Stpg3	ENSMUSG00000036770	0	0.0878804	0.0533036	0	0	0	0	0	0	0	0.0460242	0	0.0973934	0.246101	0	0	0	0.0832942	0.15992	0.0494469		0.0530703	0.0738709	0.0292661	0.0513733	-0.374136	0.551459	-2.43696	1	0	1.32958	1	0	-0.296523	1	0	3.32392	1	0
Fam166a	ENSMUSG00000026969	0.167675	0.0439402	0.106607	0.0469481	0.0444258	0.0502736	0.433921	0.0578539	0.170644	0.0592244	0	0.195532	0.0973934	0.147661	0.0465963	0.166725	0.242844	0.166588	0.106613	0		0.0896779	0.0607128	0.145469	0.118771	0.591505	1.62213	0.79818	1	0	0.23554	1	0	0.39572	1	0	-0.168728	1	0
Tubb4b	ENSMUSG00000036752	176.589	164.38	147.971	119.812	124.259	189.582	183.765	165.694	135.037	149.305	225.012	176.007	99.3413	117.587	152.137	192.957	150.855	180.04	245.903	153.434		150.31	35.2358	174.657	30.0922	0.743095	1.16198	0.167626	1	0	0.0711905	1	0	0.261383	1	0	0.164946	1	0
Slc34a3	ENSMUSG00000006469	0	0	0	0	0	0	0	0	0	0	0	0	0	0	0	0	0	0	0	0		0	0	0	0	#DIV/0!	#DIV/0!	0	1	0	0	1	0	0	1	0	-5.12548e-15	1	0
Rnf224	ENSMUSG00000089953	0	0	0	0	0	0.100547	0	0	0	0	0	0	0	0	0	0	0	0	0	0		0	0	0.0100547	0.0301642	0.471405	#DIV/0!	2.18674	1	0	0	1	0	0	1	0	-2.07807	1	0
Cysrt1	ENSMUSG00000036731	0	0	0	0	0	0	0	0	0.0568815	0	0	0	0	0	0	0	0	0	0	0		0	0	0.00568815	0.0170644	0.471405	#DIV/0!	1.53196	1	0	0	1	0	0	1	0	-1.44209	1	0
Rnf208	ENSMUSG00000044628	0.167675	0.0878804	0.0533036	0.0938962	0.0888515	0.0502736	0.2712	0.115708	0.170644	0.0592244	0.0460242	0.167599	0.0486967	0.0984404	0.232981	0.33345	0.0971377	0.124941	0.106613	0.0494469		0.108535	0.0584311	0.137864	0.0905948	0.384753	1.27023	0.337639	1	0	0.224741	1	0	0.173873	1	0	0.0591618	1	0
Ndor1.1	ENSMUSG00000115018	0	0	0	0	0	0	0	0	0	0	0	0	0	0	0	0	0	0	0	0		0	0	0	0	#DIV/0!	#DIV/0!	0	1	0	0	1	0	0	1	0	-5.12548e-15	1	0
Ndor1	ENSMUSG00000006471	6.09218	8.65622	8.42198	8.63845	4.93126	9.30062	6.23761	8.62024	6.99642	6.10011	9.48099	6.11737	10.3724	8.0229	8.94648	9.94793	7.96529	8.66259	7.03646	6.87312		7.96802	1.62251	7.77404	1.25385	-0.133786	0.975655	0.0242231	1	0	0.224521	1	0	-0.0816151	1	0	0.118655	1	0
Ndor1.2	ENSMUSG00000115074	0	0	0	0	0	0	0	0	0	0	0	0	0	0	0	0	0	0	0	0		0	0	0	0	#DIV/0!	#DIV/0!	0	1	0	0	1	0	0	1	0	-5.12548e-15	1	0
Tmem203	ENSMUSG00000078201	6.06423	9.53503	8.10215	7.46475	7.90779	8.99898	10.2514	10.4716	6.48449	9.29823	11.368	6.3967	7.10972	7.23537	5.87113	10.0591	7.4796	6.78847	7.88937	8.30708		7.70549	1.59263	8.60283	1.36413	0.605171	1.11645	0.222334	1	0	-0.0399923	1	0	0.0934058	1	0	-0.168908	1	0
Tprn	ENSMUSG00000048707	6.09218	6.19557	5.11715	6.99527	7.99664	6.93776	5.31553	5.66969	6.71202	6.75158	6.30532	6.1453	5.11315	5.80799	6.61667	6.89131	6.16824	6.83012	7.94267	5.6864		6.23852	0.809465	6.49053	0.742078	0.324542	1.0404	-0.0460111	1	0	-0.110877	1	0	0.158506	1	0	0.0936378	1	0
Ssna1	ENSMUSG00000026966	63.4648	68.1513	61.9388	37.2768	27.4107	55.854	67.312	64.97	43.0593	32.3957	84.6385	63.4084	37.7399	33.6666	37.2304	59.5209	38.0294	42.2301	46.6432	28.1353		51.4926	18.0636	47.815	12.8532	-0.234597	0.928579	0.02951	1	0	-0.00854493	1	0	-0.259128	1	0	-0.297178	1	0
Anapc2	ENSMUSG00000026965	124.89	128.349	125.743	105.399	105.156	131.616	120.901	124.212	108.985	111.993	138.717	124.722	102.166	100.951	94.0779	129.601	116.128	112.905	127.936	103.888		115.017	14.2736	118.817	8.97224	0.318728	1.03304	0.0198668	1	0	-0.0723439	1	0	0.0744313	1	0	-0.017779	1	0
Tmem210	ENSMUSG00000026963	0	0	0	0	0.0444258	0	0	0	0	0	0	0	0	0	0	0	0	0	0	0		0.00444258	0.0133277	0	0	-0.471405	0	-1.29324	1	0	-1.40791	1	0	0	1	0	-5.12548e-15	1	0
Lrrc26	ENSMUSG00000026961	0.139729	0.0878804	0	0.281689	0	0.301642	0.21696	0.173562	0.113763	0	0.0460242	0.139666	0.14609	0.393762	0.186385	0	0.0485689	0.0832942	0.15992	0.148341		0.142123	0.117202	0.124605	0.09096	-0.166985	0.876744	0.617931	1	0	0.748549	1	0	-0.976956	1	0	-0.843893	1	0
Grin1	ENSMUSG00000026959	0.0279458	0	0	0.328637	0.0444258	0	0.325441	0.0578539	0	0	0	0.0558664	0	0.0492202	0.0465963	0.0555751	0.0485689	0.0416471	0.0533065	0.0494469		0.0552691	0.0937683	0.0631839	0.0904462	0.0859159	1.1432	-0.0216464	1	0	-1.17315	1	0	0.554126	1	0	-0.580364	1	0
Man1b1	ENSMUSG00000036646	72.6031	68.327	74.9982	74.4128	86.8524	71.2378	74.6344	60.226	74.7423	84.8686	68.438	71.4811	72.9477	72.5014	77.21	69.0798	81.3043	85.2099	80.3329	92.5646		73.9772	5.01415	77.42	8.87379	0.477704	1.04654	-0.0445708	1	0	-0.0569734	1	0	0.172215	1	0	0.159811	1	0
Dpp7	ENSMUSG00000026958	42.8968	37.3492	34.754	42.1594	29.1433	38.6604	36.9917	39.3985	28.3839	24.5189	41.744	42.9892	32.3346	33.8635	31.7787	38.6802	32.784	31.4435	42.6452	26.9486		36.9013	4.95408	34.0455	5.79316	-0.529827	0.922611	-0.14971	1	0	-0.0278986	1	0	-0.084026	1	0	0.0377857	1	0
Uap1l1	ENSMUSG00000026956	37.0002	33.1309	26.5985	27.7933	23.4568	35.644	33.6289	30.7783	24.9141	23.6305	38.1541	36.8439	26.1014	27.0711	22.972	32.4558	23.7987	30.6939	36.9947	20.8172		29.9122	5.51797	29.3356	5.34669	-0.10613	0.980723	0.0054321	1	0	0.0304093	1	0	-0.0633337	1	0	-0.0383558	1	0
Sapcd2	ENSMUSG00000026955	0.335349	0.0439402	0.0533036	0.140844	0.0444258	0.100547	0.21696	0	0.0568815	0.177673	0.184097	0.335198	0.0486967	0.246101	0.0931925	0.11115	0.0485689	0	0.0533065	0.148341		0.152515	0.111492	0.0913429	0.069361	-0.65884	0.598911	-0.26895	1	0	0.4678	1	0	-1.35827	1	0	-0.616037	1	0
Entpd2	ENSMUSG00000015085	53.2646	52.0692	40.7773	71.9245	77.3897	62.5907	55.8673	43.1012	45.2208	58.0399	62.3168	54.2183	57.8517	69.7451	66.5861	47.5167	55.9513	51.6007	76.6015	66.1105		60.6143	10.4898	56.2601	9.73385	-0.430311	0.928164	-0.157667	1	0	0.0724987	1	0	-0.0611943	1	0	0.168969	1	0
Npdc1	ENSMUSG00000015094	206.91	212.802	201.594	151.126	146.072	197.575	207.902	191.612	148.119	153.924	225.335	207.153	154.222	148.399	151.671	198.57	158.383	171.836	184.814	150.467		180.528	30.8329	176.32	21.3479	-0.158692	0.97669	-0.0307676	1	0	-0.0506103	1	0	-0.0376596	1	0	-0.0575018	1	0
Fut7	ENSMUSG00000036587	0.167675	0.351522	0.479733	0.187792	0	0.201095	0	0	0.39817	0.0592244	0.736387	0.167599	0.243484	0.0492202	0.37277	1.1115	0.679964	0.208235	0.373146	0.0494469		0.275618	0.206992	0.308078	0.337075	0.116053	1.11777	-0.795872	1	0	0.408455	1	0	0.614889	1	0	1.8132	1	0
Abca2	ENSMUSG00000026944	68.2436	70.0407	77.5035	77.1358	114.485	70.182	62.0507	69.8876	71.9551	126.326	59.5553	68.3525	94.0333	83.4283	75.8121	74.5817	96.1178	78.0883	69.565	134.397		78.859	14.8591	85.315	24.1035	0.322444	1.08187	-0.0250584	1	0	-0.0960387	1	0	0.248442	1	0	0.177461	1	0
Paxx	ENSMUSG00000047617	44.1823	48.1145	48.9327	30.5163	26.7443	46.5534	46.2668	51.0272	31.9105	27.2432	63.1452	43.9389	30.3867	31.1564	31.2195	49.1839	30.4041	33.401	36.8348	24.9212		39.8337	11.079	37.7746	9.16423	-0.202529	0.948308	0.0325377	1	0	0.0100818	1	0	-0.194248	1	0	-0.2167	1	0
Clic3	ENSMUSG00000015093	2.29155	1.62579	2.23875	2.48825	0.755238	1.9104	0.759361	1.90918	2.38902	1.42139	1.01253	2.23466	3.31138	2.41179	2.42301	2.223	2.08846	2.24894	1.27936	0.64281		2.07929	0.714518	1.68719	0.595309	-0.596245	0.811425	-0.164932	1	0	0.274317	1	0	-0.421211	1	0	0.0179934	1	0
Ptgds	ENSMUSG00000015090	0.167675	0.0439402	0.746251	0.516429	0.399832	0.351916	0.379681	0.578539	0.170644	0.0592244	0.828436	0.167599	0.243484	0.0984404	0	0.0555751	0.388551	0.29153	0.213226	0.197788		0.321209	0.276608	0.268667	0.153997	-0.234705	0.836426	-0.248238	1	0	-0.459734	1	0	-0.196017	1	0	-0.405406	1	0
Lcn12	ENSMUSG00000026943	0	0	0	0	0	0	0	0	0	0	0	0	0	0	0	0	0	0	0	0		0	0	0	0	#DIV/0!	#DIV/0!	0	1	0	0	1	0	0	1	0	-5.12548e-15	1	0
C8g	ENSMUSG00000015083	1.78853	2.02125	2.82509	2.39435	1.11064	1.20657	2.4408	1.56206	2.1615	2.01363	2.39326	2.03912	2.9218	2.85477	2.32981	3.05663	2.33131	2.33224	3.35831	2.27456		2.26786	0.529171	2.27376	0.595774	0.0104625	1.0026	-0.103865	1	0	0.309292	1	0	0.0931014	1	0	0.506009	1	0
Fbxw5	ENSMUSG00000015095	73.8048	84.8046	84.9127	55.164	56.554	79.1307	78.1057	85.3924	66.722	61.1788	92.3706	72.5705	64.864	60.9839	57.9192	82.0288	64.9366	68.2179	70.5245	62.5504		70.3948	12.7124	71.8788	8.17642	0.138846	1.02108	0.0609137	1	0	-0.026585	1	0	-0.00214582	1	0	-0.0896435	1	0
Traf2	ENSMUSG00000026942	26.8559	30.099	28.8373	26.6665	23.5457	29.2593	23.269	32.3982	26.4499	29.7306	32.4931	26.8159	22.4979	27.0711	21.7605	28.4544	24.673	27.9452	24.2545	25.1685		26.6643	3.19143	27.1603	2.73831	0.166797	1.0186	0.0531787	1	0	-0.0575997	1	0	-0.00177105	1	0	-0.112545	1	0
Edf1	ENSMUSG00000015092	205.066	236.618	213.641	120.469	121.815	222.159	238.385	218.225	129.007	117.324	260.957	205.169	109.811	111.484	111.738	195.457	117.439	126.399	138.011	108.487		169.677	56.831	161.089	48.4799	-0.162579	0.949389	0.0435395	1	0	-0.167484	1	0	-0.220928	1	0	-0.431948	1	0
Mamdc4	ENSMUSG00000026941	4.05214	3.64704	4.53081	4.08449	2.31014	4.22299	2.76624	3.29767	4.03859	2.01363	5.33881	4.13411	3.50616	5.31578	3.96068	3.44565	3.54553	3.95647	3.83807	2.76903		4.08802	0.835551	3.38939	0.658868	-0.928517	0.829103	-0.184964	1	0	0.25593	1	0	-0.339547	1	0	0.101307	1	0
Phpt1	ENSMUSG00000036504	1.11783	1.45003	1.54581	1.40844	0.31098	1.15629	1.24752	1.27279	0.966985	0.829142	1.79494	0.977662	0.779147	0.984404	0.465963	1.72283	0.922808	1.20777	1.17274	0.593363		1.08352	0.453076	1.10922	0.289463	0.0676078	1.02372	-0.0840231	1	0	-0.214068	1	0	0.161919	1	0	0.0319594	1	0
Ajm1	ENSMUSG00000029419	1.70469	3.20764	2.71849	1.64318	1.95473	1.75958	2.4408	2.1406	1.42204	1.53983	2.20916	1.50839	2.19135	1.37817	2.42301	2.11185	1.35993	1.20777	1.70581	2.32401		2.09388	0.546873	1.80122	0.40791	-0.606649	0.860231	-0.261851	1	0	-0.207964	1	0	-0.156615	1	0	-0.102595	1	0
Rabl6	ENSMUSG00000015087	79.7852	81.7288	91.7889	74.0372	69.3042	90.0401	97.3067	88.6322	82.1938	81.3151	90.5756	79.861	81.2261	79.4414	80.2854	91.6433	78.3416	89.2914	89.9281	74.4671		80.8034	6.31881	86.3159	6.60531	0.852853	1.06822	0.148196	1	0	0.052759	1	0	0.0424386	1	0	-0.0529984	1	0
Ccdc183	ENSMUSG00000026940	0.167675	0.483342	0.426429	0.140844	0.133277	0.100547	0.596641	0.231416	0.284407	0.0592244	0.506266	0.167599	0.0486967	0.0984404	0.139789	0.4446	0.145707	0.0832942	0.213226	0.0494469		0.231236	0.16201	0.220851	0.170304	-0.0624811	0.95509	-0.0601759	1	0	-0.456524	1	0	-0.0733155	1	0	-0.466792	1	0
Tmem141	ENSMUSG00000026939	30.6286	31.9885	31.4491	17.8872	16.7929	26.6953	26.1437	30.9519	19.1691	18.7149	35.7148	30.5589	16.8978	17.7685	20.9683	28.3989	19.8161	22.3645	22.1755	14.4385		25.0655	7.21054	22.8868	4.83061	-0.354997	0.913082	-0.0816063	1	0	-0.0780774	1	0	-0.186766	1	0	-0.183228	1	0
Fcna	ENSMUSG00000026938	6.42753	2.28489	3.73126	5.86852	5.19781	6.4853	5.64097	3.18197	1.87709	1.9544	6.02917	6.5643	6.76884	3.49464	6.47688	27.2318	5.58542	3.29012	7.99598	4.99414		5.28438	1.48615	6.82372	7.05822	0.301809	1.2913	-0.295918	1	0	0.317858	1	0	0.740096	1	0	1.35366	0.798609	0
Lcn8	ENSMUSG00000036449	0.810427	0.307582	0.692947	1.31455	0.666386	0.854652	0.542401	1.09922	0.341289	0.473795	1.56482	0.726263	0.194787	0.590643	0.792137	0.778051	0.388551	0.832942	0.692985	0.148341		0.766054	0.390602	0.615223	0.272259	-0.448007	0.803106	-0.191435	1	0	0.0309731	1	0	-0.442872	1	0	-0.220099	1	0
Lcn5	ENSMUSG00000026937	0	0	0	0.0938962	0	0	0	0	0	0	0	0	0.0973934	0	0	0	0	0.0416471	0	0		0.019129	0.0382659	0.00416471	0.0124941	-0.525728	0.217717	-2.01071	1	0	0.0269599	1	0	-0.692953	1	0	1.26811	1	0
Lcn6	ENSMUSG00000045684	0	0	0	0	0.0888515	0	0	0	0	0	0	0	0.0486967	0	0	0	0	0	0	0		0.0137548	0.0289379	0	0	-0.672207	0	-1.98027	1	0	-0.668991	1	0	-1.37986	1	0	-5.12548e-15	1	0
Lcn10	ENSMUSG00000047356	0	0	0	0	0	0	0	0	0	0	0	0	0	0	0	0	0	0	0	0		0	0	0	0	#DIV/0!	#DIV/0!	0	1	0	0	1	0	0	1	0	-5.12548e-15	1	0
Obp2a	ENSMUSG00000062061	0.0558915	0	0.159911	0	0	0	0	0	0	0	0	0.0279332	0	0	0	0	0	0	0	0		0.0243736	0.0485128	0	0	-0.710522	0	-3.01475	1	0	-1.89096	1	0	-1.21846	1	0	-5.12548e-15	1	0
Bmyc	ENSMUSG00000049086	6.62315	11.4684	10.181	7.74644	10.6178	10.4066	9.8717	9.31448	7.679	11.3711	13.5311	6.11737	6.72015	8.66276	8.52712	11.4485	5.82826	9.49554	9.16872	10.6805		9.01952	2.27371	9.52644	1.63053	0.256222	1.0562	0.063093	1	0	-0.0984752	1	0	0.0996381	1	0	-0.0619212	1	0
Obp2b	ENSMUSG00000079539	0.0558915	0	0	0	0	0	0	0	0	0	0	0.111733	0.0486967	0	0	0	0	0	0	0		0.0216321	0.0364691	0	0	-0.838858	0	-1.77836	1	0	1.07528	1	0	-2.88724	1	0	-5.12548e-15	1	0
Lcn3	ENSMUSG00000026936	0	0	0	0	0	0	0	0	0	0	0	0	0	0	0	0	0	0	0	0		0	0	0	0	#DIV/0!	#DIV/0!	0	1	0	0	1	0	0	1	0	-5.12548e-15	1	0
Lcn11	ENSMUSG00000069080	0	0	0	0.0469481	0	0	0	0.115708	0	0	0	0	0	0	0	0	0.0485689	0	0	0		0.00469481	0.0140844	0.0164277	0.0361228	0.427963	3.49911	0.962529	1	0	-1.42192	1	0	1.45428	1	0	-0.834562	1	0
Gm13539	ENSMUSG00000085484	0	0	0	0	0	0	0	0	0	0	0	0	0	0	0	0	0	0	0	0		0	0	0	0	#DIV/0!	#DIV/0!	0	1	0	0	1	0	0	1	0	-5.12548e-15	1	0
Glt6d1	ENSMUSG00000036401	0	0	0	0	0	0	0	0	0	0	0	0	0	0	0	0	0	0	0	0		0	0	0	0	#DIV/0!	#DIV/0!	0	1	0	0	1	0	0	1	0	-5.12548e-15	1	0
Lcn9	ENSMUSG00000023210	0	0	0	0	0	0	0	0	0	0	0	0	0	0	0	0	0	0	0	0		0	0	0	0	#DIV/0!	#DIV/0!	0	1	0	0	1	0	0	1	0	-5.12548e-15	1	0
Sohlh1	ENSMUSG00000059625	0.0558915	0.0878804	0.159911	0.140844	0.177703	0.100547	0.10848	0	0.170644	0.0592244	0.138073	0.0558664	0	0.0492202	0	0	0.0485689	0	0.0533065	0		0.086539	0.0612794	0.0540772	0.0551923	-0.55666	0.624888	-0.404493	1	0	-1.1776	1	0	-1.12533	1	0	-1.85523	1	0
Kcnt1	ENSMUSG00000058740	0.782481	0.922745	0.426429	2.25351	0.977367	1.30711	1.51872	1.15708	2.21838	0.53302	2.80748	0.837996	1.16872	1.37817	1.3047	2.50088	1.11708	2.29059	1.70581	1.63175		1.28596	0.685119	1.59804	0.57821	0.492306	1.24269	0.331894	1	0	0.477243	1	0	0.308649	1	0	0.453499	1	0
Camsap1	ENSMUSG00000026933	55.5841	52.157	56.7684	57.3706	72.0142	56.407	51.8535	54.0934	58.1329	86.5268	54.6307	55.3357	65.0101	59.9995	61.6003	61.4104	64.6451	62.1791	61.5157	71.7475		59.0471	5.58458	62.8512	9.53229	0.486962	1.06442	0.0628432	1	0	0.012974	1	0	0.116634	1	0	0.0667633	1	0
Ubac1	ENSMUSG00000036352	31.9979	39.3265	36.7795	27.4647	24.1676	36.8506	35.9069	38.1257	30.0903	23.4529	42.7105	32.0394	28.8771	27.8586	26.6997	34.9011	28.5099	31.3603	32.6769	22.4489		31.7921	5.72466	31.4324	5.12332	-0.0662321	0.988683	0.0421638	1	0	-0.0137535	1	0	-0.0779932	1	0	-0.133907	1	0
Nacc2	ENSMUSG00000026932	144.368	149.265	155.433	143.004	191.164	147.704	140.265	151.924	159.325	219.663	134.575	144.834	162.111	143.28	142.585	142.105	163.58	151.762	138.277	200.013		151.062	15.1835	161.462	25.7264	0.492349	1.06885	0.0641719	1	0	-0.106683	1	0	0.129635	1	0	-0.0412195	1	0
Tmem250.ps	ENSMUSG00000087679	54.7458	62.7906	59.8067	45.7275	54.1106	63.1437	61.6167	58.0854	49.8282	60.0535	64.7561	54.777	46.4567	44.692	43.3811	66.0787	49.7345	48.3939	50.3747	54.6388		53.1244	7.38191	56.1948	6.10949	0.453157	1.0578	0.0788664	1	0	-0.125227	1	0	0.0829432	1	0	-0.121148	1	0
Lhx3	ENSMUSG00000026934	0	0	0	0	0	0	0	0.115708	0	0	0	0	0	0	0	0	0	0.0832942	0	0		0	0	0.0199002	0.040455	0.695666	#DIV/0!	2.27502	1	0	0	1	0	2.06625	1	0	-0.25633	1	0
Qsox2	ENSMUSG00000036327	36.6648	35.6795	36.4064	37.3238	48.6018	34.4877	35.3645	39.9192	40.6134	49.8077	33.2295	36.5925	40.6618	36.1769	34.7608	38.1801	43.032	38.5652	38.1142	52.661		37.6098	4.08264	41.0745	5.61535	0.705766	1.09212	0.0400151	1	0	-0.101678	1	0	0.21489	1	0	0.0731963	1	0
Ccdc187	ENSMUSG00000048038	1.90031	2.02125	1.65241	2.34741	1.77703	3.46888	1.356	1.04137	1.76333	2.4282	1.47277	1.95532	2.38614	3.15009	2.37641	2.16743	2.91413	2.41553	1.43928	2.4229		2.10392	0.456847	2.1417	0.7113	0.0632171	1.01796	0.0569054	1	0	0.219632	1	0	0.0102151	1	0	0.172817	1	0
Gpsm1	ENSMUSG00000026930	43.5954	51.0146	52.0777	46.2439	47.4911	60.2278	49.1415	49.6965	51.6484	44.1222	57.024	44.5255	65.4971	60.344	58.2453	58.2427	64.2566	58.3476	59.5434	48.6558		52.6059	7.02362	54.3882	6.19592	0.269132	1.03388	0.0846591	1	0	0.248249	1	0	0.0178636	1	0	0.181448	1	0
Dnlz	ENSMUSG00000075467	48.4021	47.8948	49.4658	33.6618	27.0997	51.2288	49.25	51.0272	31.0004	32.6326	65.3544	49.4697	32.4807	31.0087	29.9148	46.5163	28.5585	35.5666	35.1823	26.9486		41.4753	11.7429	38.7911	9.16777	-0.254797	0.935284	0.0589782	1	0	0.0121585	1	0	-0.269942	1	0	-0.316755	1	0
Card9	ENSMUSG00000026928	1.20167	1.27427	1.4392	1.50234	1.06622	1.00547	1.13904	0.752101	0.853222	0.888366	2.25519	1.20113	1.12002	0.984404	1.02512	10.2814	0.631395	1.29106	1.97234	1.08783		1.30696	0.354193	1.99022	2.78617	0.344046	1.52279	-0.47759	1	0	0.0240273	1	0	1.20374	1	0	1.70453	0.502069	0
Snapc4	ENSMUSG00000036281	32.5568	39.6341	41.1504	34.5069	17.6815	37.6047	29.8863	35.6959	32.138	23.3936	38.6143	33.1288	45.3366	40.6067	34.621	39.6806	36.4752	37.9821	36.7815	21.4105		35.7837	7.17143	33.1048	6.01021	-0.404885	0.925138	-0.0600293	1	0	0.216256	1	0	-0.157877	1	0	0.118403	1	0
Entr1	ENSMUSG00000026927	55.7518	65.2073	78.996	51.3143	21.9463	62.9929	61.0201	62.5401	52.8429	28.9015	81.0026	55.4753	52.5437	47.0053	54.937	80.2504	49.0545	62.9704	66.3133	28.2342		56.418	15.8521	55.512	15.5596	-0.0576792	0.983942	-0.0259003	1	0	0.09097	1	0	-0.020801	1	0	0.0960671	1	0
Pmpca	ENSMUSG00000026926	33.3114	30.3188	32.4619	35.7275	35.4962	33.3817	26.0352	30.3733	38.4519	35.4162	28.7651	33.8271	35.3538	36.5706	36.9042	29.6771	33.3182	36.0664	33.6364	39.0631		33.8737	2.56445	33.542	3.81953	-0.101969	0.990207	-0.032015	1	0	0.0348212	1	0	0.00333988	1	0	0.0701741	1	0
Inpp5e	ENSMUSG00000026925	20.596	20.0367	21.6413	24.46	28.0327	22.221	23.052	19.3811	24.6866	33.8171	17.7193	20.3633	28.7311	24.4625	27.7248	24.3974	27.9271	24.9466	23.4016	29.6682		23.3768	3.66866	25.3499	3.91135	0.52034	1.0844	0.101798	1	0	0.0517584	1	0	0.132303	1	0	0.0822586	1	0
Sec16a	ENSMUSG00000026924	67.0419	59.8905	63.7512	89.2484	101.468	57.9152	53.1011	62.4823	75.4817	120.166	54.8148	66.8162	79.9113	86.9721	79.7728	63.9113	80.9643	77.0888	68.872	116.2		74.9688	14.094	77.6183	21.9037	0.14386	1.03534	-0.047258	1	0	-0.0505629	1	0	0.144555	1	0	0.141249	1	0
Notch1	ENSMUSG00000026923	13.9449	5.66829	2.66518	26.1501	26.8332	7.08858	7.32241	3.76051	26.9618	25.2296	4.05013	13.9107	23.764	36.4722	26.3735	6.39113	32.1526	24.6967	26.6	28.432		17.9832	10.9727	18.8635	10.6002	0.0816002	1.04895	-0.097546	1	0	0.473845	1	0	0.17805	1	0	0.749394	1	0
Egfl7	ENSMUSG00000026921	136.459	126.372	52.1843	76.4315	40.6496	93.1068	145.363	45.7625	105.458	28.7831	115.521	134.051	75.4799	107.595	93.8915	82.3067	86.8411	106.117	105.174	33.7722		95.8636	32.1163	83.2685	35.0511	-0.374679	0.868614	-0.0463985	1	0	0.284982	1	0	-0.346227	1	0	-0.0148474	1	0
Gm20532	ENSMUSG00000092356	0	0	0	0	0	0	0	0	0	0	0	0	0	0	0	0	0	0	0	0		0	0	0	0	#DIV/0!	#DIV/0!	0	1	0	0	1	0	0	1	0	-5.12548e-15	1	0
Agpat2	ENSMUSG00000026922	37.0002	43.7205	41.4702	28.6384	22.3462	31.0691	30.3745	39.225	23.4921	19.9586	33.0914	37.0115	21.8161	24.2656	21.8537	28.0098	23.0702	26.8207	27.6128	19.581		31.1214	8.01014	26.9214	5.57792	-0.608518	0.865045	-0.264759	1	0	-0.325939	1	0	-0.143296	1	0	-0.204463	1	0
Dipk1b	ENSMUSG00000036186	5.56121	7.38196	4.47751	5.86852	6.13075	8.69734	6.02065	7.23174	4.26611	6.04089	6.62749	5.72631	5.60012	6.20175	5.45176	6.55786	4.75975	4.45624	5.7038	5.6864		5.90274	0.730064	5.94208	1.27226	0.0379287	1.00666	0.133354	1	0	0.00744828	1	0	-0.126552	1	0	-0.252426	1	0
Lcn4	ENSMUSG00000026919	0	0	0	0	0	0	0	0	0	0	0	0	0	0	0	0.11115	0	0	0	0		0	0	0.011115	0.033345	0.471405	#DIV/0!	0	1	0	0	1	0	2.25349	1	0	2.09247	1	0
Abo	ENSMUSG00000015787	0	0	0	0	0	0	0	0	0	0	0	0	0	0.0492202	0	0	0	0	0	0		0.00492202	0.0147661	0	0	-0.471405	0	0	1	0	1.44913	1	0	-1.3742	1	0	-5.12548e-15	1	0
Surf6	ENSMUSG00000036160	22.5522	23.6838	21.6413	21.0328	23.2347	23.5281	24.2996	22.968	21.5012	26.0587	19.8364	22.7376	21.0857	18.9006	20.7819	22.8969	19.8161	18.9911	20.4697	25.3663		21.5487	1.44372	22.5896	2.23847	0.552627	1.0483	0.0774102	1	0	-0.117163	1	0	0.0558705	1	0	-0.138696	1	0
Med22	ENSMUSG00000015776	41.8628	52.201	45.2548	39.6242	52.9999	48.8157	46.3753	46.5724	38.7932	58.2768	45.564	41.9277	38.86	38.1949	39.3738	47.6278	37.1552	37.6073	37.5811	53.2049		43.5863	5.09994	45.201	6.91937	0.265651	1.03705	0.042329	1	0	-0.185405	1	0	0.063625	1	0	-0.164104	1	0
Rpl7a	ENSMUSG00000062647	642.194	665.387	616.51	436.852	452.743	669.343	733.218	666.015	528.713	442.998	677.891	642.212	437.345	452.039	518.057	687.463	494.868	534.374	532.426	425.59		554.123	98.2322	571.501	103.207	0.172484	1.03136	0.111739	1	0	-0.0448309	1	0	-0.0282889	1	0	-0.184859	1	0
Surf1	ENSMUSG00000015790	71.4014	81.7727	81.2881	50.704	55.1768	79.181	85.9705	84.0039	60.7494	52.7097	79.6219	70.6151	54.1994	56.8986	50.7433	82.7513	54.5428	56.8066	63.1682	49.6942		65.2421	12.3238	66.9578	13.6456	0.131957	1.0263	0.0915772	1	0	-0.124774	1	0	-0.0243933	1	0	-0.24074	1	0
Surf2	ENSMUSG00000014873	31.6905	37.0416	37.1526	26.9482	19.4585	35.4429	36.9917	33.2082	29.1802	18.3596	41.9281	30.4472	27.4162	28.4493	28.6567	38.2912	30.7927	30.4857	30.1715	21.4105		30.9189	6.0742	30.4334	6.05403	-0.0800578	0.984298	0.00891342	1	0	0.0431333	1	0	-0.0540717	1	0	-0.0198519	1	0
Surf4	ENSMUSG00000014867	211.438	203.97	226.221	178.919	227.682	233.974	214.357	234.424	191.292	243.531	214.565	210.533	196.443	177.094	176.646	229.581	206.855	196.782	231.297	259.794		202.351	18.4264	224.189	20.3773	1.12412	1.10792	0.0924251	1	0	-0.103952	1	0	0.20498	1	0	0.00860272	1	0
Stkld1	ENSMUSG00000049897	0.419186	0.571223	0.479733	0.610326	0.222129	0.603284	0.542401	0.173562	0.341289	0.177673	0.644339	0.418998	0.486967	0.246101	0.512559	0.611326	0.485689	0.624706	0.426452	0.197788		0.461156	0.133603	0.418417	0.175056	-0.274471	0.907322	-0.289378	1	0	0.0101828	1	0	0.0294359	1	0	0.3285	1	0
Rexo4	ENSMUSG00000052406	42.0863	41.128	45.5746	36.1031	28.4769	41.0736	42.4158	40.1506	41.6373	31.0336	50.3045	42.5981	33.9903	33.076	35.8791	42.0703	33.3182	39.5647	40.9394	30.2615		38.9217	6.22104	38.2465	4.51866	-0.124189	0.982652	0.0219347	1	0	0.0187967	1	0	-0.073806	1	0	-0.0769426	1	0
Adamts13	ENSMUSG00000014852	0.0558915	0.0439402	0.213215	0.328637	0	0.100547	0.10848	0	0.170644	0	0.0460242	0	0	0.0984404	0.0465963	0.0555751	0.0485689	0	0	0		0.0832744	0.101563	0.0483816	0.0574778	-0.422846	0.58099	-0.642913	1	0	-1.67155	1	0	-0.676192	1	0	-1.6579	1	0
Cacfd1	ENSMUSG00000015488	55.3326	61.3845	63.0582	49.9059	50.6454	61.3841	56.4639	65.7799	55.0613	67.042	59.4633	55.1122	54.0533	50.5492	46.4099	53.1298	53.0858	53.1417	55.0657	60.3252		54.5914	5.13304	58.0479	5.002	0.682031	1.06332	0.125246	1	0	-0.0775635	1	0	0.0487312	1	0	-0.154076	1	0
Slc2a6	ENSMUSG00000036067	0.363295	0.790924	0.426429	0.563377	0.177703	0.904926	0.596641	0.404978	0.170644	0.296122	0.644339	0.446931	0.633057	0.196881	0.559155	5.89096	0.194275	0.583059	0.639678	0.445022		0.480209	0.186935	1.01263	1.63981	0.456218	2.10873	0.042673	1	0	0.0970776	1	0	1.62634	1	0	1.67884	1	0
Gm13398	ENSMUSG00000087364	0.0279458	0	0.106607	0.140844	0	0.100547	0.0542401	0.115708	0	0	0	0.0279332	0	0	0.0465963	0.0555751	0	0	0	0.148341		0.0349927	0.0476338	0.0474411	0.0538767	0.244801	1.35574	0.0752945	1	0	-1.41236	1	0	1.05682	1	0	-0.40605	1	0
Mymk	ENSMUSG00000009214	0.0279458	0	0	0	0	0	0	0	0	0	0.138073	0.0279332	0	0	0	0	0.0485689	0	0	0		0.0193952	0.0410653	0.00485689	0.0145707	-0.47185	0.250417	-1.17473	1	0	1.60755	1	0	-1.33488	1	0	1.32605	1	0
Adamtsl2	ENSMUSG00000036040	10.5076	6.98649	10.7673	15.8685	15.3269	10.105	11.8786	8.73594	6.48449	10.6012	12.6567	10.447	8.71671	13.4371	7.68838	9.39218	16.562	9.91201	19.4036	14.9824		11.2403	2.88828	11.8057	3.76749	0.168454	1.05031	-0.313557	1	0	-0.166764	1	0	0.407589	1	0	0.554355	1	0
Fam163b	ENSMUSG00000009216	0	0	0	0	0	0	0	0	0	0	0	0	0	0	0	0	0	0.0832942	0	0.197788		0	0	0.0281082	0.0617715	0.643516	#DIV/0!	0	1	0	0	1	0	3.47883	1	0	3.29032	1	0
Dbh	ENSMUSG00000000889	0	0	0	0.798118	0	0.0502736	0.0542401	0.636393	0.0568815	0	0	0	0	0	0	0	0	0	0	0		0.0798118	0.239435	0.0797789	0.187097	-0.000153371	0.999587	0.00802955	1	0	-4.9762	1	0	0	1	0	-4.66578	1	0
Sardh	ENSMUSG00000009614	33.5629	33.834	38.7517	31.7369	49.2237	32.6779	42.1446	30.7204	28.3839	48.4456	36.7273	32.8774	32.8216	31.3533	29.2625	34.2898	33.3668	30.9854	33.1567	46.9251		35.0151	5.37507	36.1096	6.72228	0.179834	1.03126	-0.0368561	1	0	-0.198261	1	0	0.132304	1	0	-0.0290968	1	0
Vav2	ENSMUSG00000009621	16.9351	13.1381	14.1255	20.2816	27.0553	14.9313	15.3499	13.8271	17.0644	21.7354	15.0959	17.0672	19.0891	20.8202	19.1977	15.3387	19.5247	19.1577	18.4974	23.4378		18.2806	3.82202	17.8864	2.98525	-0.114932	0.97844	-0.143322	1	0	-0.00481567	1	0	0.0731171	1	0	0.211616	1	0
Brd3os	ENSMUSG00000109946	11.2063	9.93049	12.0999	6.85443	10.1735	9.04926	10.3599	10.4137	7.50836	9.23901	9.84918	11.3129	8.47323	7.38303	8.52712	10.0035	7.67388	8.28777	9.38195	9.24657		9.58101	1.64725	9.11639	0.973471	-0.343409	0.951506	-0.110707	1	0	-0.138966	1	0	-0.035462	1	0	-0.0637044	1	0
Brd3	ENSMUSG00000026918	49.6876	55.2768	54.4763	62.5818	72.4584	62.5404	55.4876	52.9942	59.7824	79.3607	55.137	49.1624	68.4676	66.6442	62.206	58.9096	64.208	63.5951	52.5602	76.6427		59.6098	7.62453	62.6081	8.64239	0.367916	1.0503	0.0750432	1	0	0.0342958	1	0	0.067477	1	0	0.0267286	1	0
Wdr5	ENSMUSG00000026917	33.7305	35.8113	41.3636	33.9435	37.2732	39.4145	34.8764	36.1009	35.0959	40.7464	35.8068	33.8271	32.3346	33.1744	33.2697	38.0689	33.9496	34.6087	36.9414	34.2173		35.0535	2.53925	36.402	2.21688	0.565764	1.03847	0.0328923	1	0	-0.112132	1	0	0.0777975	1	0	-0.0672243	1	0
Rxra	ENSMUSG00000015846	90.2369	94.3836	93.9743	81.5019	145.361	98.7877	91.0149	94.8226	94.8783	159.965	88.8267	90.5315	97.7343	89.0394	99.0637	99.5349	95.1464	94.5805	87.1562	132.32		97.0653	16.7854	104.821	21.8205	0.398394	1.0799	0.093869	1	0	-0.119739	1	0	0.129119	1	0	-0.0844877	1	0
Col5a1	ENSMUSG00000026837	397.417	383.203	368.435	470.326	703.304	392.637	334.173	422.334	447.43	752.86	338.002	397.098	624.048	546.738	452.357	399.918	590.694	462.741	480.292	691.762		468.093	114.097	497.484	129.803	0.240514	1.06279	0.0164962	1	0	0.0218854	1	0	0.154875	1	0	0.160264	1	0
Fcnb	ENSMUSG00000026835	0	0	0	0	0	0	0	0	0	0	0	0	0	0	0	0	0	0	0.0533065	0		0	0	0.00533065	0.015992	0.471405	#DIV/0!	0	1	0	0	1	0	1.48403	1	0	1.35463	1	0
Olfm1	ENSMUSG00000026833	46.6974	37.5689	39.2315	36.0562	46.2916	44.4419	40.7885	36.9687	40.1583	46.3727	39.949	46.6205	33.1138	35.7831	37.4168	43.1818	37.4952	39.4814	44.8841	49.9414		39.8729	4.71213	42.3714	3.91529	0.576752	1.06266	0.0195	1	0	-0.0934407	1	0	0.155286	1	0	0.0423451	1	0
Ppp1r26	ENSMUSG00000035829	7.46152	9.22745	9.70126	9.85911	14.4828	7.33995	5.42401	9.14092	9.38545	14.9838	5.15471	7.37437	11.3463	10.8777	10.6705	7.50263	9.37379	9.91201	8.31582	13.8451		9.61558	2.4325	9.52235	2.75583	-0.0358677	0.990305	-0.132669	1	0	-0.159796	1	0	0.11012	1	0	0.0829961	1	0
X1700007K13Rik	ENSMUSG00000026831	0.111783	0.0439402	0.0533036	0.0469481	0.133277	0	0.21696	0.0578539	0	0	0	0.111733	0	0.0984404	0	0	0	0.0416471	0	0.0494469		0.0599426	0.0484542	0.0365908	0.0641946	-0.410604	0.610432	-0.490212	1	0	-0.717416	1	0	-1.06269	1	0	-1.25476	1	0
Mrps2	ENSMUSG00000035772	12.7712	16.7852	17.2171	12.3474	15.9488	16.9422	17.1941	17.9347	15.6993	15.9906	14.9579	12.7934	11.6872	15.209	12.3946	15.6722	13.2107	14.285	14.0196	15.7736		14.2112	1.93549	15.6722	1.40978	0.86289	1.10281	0.160022	1	0	-0.161744	1	0	0.122265	1	0	-0.199488	1	0
Gbgt1	ENSMUSG00000026829	1.45318	0.703043	1.17268	2.15961	2.48784	0.804378	0.867841	0.404978	1.36516	2.60587	0.828436	1.45253	2.28875	2.90399	2.56279	2.223	2.37987	0.916236	1.06613	2.62069		1.80129	0.736462	1.52542	0.799946	-0.358804	0.846848	-0.401961	1	0	0.32631	1	0	-0.122045	1	0	0.605863	1	0
Ralgds	ENSMUSG00000026821	12.7153	14.3245	12.4197	15.399	18.6588	15.7859	12.0955	11.5708	13.1965	15.1022	12.9788	12.5141	16.9465	21.017	16.6349	12.949	17.5819	13.0772	15.9387	18.7898		15.3609	2.78404	14.6088	2.28822	-0.295151	0.951037	-0.117055	1	0	0.12196	1	0	-0.0300342	1	0	0.208967	1	0
Cel	ENSMUSG00000026818	0.139729	0	0.0533036	0.0469481	0.0888515	0	0	0.0578539	0	0.0592244	0.0460242	0.139666	0.0486967	0	0	0	0.0485689	0.0416471	0	0.0494469		0.0563219	0.0497381	0.0256741	0.0260795	-0.77176	0.455846	-1.43959	1	0	-0.351256	1	0	-0.781453	1	0	0.308971	1	0
Gtf3c5	ENSMUSG00000026816	22.8317	29.0445	26.1721	22.5351	20.7913	24.7849	23.4317	27.712	24.0609	25.1111	28.9953	23.0449	19.7222	18.9006	19.2909	25.8424	20.0104	22.9892	26.3867	18.9876		23.1328	3.58883	23.9317	2.58967	0.255278	1.03453	0.0439445	1	0	-0.14154	1	0	0.0538214	1	0	-0.131656	1	0
Gfi1b	ENSMUSG00000026815	0.0558915	0.263641	0	0.140844	0	0	0.0542401	0	0	0	0.322169	0.0558664	0	0	0	1.38938	0	0.0416471	0	0		0.0838413	0.113617	0.148526	0.414058	0.213056	1.77152	-2.5351	1	0	-0.267499	1	0	1.83289	1	0	4.05187	1	0
Tsc1	ENSMUSG00000026812	32.4171	31.637	30.1166	41.4552	37.8063	31.0691	25.6556	28.8691	39.1345	38.1405	27.8446	32.3746	47.041	43.4615	34.3415	31.7889	38.5151	35.525	28.0925	35.4534		35.8495	5.99388	33.2244	4.54585	-0.493509	0.926773	-0.0907873	1	0	0.0930997	1	0	-0.126864	1	0	0.0570214	1	0
Spaca9	ENSMUSG00000026809	0.0558915	0.0878804	0.0533036	0.0938962	0	0.150821	0	0.0578539	0	0.0592244	0.0460242	0.0558664	0	0	0	0.33345	0	0.0416471	0.213226	0		0.0392862	0.0350853	0.0856223	0.107088	0.581502	2.17945	-0.0749572	1	0	-1.13599	1	0	2.02902	1	0	0.970014	1	0
Ak8	ENSMUSG00000026807	0.19562	0.0878804	0.0533036	0.328637	0.0888515	0.201095	0.325441	0.0578539	0	0	0.184097	0.223466	0.0973934	0.246101	0.0465963	1.05593	0	0.208235	0.213226	0.0988938		0.155195	0.0894012	0.216067	0.299405	0.275506	1.39223	-0.341706	1	0	0.0776111	1	0	0.921742	1	0	1.33554	1	0
Gtf3c4	ENSMUSG00000035666	30.4609	27.902	33.5813	37.7932	48.3797	28.4046	26.4149	31.4147	36.973	61.238	23.7945	30.1679	36.279	39.4254	35.553	22.7858	35.3581	36.3579	27.0264	56.0728		34.3337	6.52544	36.2046	12.1106	0.192335	1.05449	0.0502188	1	0	-0.108478	1	0	0.10484	1	0	-0.0538544	1	0
Ddx31	ENSMUSG00000026806	7.62919	8.7441	8.7951	7.6056	7.46353	8.49625	6.07489	8.33097	8.19093	8.11374	8.05424	7.59783	8.27844	7.53069	7.36221	8.39183	6.99392	7.37153	10.9811	6.27976		7.90609	0.504755	7.9225	1.3213	0.0164006	1.00207	-0.036201	1	0	-0.0506376	1	0	0.0419365	1	0	0.0275012	1	0
Barhl1	ENSMUSG00000026805	0.0558915	0	0	0	0	0.201095	0.0542401	0	0	0	0.0460242	0.0279332	0.0973934	0	0	0	0.0971377	0	0	0		0.0227242	0.032162	0.0352472	0.0635555	0.248634	1.55109	1.53341	1	0	0.983139	1	0	-0.642695	1	0	-1.1908	1	0
Cfap77	ENSMUSG00000079502	0.0558915	0.0878804	0	0.0469481	0.133277	0.0502736	0.0542401	0.0578539	0.0568815	0.236898	0.0460242	0.0558664	0.194787	0.0492202	0.139789	0.166725	0.0971377	0	0	0.0988938		0.0809684	0.055136	0.0818903	0.0693723	0.0147137	1.01139	0.408471	1	0	0.477919	1	0	-0.398632	1	0	-0.329504	1	0
Ttf1	ENSMUSG00000026803	15.8173	14.8957	17.3237	20.4224	21.4576	15.0318	14.2109	14.0007	22.5251	25.1111	9.66508	16.1733	22.8388	21.5092	22.506	14.2828	22.0017	19.9906	18.9238	23.8829		18.2609	4.01049	18.9961	4.11751	0.180893	1.04026	0.0153077	1	0	0.0435414	1	0	0.0973344	1	0	0.125561	1	0
Setx	ENSMUSG00000043535	41.5833	36.031	41.1504	43.474	63.44	33.0801	33.6831	38.4729	55.175	67.1012	30.6981	41.6763	49.6706	43.1169	47.5282	36.9018	51.0459	44.5207	39.5001	62.2537		43.8369	8.26506	46.1735	11.4947	0.2334	1.0533	0.01138	1	0	-0.085552	1	0	0.139362	1	0	0.0424303	1	0
Ntng2	ENSMUSG00000035513	12.0726	13.3578	13.6457	16.4318	20.7024	12.1662	6.78001	10.298	10.7506	19.3664	10.9077	11.8157	19.7709	19.1959	16.2621	20.5072	16.2706	17.7417	13.3799	22.8445		15.4163	3.38793	15.0105	4.88313	-0.0965521	0.973679	-0.360331	1	0	0.0318881	1	0	0.220495	1	0	0.612684	1	0
Med27	ENSMUSG00000026799	14.1126	16.7852	18.5497	12.0187	12.6613	18.4504	16.4347	16.1991	11.8882	15.4576	16.7528	14.3856	12.8559	11.0253	13.0004	16.8948	12.4336	13.3687	17.6978	13.054		14.2148	2.29367	15.1879	2.21006	0.432076	1.06846	0.0829558	1	0	-0.122082	1	0	0.108782	1	0	-0.0962475	1	0
Rapgef1	ENSMUSG00000039844	79.8969	72.5892	70.8405	75.117	118.306	80.84	78.8651	76.4829	89.7021	140.303	72.212	79.3024	84.3427	91.4512	90.9559	80.6394	90.1924	88.2085	83.2648	136.919		83.5014	13.5594	94.5416	22.4774	0.594779	1.13222	0.161538	1	0	0.00508722	1	0	0.19641	1	0	0.0399575	1	0
Gm13420	ENSMUSG00000079497	0.0279458	0.0439402	0	0.0938962	0	0	0.0542401	0	0	0	0	0	0.0486967	0	0	0.0555751	0	0	0	0.247235		0.0214479	0.030495	0.035705	0.0737611	0.252612	1.66473	-1.2046	1	0	-1.4633	1	0	2.19035	1	0	1.92096	1	0
Gm13547	ENSMUSG00000075425	0.139729	0.483342	0.266518	0.0938962	0.0888515	0.351916	0.21696	0.28927	0.0568815	0.118449	0.552291	0.195532	0.584361	0.0984404	0.465963	0.33345	0.291413	0.458118	0.266533	0.0988938		0.296892	0.192609	0.248188	0.119452	-0.303905	0.835954	-0.0141528	1	0	0.808146	1	0	-0.349622	1	0	0.469727	1	0
Trub2	ENSMUSG00000039826	19.0311	18.2352	20.5219	16.8544	18.3923	16.7411	20.1231	21.3481	17.5764	18.8334	21.0791	18.799	19.1378	15.4059	16.5883	23.2859	16.8048	18.1581	16.2585	18.592		18.4045	1.65664	18.7721	2.12113	0.193185	1.01998	0.024212	1	0	-0.0311256	1	0	0.0316552	1	0	-0.0236809	1	0
Coq4	ENSMUSG00000026798	11.0106	15.0276	10.8739	7.5117	7.95221	9.3509	15.133	11.3394	8.19093	6.98848	14.4516	11.1174	7.69408	7.43225	6.61667	10.1702	8.01386	8.49601	7.83606	6.52699		9.96881	2.86111	9.20458	2.39913	-0.289452	0.923338	-0.0383389	1	0	-0.145421	1	0	-0.207051	1	0	-0.314096	1	0
Slc27a4	ENSMUSG00000059316	43.0085	43.6766	41.2037	38.028	45.7585	40.1686	45.2362	38.5307	39.5895	55.6709	42.4343	43.1568	34.7208	36.5706	34.4812	39.5139	39.8265	37.7323	42.6452	49.6447		40.3039	3.8226	42.8559	5.4701	0.540804	1.06332	0.0500088	1	0	-0.145046	1	0	0.128924	1	0	-0.0661275	1	0
Urm1	ENSMUSG00000069020	46.9209	52.904	50.7451	33.521	36.6513	50.8267	48.7618	50.7958	39.0207	38.4959	56.4717	47.4306	35.0616	32.9775	32.7106	46.7942	37.058	38.0238	39.5534	34.8601		42.5394	8.78603	42.419	5.83591	-0.0161422	0.99717	0.0461374	1	0	-0.108643	1	0	-0.0610022	1	0	-0.215777	1	0
Cercam	ENSMUSG00000039787	82.5797	91.9669	86.5651	65.4926	79.3444	91.2969	90.364	81.8633	58.9292	84.7501	87.7682	81.5091	68.1754	60.787	62.2526	86.8638	59.7883	61.5544	65.8869	73.132		76.6441	10.8526	75.4429	12.408	-0.103053	0.984327	0.00452086	1	0	-0.171016	1	0	-0.0546722	1	0	-0.230205	1	0
Odf2	ENSMUSG00000026790	43.3439	48.6858	52.7173	53.1453	36.0293	47.4583	52.0705	43.9111	58.8155	38.8512	54.9989	43.3803	64.9127	63.7894	56.7077	60.1322	56.8741	50.8927	53.9462	42.821		51.771	8.68022	50.5773	6.8141	-0.152984	0.976942	0.0441584	1	0	0.278525	1	0	-0.100132	1	0	0.134229	1	0
Gle1	ENSMUSG00000019715	56.4504	53.6071	58.9538	48.0279	57.7979	54.5469	57.386	53.6885	56.3127	64.1992	50.9948	56.2016	52.9333	49.0233	49.5784	56.8533	53.0858	53.7664	58.5306	64.9733		53.3569	3.68763	57.3343	4.0004	1.03384	1.07454	0.0579814	1	0	-0.086778	1	0	0.150163	1	0	0.00540446	1	0
Sptan1	ENSMUSG00000057738	458.087	375.733	386.558	513.988	514.139	413.099	418.842	381.315	515.688	518.51	366.031	458.272	478.299	521.636	505.989	399.251	506.427	496.1	504.653	559.541		457.873	57.7763	471.343	58.6297	0.231415	1.02942	-0.000716863	1	0	0.0514649	1	0	0.0817229	1	0	0.133904	1	0
Wdr34	ENSMUSG00000039715	14.5039	16.17	15.0316	10.7511	12.1727	17.093	13.6143	13.0171	14.7892	11.608	14.3135	14.3297	11.7846	12.1082	10.0648	12.5044	11.6565	11.6195	11.301	11.8178		13.123	1.90814	12.9021	1.74396	-0.120862	0.983165	0.0315874	1	0	-0.131156	1	0	-0.0899637	1	0	-0.252686	1	0
Set	ENSMUSG00000054766	174.41	166.006	182.405	156.666	158.245	175.354	175.467	174.43	175.479	172.402	173.511	174.303	138.542	146.086	148.782	170.282	168.534	171.253	173.673	166.587		161.896	13.7513	172.346	2.96428	1.05062	1.06455	0.0597123	1	0	-0.100535	1	0	0.122059	1	0	-0.0381879	1	0
Pkn3	ENSMUSG00000026785	46.5018	48.5979	28.0377	48.1688	18.8809	41.3752	50.7145	23.5466	62.2852	18.2411	47.2669	45.9501	50.4498	65.6106	52.8868	37.7355	60.7596	61.5544	58.9037	19.581		45.2351	12.3181	43.4697	17.0648	-0.11863	0.960972	0.0444579	1	0	0.462543	1	0	-0.135994	1	0	0.282081	1	0
Zdhhc12	ENSMUSG00000015335	10.1443	10.9851	10.0211	6.2441	6.79714	10.3564	10.3599	9.48805	6.25696	5.56709	9.66508	10.056	6.91493	6.98927	7.12923	9.39218	7.13962	6.49695	7.78275	6.47755		8.49462	1.72144	7.93174	1.71898	-0.327214	0.933737	-0.0720072	1	0	-0.114987	1	0	-0.132621	1	0	-0.175573	1	0
Zer1	ENSMUSG00000039686	53.3764	58.6163	60.6062	53.7087	59.6194	57.4628	52.6129	56.0026	50.6814	59.2836	60.7059	53.4083	66.0327	64.3308	54.5176	63.4667	62.8967	53.3083	47.656	61.0669		58.4922	4.38522	56.4438	5.06526	-0.432392	0.964979	-0.0504914	1	0	0.0643204	1	0	-0.0517416	1	0	0.063069	1	0
Tbc1d13	ENSMUSG00000039678	29.2872	29.5718	28.4108	27.2299	28.4769	30.0134	29.9948	26.15	26.8481	31.7443	28.3049	29.4695	29.4615	32.2392	28.2839	30.5663	30.4041	28.1534	33.1567	30.6076		29.0736	1.26615	29.7639	2.03642	0.407105	1.02374	0.0176325	1	0	0.0471144	1	0	0.0489928	1	0	0.0784715	1	0
Endog	ENSMUSG00000015337	8.77497	8.78804	13.2193	5.68072	7.28582	7.84269	10.5768	8.33097	6.59825	6.63313	11.8282	8.35203	7.20711	5.80799	7.17583	6.78016	6.21681	7.08	6.5567	5.93363		8.412	2.31401	7.25492	1.30089	-0.616425	0.862448	-0.127466	1	0	-0.113074	1	0	-0.310422	1	0	-0.295984	1	0
Spout1	ENSMUSG00000039660	21.4344	21.9262	23.5602	16.4788	20.8801	22.8242	23.9199	23.1416	18.5434	22.3868	24.1627	21.4248	20.0143	19.0482	20.8751	23.4527	17.9219	19.3242	19.5635	18.7404		20.9805	2.07443	20.9819	2.233	0.000636837	1.00007	0.0878661	1	0	0.0174807	1	0	-0.0929249	1	0	-0.163305	1	0
Kyat1	ENSMUSG00000039648	12.0167	13.0942	11.7268	8.96709	7.2414	9.3509	10.6853	11.2237	8.98728	5.92244	13.7612	11.9554	9.00889	10.3362	8.80669	11.8375	10.4423	8.82918	10.0749	6.97202		10.6915	2.02505	9.43255	1.75891	-0.663756	0.882251	-0.200441	1	0	0.0225581	1	0	-0.163888	1	0	0.0591108	1	0
Lrrc8a	ENSMUSG00000007476	29.4269	33.2627	45.8944	23.2393	24.0788	36.4484	47.1346	39.2828	30.0334	28.4277	45.4719	29.5254	19.4787	22.3952	21.9468	41.2923	22.4874	31.1937	33.8496	29.4209		29.472	9.02539	33.9571	6.83938	0.56012	1.15218	0.218589	1	0	-0.166504	1	0	0.188249	1	0	-0.196839	1	0
Gm28035	ENSMUSG00000099041	0	0	0	0	0	0	0	0	0	0	0	0	0	0.0492202	0	0	0.0485689	0	0	0.0494469		0.00492202	0.0147661	0.00980158	0.0196041	0.281169	1.99137	0	1	0	1.41303	1	0	0.828009	1	0	2.00766	1	0
Phyhd1	ENSMUSG00000079484	3.77268	5.31677	7.3026	6.00936	0.977367	6.28421	5.64097	5.32256	4.15235	2.01363	6.85761	3.54752	6.28188	5.16812	4.19366	6.89131	4.5169	5.0393	3.89138	2.32401		4.94276	1.78769	4.60766	1.49879	-0.20314	0.932205	0.00657046	1	0	0.15695	1	0	-0.199309	1	0	-0.0489346	1	0
Gm28038	ENSMUSG00000098794	0	0	0	0	0	0	0	0	0	0	0	0	0	0	0	0	0	0	0	0		0	0	0	0	#DIV/0!	#DIV/0!	0	1	0	0	1	0	0	1	0	-5.12548e-15	1	0
Dolk	ENSMUSG00000075419	17.0469	16.9609	15.2448	17.183	17.8147	14.2274	16.9229	16.7198	13.5378	18.5965	16.4306	17.1231	13.0507	12.9941	12.6276	14.2828	12.4822	14.9513	12.1006	18.8887		15.6477	1.91296	15.271	2.27981	-0.178987	0.975929	-0.0754884	1	0	-0.220413	1	0	0.0078578	1	0	-0.137051	1	0
Nup188	ENSMUSG00000052533	22.8037	25.1338	21.4281	26.9482	29.632	25.4385	22.2927	23.7201	25.0847	38.259	20.5728	23.0728	27.0267	28.7446	28.4703	23.7305	29.627	27.9868	22.4954	36.9368		25.3833	3.08007	27.5572	5.47978	0.489062	1.08564	0.0976703	1	0	0.0216036	1	0	0.139444	1	0	0.0633742	1	0
Sh3glb2	ENSMUSG00000026860	86.576	96.8882	88.9638	69.5302	57.6202	90.6434	87.2181	81.2269	72.1257	65.976	97.3872	86.8164	72.6555	66.7426	65.7939	80.4171	72.2705	70.5918	77.6143	57.6551		78.8974	13.3694	75.5739	9.39723	-0.287619	0.957876	-0.00857867	1	0	-0.0370501	1	0	-0.11944	1	0	-0.14791	1	0
Miga2	ENSMUSG00000026858	25.5704	28.649	27.2382	28.2158	31.8533	28.9576	26.4692	26.8442	26.2224	33.8171	26.1418	25.8661	27.0754	26.7758	24.8358	23.3971	27.5871	26.2793	27.0797	33.4261		27.2222	1.90054	28.008	3.10165	0.305512	1.02887	0.00824383	1	0	-0.114545	1	0	0.0763679	1	0	-0.0464174	1	0
Dolpp1	ENSMUSG00000026856	17.522	21.0474	19.6157	17.0891	12.1282	18.2493	18.4959	15.6784	15.2442	14.0362	19.7444	17.2627	16.5082	16.095	15.47	19.4513	15.7849	16.4506	15.1391	11.4717		17.2483	2.4005	16.0002	2.21873	-0.539984	0.927638	-0.0962979	1	0	-0.0382786	1	0	-0.120436	1	0	-0.0624109	1	0
Crat	ENSMUSG00000026853	56.8417	63.3618	57.0882	51.1735	60.3746	57.1611	66.9323	64.5071	51.819	62.7779	65.8146	56.3413	51.4724	50.5492	48.6465	64.9672	56.3399	54.3911	57.5711	62.7976		56.1664	5.46784	59.9264	4.84021	0.728189	1.06694	0.0699114	1	0	-0.0821323	1	0	0.117558	1	0	-0.0344848	1	0
Ptpa	ENSMUSG00000039515	135.649	147.068	143.493	101.596	133.011	137.398	136.305	142.089	124.002	147.587	148.29	135.141	120.719	109.564	111.878	141.272	119.577	126.107	130.334	137.413		128.641	15.7981	134.208	8.4542	0.439434	1.04328	0.0568166	1	0	-0.0788846	1	0	0.0653863	1	0	-0.0703142	1	0
Ier5l	ENSMUSG00000089762	20.121	37.2613	44.4019	15.8215	24.0788	43.5872	31.622	38.7621	18.259	21.38	38.6143	20.1398	17.4334	20.4264	10.0648	34.5121	16.562	23.364	41.2593	21.2622		24.8363	10.7033	29.057	9.56754	0.415775	1.16994	0.117417	1	0	-0.408706	1	0	0.360021	1	0	-0.16609	1	0
Cstad	ENSMUSG00000047363	2.48717	3.25158	1.97223	2.06572	1.5549	2.76505	3.20017	1.67776	2.55967	1.59906	3.86603	2.62572	2.09396	0.885964	1.49108	2.77875	1.35993	1.33271	0.906211	0.840598		2.22944	0.828437	1.90199	0.806813	-0.400449	0.853126	0.0582402	1	0	-0.0453556	1	0	-0.611434	1	0	-0.714682	1	0
X1700001O22Rik	ENSMUSG00000044320	2.09593	2.72429	1.33259	1.92487	1.3772	2.06122	2.27808	2.2563	1.36516	2.25053	3.35977	2.01119	1.36351	1.91959	0.838733	2.27858	1.94275	1.37435	1.97234	0.890045		1.89477	0.697943	1.86694	0.462664	-0.0470041	0.985311	0.105315	1	0	0.00287254	1	0	-0.173731	1	0	-0.276055	1	0
Ntmt1	ENSMUSG00000026857	27.1912	30.0112	28.091	20.1407	18.9254	24.8352	29.3439	27.3649	21.3874	18.1227	36.4512	27.0393	18.4074	17.8177	19.2443	24.3974	16.1734	20.2405	24.2545	18.1965		24.3319	5.99152	22.4316	4.08217	-0.37068	0.921901	-0.0388146	1	0	-0.0634438	1	0	-0.205341	1	0	-0.229959	1	0
Asb6	ENSMUSG00000039483	23.1391	27.5505	29.4769	21.4553	16.3931	23.3772	26.7946	27.3649	25.2554	23.749	25.0372	23.1846	23.8614	23.9702	18.0328	28.8435	21.9531	21.365	21.8024	22.1522		23.2101	3.72577	24.2657	2.51574	0.332075	1.04548	0.101195	1	0	-0.0481321	1	0	0.0248169	1	0	-0.124506	1	0
Prrx2	ENSMUSG00000039476	11.4857	7.95318	8.95501	9.81216	8.66302	7.64159	7.26817	8.50453	7.16707	6.57391	8.23833	11.5364	6.62275	7.62913	6.89625	4.83503	7.52817	8.5793	13.1134	6.18086		8.7792	1.62887	7.7392	2.07358	-0.557777	0.881539	-0.336522	1	0	-0.193092	1	0	-0.0284833	1	0	0.114954	1	0
Ptges	ENSMUSG00000050737	6.39958	5.44859	5.97001	11.5492	8.21877	5.93229	5.09857	5.78539	4.77805	5.98166	6.02917	6.3967	6.47666	6.30019	6.10411	5.16848	4.17692	6.53859	10.1815	6.13142		6.8893	1.69586	5.97729	1.55433	-0.560673	0.867619	-0.445089	1	0	-0.262075	1	0	0.039426	1	0	0.222444	1	0
Tor1b	ENSMUSG00000026848	98.956	93.2851	96.7994	92.9103	84.0091	91.498	93.9438	93.9548	94.9921	78.5315	95.04	99.1908	96.663	81.804	89.6046	95.4224	90.9695	92.2066	97.1778	80.4501		92.8262	5.68609	90.9147	5.99542	-0.327165	0.979407	-0.0409761	1	0	-0.0112551	1	0	-0.0193423	1	0	0.0103788	1	0
Tor1a	ENSMUSG00000026849	29.6225	33.087	32.7817	25.7745	28.3436	33.2309	33.0322	29.3898	28.8958	29.2569	35.0244	29.5533	26.3449	26.825	27.119	28.899	25.5472	29.6111	30.6513	23.784		29.4476	3.03548	29.2298	2.7586	-0.0750953	0.992604	0.0403447	1	0	-0.0460037	1	0	-0.0652468	1	0	-0.15159	1	0
BC005624	ENSMUSG00000026851	68.2436	72.8089	73.8789	62.8635	57.8868	70.2826	71.7596	72.491	63.2522	61.8303	63.1452	68.5201	53.469	62.4112	60.6683	65.3563	58.8169	62.5956	69.3518	58.3968		64.3896	6.13214	65.4133	4.97781	0.183306	1.0159	0.0169534	1	0	-0.122685	1	0	0.0286807	1	0	-0.110955	1	0
Usp20	ENSMUSG00000026854	57.9875	70.6559	64.7639	50.0467	63.6621	64.6016	56.8979	66.4742	54.4925	75.8072	59.0491	57.2351	63.4518	57.5877	54.9836	68.9131	61.1482	54.8909	55.652	65.0227		59.9423	5.51531	62.39	6.68423	0.399445	1.04083	0.0515122	1	0	-0.0712437	1	0	0.0641751	1	0	-0.0585796	1	0
Fnbp1	ENSMUSG00000075415	90.4884	94.5154	94.2408	134.647	121.549	95.4194	89.6046	91.2935	105.913	117.56	86.7096	90.336	127.391	131.073	121.243	102.647	130.602	115.404	102.082	129.551		109.219	18.4544	108.008	14.0189	-0.0739397	0.988906	-0.0993047	1	0	0.0561585	1	0	0.0601168	1	0	0.215578	1	0
Gpr107	ENSMUSG00000000194	78.5835	80.8061	79.3158	82.0653	103.601	76.3154	78.9193	73.4745	80.3167	122.121	73.7768	78.4644	82.4435	80.1797	77.7226	75.2486	84.0727	71.1332	70.3113	110.959		81.6959	7.66751	84.2871	16.7866	0.198572	1.03172	0.022743	1	0	-0.112276	1	0	0.0686867	1	0	-0.0663311	1	0
Ncs1	ENSMUSG00000062661	50.8613	63.0982	60.2331	53.8025	60.6856	63.9481	56.6267	71.1025	62.6834	82.0258	52.6977	50.7826	53.2742	51.5336	50.2308	68.0239	54.4943	62.304	69.9915	67.1984		54.72	4.5155	65.8398	7.43761	1.80736	1.20321	0.220798	1	0	-0.158897	1	0	0.316723	1	0	-0.0629702	1	0
Hmcn2	ENSMUSG00000055632	11.7093	7.90924	11.6735	31.9247	34.0746	12.5181	8.35297	6.47964	9.38545	27.184	14.6817	11.7319	18.3587	20.4756	21.3877	9.83678	16.8534	12.6191	22.6553	43.5133		18.3927	8.36781	16.9398	10.8289	-0.15014	0.921007	-0.605802	1	0	-0.16748	1	0	0.284314	1	0	0.722613	1	0
Ass1	ENSMUSG00000076441	17.6897	13.4018	6.39644	11.5492	13.5943	13.0711	21.4248	6.30608	16.4956	10.2458	14.8658	16.8717	14.7551	19.7373	19.85	12.6711	16.2706	18.0332	15.7254	11.62		14.8711	3.83502	14.1864	4.08646	-0.172796	0.953955	0.106636	1	0	0.45574	1	0	-0.211244	1	0	0.137834	1	0
Fubp3	ENSMUSG00000026843	40.2419	37.2613	40.9905	46.9012	53.7552	43.2353	35.8527	38.7043	53.3548	53.9534	32.6312	41.0059	53.0307	53.6008	46.9224	36.5684	50.5116	43.2713	46.6432	57.2595		44.6341	6.99024	45.9355	7.24634	0.182788	1.02916	0.0386374	1	0	0.051738	1	0	0.0446677	1	0	0.0577664	1	0
Prdm12	ENSMUSG00000079466	0	0	0	0	0	0	0	0	0	0	0	0	0	0	0	0	0	0	0	0		0	0	0	0	#DIV/0!	#DIV/0!	0	1	0	0	1	0	0	1	0	-5.12548e-15	1	0
Exosc2	ENSMUSG00000039356	19.59	23.4201	21.4814	18.5445	15.0159	20.3608	20.9909	22.9102	18.4865	18.5372	21.2172	19.9443	19.2839	18.8021	20.4558	20.5628	16.6591	22.1146	17.0048	19.4821		19.7755	2.10132	19.7109	1.9587	-0.0318114	0.996732	0.0471506	1	0	0.0244678	1	0	-0.0568769	1	0	-0.0795575	1	0
Abl1	ENSMUSG00000026842	114.438	104.622	107.194	127.558	193.296	112.764	103.49	105.468	124.115	222.506	97.1111	115.113	154.076	149.334	132.333	124.099	146.338	123.9	121.219	192.645		129.508	27.7103	137.654	37.3474	0.247748	1.06291	0.0464927	1	0	0.00182281	1	0	0.128354	1	0	0.0836832	1	0
AL929275.1	ENSMUSG00000118600	0	0	0	0	0	0	0	0	0	0	0	0	0	0	0	0	0	0	0	0		0	0	0	0	#DIV/0!	#DIV/0!	0	1	0	0	1	0	0	1	0	-5.12548e-15	1	0
[truncated: 20,348 more rows]
