# Supplementary material for: Endothelial epidermal growth factor receptor is of minor importance for vascular and renal function and obesity-induced dysfunction in mice
Source: Sci Rep. 2021 Mar 31;11:7269. doi: 10.1038/s41598-021-86587-3 (PMC8012653; doi:10.1038/s41598-021-86587-3)
Supplement: Supplementary file 3 — Supplementary Information 3. [file 41598_2021_86587_MOESM3_ESM.xlsx]

## Sheet: Tabelle1
		WT, SFD					WT, HFD					KO, SFD					KO, HFD						WT, HFD vs WT, SFD			WT, SFD vs. KO, SFD			KO, HFD vs. KO, SFD			KO, HFD vs. WT, HFD
names	geneID	mm10_HISAT2.a16.FPM	mm10_HISAT2.a17.FPM	mm10_HISAT2.a18.FPM	mm10_HISAT2.a19.FPM	mm10_HISAT2.a20.FPM	mm10_HISAT2.a11.FPM	mm10_HISAT2.a12.FPM	mm10_HISAT2.a13.FPM	mm10_HISAT2.a14.FPM	mm10_HISAT2.a15.FPM	mm10_HISAT2.a6.FPM	mm10_HISAT2.a7.FPM	mm10_HISAT2.a8.FPM	mm10_HISAT2.a9.FPM	mm10_HISAT2.a10.FPM	mm10_HISAT2.a1.FPM	mm10_HISAT2.a2.FPM	mm10_HISAT2.a3.FPM	mm10_HISAT2.a4.FPM	mm10_HISAT2.a5.FPM		logFC WT-SFD WT-HFD	FDR_WT SFD-WT HFD	DE_WT SFD-WT HFD	logFC WT-SFD KO-SFD	FDR_WT SFD-KO SFD	DE_WT SFD-KO SFD	logFC_KO SFD-KO HFD	FDR_KO SFD-KO HFD	DE_KO SFD-KO HFD	logFC_WT HFD-KO HFD	FDR_WT HFD-KO HFD	DE_WT HFD-KO HFD
Xkr4	ENSMUSG00000051951	0	0	0	0.152325	0.0816671	0.0829343	0	0.155314	0.52153	0.0399344	0	0	0.0462731	0	0.044495	0	0.052127	0.259443	0.0434133	0.09533		1.64892	1	0	-1.17499	1	0	1.98973	1	0	-0.832365	1	0
Rp1	ENSMUSG00000025900	0.462092	1.1463	0.660101	0.799705	0.530836	0.746409	0.775435	0.582427	0.819548	0.798688	0.709875	1.15207	0.694097	0.997339	0.44495	0.775949	0.573397	0.821568	0.781439	0.66731		0.0648487	1	0	0.174316	1	0	-0.139203	1	0	-0.0296729	1	0
Sox17	ENSMUSG00000025902	10.2981	11.6753	8.66932	10.2438	11.8826	12.0255	10.9207	12.2698	12.703	9.82386	14.5017	14.154	9.67108	11.4278	12.7256	10.8633	11.103	11.4587	15.1512	10.6293		0.129125	1	0	0.243185	1	0	-0.0781362	1	0	0.0359351	1	0
Mrpl15	ENSMUSG00000033845	37.3305	28.3179	44.7548	30.4269	32.1768	33.0908	45.0398	34.868	30.9566	36.8994	35.8994	37.1953	37.8051	37.4002	35.8185	45.2852	45.2462	36.1922	39.7666	34.6048		0.0654053	1	0	0.0899582	1	0	0.127801	1	0	0.152358	1	0
Lypla1	ENSMUSG00000025903	305.377	262.418	286.924	264.74	306.497	241.754	253.158	229.088	229.436	254.422	297.184	294.148	268.477	272.98	287.482	253.434	271.894	233.801	218.543	241.376		-0.239446	0.553933	0	-0.00581513	1	0	-0.220402	0.698734	0	0.0132287	1	0
Gm37988	ENSMUSG00000104217	0.0330066	0	0	0	0	0	0	0	0	0	0.0507054	0	0	0	0	0	0	0	0	0		-1.41931	1	0	0.16477	1	0	-1.48005	1	0	0	1	0
Tcea1	ENSMUSG00000033813	82.5825	82.2364	80.0482	86.787	90.2013	81.5244	79.482	80.9962	84.3762	88.894	79.1004	86.1582	83.9395	77.7925	82.6717	79.1252	90.753	93.5723	82.355	75.6444		-0.0229066	1	0	-0.0422903	1	0	0.0404868	1	0	0.0211031	1	0
Rgs20	ENSMUSG00000002459	0.0660132	0.127367	0.13202	0.0380812	0.0816671	0.0829343	0.0646195	0.0388285	0	0.0798688	0	0	0	0	0	0.0646624	0	0.0432404	0	0.047665		-0.650356	1	0	-4.14244	1	0	3.03395	1	0	-0.499664	1	0
Atp6v1h	ENSMUSG00000033793	159.158	160.397	171.758	166.872	163.579	140.905	186.341	167.623	161.302	181.941	149.023	170.095	166.491	163.148	158.091	186.573	185.155	173.827	175.477	179.554		0.0287492	1	0	-0.0263008	1	0	0.158544	1	0	0.103494	1	0
Oprk1	ENSMUSG00000025905	0	0	0	0	0	0	0	0	0	0.159738	0	0	0	0	0	0	0	0	0	0		2.96888	1	0	0	1	0	0	1	0	-2.99324	1	0
Npbwr1	ENSMUSG00000033774	0	0	0	0	0	0	0	0	0	0	0	0	0	0	0	0	0	0	0	0		0	1	0	0	1	0	0	1	0	0	1	0
Rb1cc1	ENSMUSG00000025907	58.3227	60.3294	50.6957	66.0708	72.8062	58.0126	49.5201	58.3592	69.3636	60.5405	61.8605	56.7393	60.5715	53.607	62.1595	49.8547	51.7621	65.639	53.051	53.9091		-0.0600568	1	0	-0.0638233	1	0	-0.105274	1	0	-0.109043	1	0
Alkal1	ENSMUSG00000087247	0	0	0	0	0	0	0	0	0	0	0	0	0	0	0	0	0	0	0	0		0	1	0	0	1	0	0	1	0	0	1	0
St18	ENSMUSG00000033740	0	0	0	0	0	0	0	0	0	0	0	0	0	0.0415558	0	0	0	0.172962	0	0.09533		0	1	0	1.42236	1	0	2.02397	1	0	3.64718	1	0
Pcmtd1	ENSMUSG00000051285	104.862	97.9025	93.9983	113.215	108.617	104.373	99.7941	99.7892	113.098	110.578	93.8556	97.3497	97.7751	100.399	91.6152	99.8603	99.6146	119.603	95.0317	96.2357		0.0246173	1	0	-0.108664	1	0	0.0853887	1	0	-0.0478924	1	0
Sntg1	ENSMUSG00000025909	0.0660132	0	0	0	0.0816671	0.0829343	0.0430797	0	0.0372522	0.119803	0	0.0411453	0	0	0.044495	0.0431083	0.052127	0.172962	0.0868266	0.09533		0.72808	1	0	-0.661683	1	0	1.98748	0.75079	0	0.609144	1	0
Rrs1	ENSMUSG00000061024	31.0922	43.3047	32.741	27.228	34.1368	28.6953	34.8515	40.071	30.286	33.9442	30.5753	28.0199	51.9647	34.8653	34.2612	34.9393	36.2282	36.6247	27.524	41.0872		-0.00504911	1	0	0.0928981	1	0	-0.0267014	1	0	0.0712474	1	0
Adhfe1	ENSMUSG00000025911	395.386	338.71	368.732	327.384	353.047	286.745	280.578	314.86	308.895	295.195	362.391	368.374	336.73	334.898	340.787	283.178	280.756	321.147	252.188	306.581		-0.262913	0.387881	0	-0.03284	1	0	-0.271823	0.321508	0	-0.0417498	1	0
Vxn	ENSMUSG00000067879	0	0.0424556	0.0440067	0	0.0816671	0.0414672	0.0215398	0	0.0372522	0	0.0507054	0.0411453	0.0925463	0.124667	0	0.0215541	0.104254	0.0864809	0	0.09533		-0.550183	1	0	0.870105	1	0	-0.16961	1	0	1.26412	1	0
Mybl1	ENSMUSG00000025912	1.0232	1.5284	0.924141	1.10435	1.67418	2.07336	1.20623	1.47548	2.04887	1.31783	1.31834	1.19321	1.06428	1.57912	0.845405	1.22859	0.834031	1.29721	0.911679	1.52528		0.366918	1	0	-0.0539411	1	0	-0.0437255	1	0	-0.464661	1	0
Vcpip1	ENSMUSG00000045210	27.5935	31.2897	27.3282	31.5312	36.2602	30.4369	28.3249	30.8686	37.5129	33.505	26.5189	25.7569	27.44	24.7257	28.9662	28.0204	26.1677	39.9974	28.3923	31.1253		0.0604589	1	0	-0.207064	1	0	0.204145	1	0	-0.063379	1	0
Sgk3	ENSMUSG00000025915	21.7514	26.0677	18.8349	23.0391	24.6226	27.1195	25.4816	26.6363	31.0311	30.9092	22.0568	18.1862	25.1263	18.9079	22.9149	25.4985	25.3858	29.4467	22.6183	24.4045		0.303751	0.675291	0	-0.0935515	1	0	0.249484	1	0	-0.147816	1	0
Mcmdc2	ENSMUSG00000046101	0.561112	0.509467	0.0880134	0.228487	0.163334	0.248803	0.323098	0.155314	0.409774	0.159738	0.608464	0.246872	0.323912	0.415558	0.17798	0.323312	0.312762	0.0864809	0.217066	0.19066		-0.253346	1	0	0.150686	1	0	-0.58402	1	0	-0.180866	1	0
Tcf24	ENSMUSG00000099032	21.8834	16.6426	27.0201	22.506	18.2934	50.5485	60.0531	57.1555	53.6804	58.5438	17.0877	17.0753	18.0928	16.1237	20.4677	60.2007	53.4301	54.3965	36.7711	66.5404		1.39667	2.02395e-14	1	-0.259346	1	0	1.6108	5.1927e-19	1	-0.0451913	1	0
Ppp1r42	ENSMUSG00000025916	0.264053	0.339644	0.836127	0.342731	0.204168	0.497606	1.01237	0.660084	0.707791	0.519147	0.253527	0.205726	0.462731	0.290891	0.311465	0.99149	0.886158	0.562126	0.564373	1.14396		0.82446	0.669483	0	-0.356593	1	0	1.44202	0.0162472	1	0.261991	1	0
Cops5	ENSMUSG00000025917	83.6057	73.7878	85.6371	70.1455	75.1337	68.6696	85.2978	69.8524	65.9364	77.4727	82.2441	74.5553	72.0935	82.2389	74.7516	85.2035	88.5116	70.2225	75.4523	78.266		-0.0799024	1	0	-0.0091084	1	0	0.043538	1	0	0.114332	1	0
Cspp1	ENSMUSG00000056763	35.5811	33.4125	33.2691	42.2701	43.8144	41.3842	34.2914	37.4307	46.4907	40.3337	33.5669	39.5406	36.417	34.6575	34.6171	34.6375	33.2049	49.7697	32.1258	37.6554		0.0852931	1	0	-0.0749875	1	0	0.0673251	1	0	-0.0929561	1	0
Arfgef1	ENSMUSG00000067851	132.72	141.759	127.707	159.446	168.888	133.4	110.435	136.171	159.141	137.135	138.02	126.069	128.454	132.812	127.567	110.681	114.314	142.477	112.657	120.64		-0.111634	1	0	-0.16205	1	0	-0.120221	1	0	-0.170637	1	0
Cpa6	ENSMUSG00000042501	0	0	0	0	0	0	0	0	0	0	0	0	0	0	0	0	0	0	0	0		0	1	0	0	1	0	0	1	0	0	1	0
Prex2	ENSMUSG00000048960	24.0618	24.9639	14.2142	23.6865	23.3568	31.3492	16.9949	20.5403	34.0485	23.2418	22.5639	19.0091	16.7971	17.2041	19.8893	16.92	17.8795	22.1823	17.4956	19.352		0.192092	1	0	-0.209112	1	0	-0.0251505	1	0	-0.426364	1	0
A830018L16Rik	ENSMUSG00000057715	0.0330066	0.0424556	0	0.114244	0	0.0829343	0.0861594	0.0388285	0.0745044	0.0399344	0.152116	0.123436	0	0.0415558	0	0.0862166	0	0.0432404	0	0.19066		0.700998	1	0	0.617055	1	0	0.0763804	1	0	0.000945309	1	0
Sulf1	ENSMUSG00000016918	1.58432	4.2031	0.484074	3.61771	3.14418	4.85166	2.56324	3.45574	3.79972	4.31291	3.49867	2.30414	2.86893	2.32712	2.80319	2.5865	3.12762	3.37275	2.64821	1.9066		0.538275	1	0	0.0808313	1	0	-0.015633	1	0	-0.473072	1	0
Slco5a1	ENSMUSG00000025938	0	0.0424556	0	0.0761623	0.122501	0.124401	0	0.0388285	0.111757	0	0.0507054	0	0.0462731	0.0415558	0	0	0.104254	0.0432404	0.0434133	0.047665		0.0607528	1	0	-0.714804	1	0	0.501798	1	0	-0.27958	1	0
Prdm14	ENSMUSG00000042414	0	0	0	0	0.0408335	0	0	0	0	0	0	0.0411453	0	0	0	0	0	0	0	0		-1.45714	1	0	0.0925061	1	0	-1.44515	1	0	0	1	0
Ncoa2	ENSMUSG00000005886	59.1148	65.8486	45.1069	66.9848	81.2996	63.6936	44.7167	56.1072	66.2344	56.7867	53.0885	49.9915	49.6511	47.9138	55.7077	44.7248	41.9622	64.4715	43.7606	46.6164		-0.147581	1	0	-0.312624	1	0	-0.0858635	1	0	-0.250912	1	0
Tram1	ENSMUSG00000025935	113.18	116.413	126.255	110.016	105.187	111.464	127.99	110.156	106.429	122.079	107.647	122.16	111.148	106.466	125.431	127.816	128.493	121.895	117.346	116.207		0.0181573	1	0	0.00472006	1	0	0.0948393	1	0	0.0814027	1	0
Lactb2	ENSMUSG00000025937	1006.34	906.808	897.693	953.324	1077.84	737.162	754.649	803.633	806.323	854.676	962.134	981.315	946.702	875.622	1029.48	756.464	801.452	850.237	789.601	809.257		-0.291436	0.180471	0	-0.014017	1	0	-0.259114	0.333693	0	0.0183049	1	0
Xkr9	ENSMUSG00000067813	0.363073	0.551922	0.440067	0.266568	0.326668	0.248803	0.409257	0.582427	0.633287	0.479213	0.65917	0.329162	0.74037	0.748004	0.222475	0.409529	0.312762	0.691847	0.347306	0.428985		0.275298	1	0	0.4681	1	0	-0.289463	1	0	-0.0963126	1	0
Eya1	ENSMUSG00000025932	0.0330066	0.467011	0	0.0761623	0.0816671	0.165869	0.280018	0.116485	0.298017	0.0798688	0	0.164581	0.185093	0.124667	0.08899	0.280204	0.052127	0.259443	0.13024	0.142995		0.567556	1	0	-0.160082	1	0	0.640731	1	0	-0.085131	1	0
Msc	ENSMUSG00000025930	0	0	0	0.0380812	0.0408335	0.0414672	0.0215398	0.0388285	0	0	0	0	0	0	0	0.0215541	0	0.0432404	0	0		0.290353	1	0	-2.00475	1	0	1.96758	1	0	-0.354398	1	0
Trpa1	ENSMUSG00000032769	0	0	0	0	0	0	0	0	0	0	0	0	0	0	0	0	0	0	0	0		0	1	0	0	1	0	0	1	0	0	1	0
Kcnb2	ENSMUSG00000092083	0.0330066	0.169822	0.13202	0.190406	0.245001	0.124401	0.366177	0.271799	0.447026	0.319475	0.202821	0.205726	0.370185	0.0831116	0.26697	0.36642	0.156381	0.389164	0.0434133	0.238325		1.02193	0.905557	0	0.554149	1	0	0.161627	1	0	-0.303722	1	0
Terf1	ENSMUSG00000025925	10.199	9.97706	12.3219	12.4145	11.2292	11.8181	10.8345	12.8911	11.9952	11.6209	10.9017	13.4134	12.031	12.5083	13.1705	10.7124	13.9179	11.0263	11.9387	10.391		0.0744583	1	0	0.145583	1	0	-0.101832	1	0	-0.0307038	1	0
Sbspon	ENSMUSG00000032719	0.495099	0.212278	0.308047	0.99011	0.653337	0.414672	0.603116	0.388285	0.596035	0.479213	0.456348	0.493743	0.323912	0.997339	0.17798	0.581962	0.364889	0.259443	0.520959	0.142995		-0.0956768	1	0	-0.11682	1	0	-0.34425	1	0	-0.366016	1	0
X4930444P10Rik	ENSMUSG00000067795	0.0990198	0.0849111	0.0440067	0.114244	0	0	0.0215398	0	0.149009	0.0399344	0.152116	0	0.185093	0	0	0	0.052127	0.0864809	0.0434133	0		-0.68851	1	0	-0.100219	1	0	-0.877786	1	0	-0.302238	1	0
Rpl7	ENSMUSG00000043716	440.341	353.782	556.157	353.507	348.147	369.846	526.951	412.708	361.458	428.975	404.578	424.825	399.245	436.668	424.349	526.891	583.926	369.965	502.9	451.531		0.0335011	1	0	0.0263188	1	0	0.220769	1	0	0.213587	1	0
Rdh10	ENSMUSG00000025921	65.3531	98.7516	89.0256	115.614	95.6321	52.3316	80.6452	86.704	79.7197	93.4465	64.8522	110.146	75.2864	94.581	107.9	80.5694	72.9256	103.993	96.7682	87.2746		-0.241072	1	0	-0.0361512	1	0	-0.0365214	1	0	0.168399	1	0
Stau2	ENSMUSG00000025920	22.2134	23.5204	21.1672	22.3156	20.7434	18.6188	22.4661	22.1711	23.0218	22.6428	24.2372	19.3794	21.3319	22.2739	20.4677	22.481	21.7369	21.9661	22.054	19.638		-0.0130292	1	0	-0.0309504	1	0	0.0042512	1	0	-0.0136708	1	0
Ube2w	ENSMUSG00000025939	38.4197	36.7241	34.1932	36.1009	39.3227	37.1131	39.0948	36.8871	39.1148	42.2106	38.8403	37.8948	39.3322	34.0758	36.9753	39.013	44.7771	44.5809	39.4193	37.3217		0.0733298	1	0	0.01778	1	0	0.132038	1	0	0.0764909	1	0
Eloc	ENSMUSG00000079658	55.3191	51.9656	64.7339	46.8398	50.1436	45.0748	60.3547	48.6521	46.1554	56.627	55.3195	55.7519	55.6203	56.4328	52.9046	60.6102	67.5565	45.7484	56.4373	55.2438		-0.0656289	1	0	0.0373946	1	0	0.0491079	1	0	0.152133	1	0
Tmem70	ENSMUSG00000025940	92.0884	79.0947	104.56	84.7687	81.7079	81.7318	98.8033	80.2973	82.9606	94.7244	83.0047	89.6144	80.8854	89.0541	88.0111	98.718	100.397	89.2915	99.0257	92.1365		-0.0116312	1	0	-0.038355	1	0	0.155437	1	0	0.128713	1	0
Ly96	ENSMUSG00000025779	1.91438	2.84452	2.50838	2.20871	2.77668	2.4051	3.511	2.48502	3.91148	3.47429	2.43386	2.38643	2.91521	1.87001	2.09127	3.55643	3.75314	3.11331	4.38474	3.33655		0.377199	0.960766	0	-0.0638738	1	0	0.634361	0.0996972	0	0.1934	1	0
Jph1	ENSMUSG00000042686	1.38628	1.78313	1.36421	0.837786	0.775837	0.995212	0.990833	1.0872	1.22932	1.55744	2.12963	0.617179	1.15683	1.70379	1.11238	0.969936	1.66806	0.95129	0.651199	1.0963		-0.0731174	1	0	0.121746	1	0	-0.338436	1	0	-0.143686	1	0
Gdap1	ENSMUSG00000025777	0	0	0	0	0	0	0	0.0388285	0	0.0399344	0	0	0	0	0	0	0.208508	0.129721	0	0.09533		2.03694	1	0	0	1	0	4.03346	0.329892	0	2.16137	1	0
Pi15	ENSMUSG00000067780	1.61732	2.84452	0.704107	1.94214	2.49085	1.78309	1.33547	1.98025	2.45864	2.436	0.709875	1.15207	1.80465	0.78956	2.35824	1.3148	0.990412	2.37822	1.73653	1.71594		0.0520293	1	0	-0.49191	1	0	0.252286	1	0	-0.29178	1	0
Crispld1	ENSMUSG00000025776	1.22124	2.63224	0.528081	2.32295	2.24584	2.4051	1.80935	2.05791	3.53896	2.87528	0.963402	1.56352	1.85093	1.57912	1.60182	1.76744	2.44997	2.98359	2.3009	2.57391		0.497604	1	0	-0.239328	1	0	0.663334	0.699221	0	-0.0735028	1	0
Crisp4	ENSMUSG00000025774	0	0	0	0	0	0	0	0	0	0	0	0	0	0	0	0	0	0	0	0		0	1	0	0	1	0	0	1	0	0	1	0
Defb18	ENSMUSG00000073735	0	0	0	0	0	0	0	0	0	0	0	0	0	0	0	0	0	0	0	0		0	1	0	0	1	0	0	1	0	0	1	0
Defb41	ENSMUSG00000067773	0	0	0	0	0	0	0	0	0	0	0	0	0	0	0	0	0	0	0	0		0	1	0	0	1	0	0	1	0	0	1	0
Tfap2d	ENSMUSG00000042596	0	0	0	0	0	0	0	0	0.0372522	0	0	0	0	0	0	0	0	0	0	0		1.34841	1	0	0	1	0	0	1	0	-1.3653	1	0
Tfap2b	ENSMUSG00000025927	32.0824	29.5066	30.8047	30.7696	26.9093	50.7143	26.4509	34.635	45.5222	29.5115	41.1728	30.1183	31.512	23.3128	29.9896	26.8133	37.0623	31.3061	33.4282	23.7848		0.314883	1	0	0.0560773	1	0	-0.0348921	1	0	-0.293698	1	0
Pkhd1	ENSMUSG00000043760	117.008	128.301	110.501	137.549	139.61	126.558	101.97	129.571	158.62	130.306	119.614	116.523	112.814	125.291	117.689	102.274	100.761	140.315	97.7233	115.016		0.0313287	1	0	-0.0966876	1	0	-0.0902545	1	0	-0.218272	1	0
Il17a	ENSMUSG00000025929	0	0	0	0	0	0	0	0	0	0	0	0	0	0	0	0	0	0	0	0		0	1	0	0	1	0	0	1	0	0	1	0
Il17f	ENSMUSG00000041872	0.297059	0.0849111	0.308047	0.152325	0.285835	0.0414672	0.172319	0.0388285	0.111757	0.0798688	0.0507054	0.452598	0.323912	0.332446	0.35596	0.237096	0.052127	0.0864809	0.0434133	0.09533		-1.18579	0.712002	0	0.43327	1	0	-1.3371	0.387975	0	0.279586	1	0
Mcm3	ENSMUSG00000041859	3.72975	4.67011	2.86044	3.96044	4.24669	4.64432	5.8373	4.62059	5.17805	4.59245	3.85361	3.86766	6.10805	3.69847	3.64859	5.7334	6.25524	4.71321	4.5584	5.81513		0.357984	0.921775	0	0.119391	1	0	0.355366	0.913459	0	0.116837	1	0
Paqr8	ENSMUSG00000025931	0.990198	1.40103	0.660101	1.67557	1.10251	1.45135	1.14161	1.16485	1.56459	1.11816	0.65917	0.946342	1.38819	0.706449	0.934395	1.14237	1.19892	1.16749	1.08533	1.04863		0.13378	1	0	-0.331703	1	0	0.282477	1	0	-0.183081	1	0
Efhc1	ENSMUSG00000041809	0.165033	0.297189	0.26404	0.266568	0.530836	0.746409	0.366177	0.621256	0.596035	0.479213	0.101411	0.329162	0.185093	0.124667	0.667425	0.344866	0.573397	0.778328	0.651199	0.428985		0.865098	0.767901	0	-0.084756	1	0	0.927307	0.692977	0	-0.0214043	1	0
Tram2	ENSMUSG00000041779	9.73695	10.7413	7.92121	10.2058	8.45254	6.05421	6.3758	7.95984	7.22692	6.3895	7.04804	9.46342	8.88444	8.5605	10.4118	6.35847	7.19352	6.70227	5.20959	6.86376		-0.470286	0.136379	0	-0.0841501	1	0	-0.460374	0.174578	0	-0.0742796	1	0
Tmem14a	ENSMUSG00000025933	7.85557	6.36833	6.77703	5.02671	5.79836	7.21529	6.97891	5.20302	6.8544	6.98852	5.93253	6.0895	5.69159	5.40225	5.78435	6.94043	6.93289	6.96171	5.33983	6.62544		0.0620042	1	0	-0.141005	1	0	0.184108	1	0	-0.0189006	1	0
Gsta3	ENSMUSG00000025934	158.927	131.485	146.19	104.571	125.4	127.968	122.454	109.186	105.237	111.217	208.957	149.769	158.393	119.39	159.782	121.587	174.99	93.4858	144.61	107.199		-0.210518	1	0	0.256322	1	0	-0.311092	0.951707	0	0.155748	1	0
Khdc1a	ENSMUSG00000067750	0.0990198	0	0.0440067	0	0.122501	0	0	0	0	0	0	0	0	0	0	0	0	0	0.0434133	0		-3.69417	0.722692	0	-3.50865	1	0	1.33608	1	0	1.45757	1	0
Khdc1c	ENSMUSG00000041722	0	0	0.0440067	0	0.122501	0	0	0.0388285	0	0.0798688	0	0	0	0	0	0	0	0	0	0		-0.481374	1	0	-2.84522	1	0	0	1	0	-2.56212	1	0
Khdc1b	ENSMUSG00000085079	0	0	0	0	0.0408335	0	0	0	0	0	0	0	0	0	0	0	0	0	0	0		-1.46032	1	0	-1.3354	1	0	0	1	0	0	1	0
Kcnq5	ENSMUSG00000028033	0.132026	0.127367	0	0.0380812	0.0408335	0.124401	0.107699	0.0388285	0.0745044	0.0399344	0.0507054	0	0.0925463	0	0.044495	0.107771	0	0.0432404	0.0868266	0		0.175675	1	0	-0.870419	1	0	0.602496	1	0	-0.447812	1	0
Rims1	ENSMUSG00000041670	0	0	0	0	0	0.0414672	0	0.077657	0	0	0	0.0411453	0.0462731	0	0	0	0	0.0432404	0.0868266	0		2.50585	1	0	2.13946	1	0	0.338963	1	0	0.138459	1	0
Ppp1r14bl	ENSMUSG00000073730	0	0	0	0	0	0	0	0	0	0	0	0	0	0	0	0	0	0	0	0		0	1	0	0	1	0	0	1	0	0	1	0
Ogfrl1	ENSMUSG00000026158	15.5791	14.6472	18.5268	14.1662	14.3326	15.2599	14.8194	14.2501	15.4224	16.6127	19.623	14.4831	16.0105	16.7885	16.3742	15.4112	17.7753	11.502	12.6767	12.6312		-0.0166014	1	0	0.107888	1	0	-0.249266	1	0	-0.124782	1	0
B3gat2	ENSMUSG00000026156	61.6893	57.0178	61.8294	55.4462	58.1061	51.6681	44.8675	56.146	50.8865	55.5088	54.204	61.7591	62.3299	53.3992	59.3118	45.2206	49.5727	47.6077	54.4403	55.1961		-0.18373	1	0	-0.0151673	1	0	-0.208357	1	0	-0.0397967	1	0
Smap1	ENSMUSG00000026155	21.9494	22.0769	18.1748	27.9135	28.5018	25.5023	17.555	21.3557	24.3629	20.5662	20.485	21.6013	20.2676	19.6143	24.4278	18.0839	16.7849	27.155	16.4536	22.2596		-0.119099	1	0	-0.157035	1	0	-0.0793977	1	0	-0.117341	1	0
Sdhaf4	ENSMUSG00000026154	22.2134	17.1945	24.0277	15.3467	17.2726	14.9282	19.6874	17.5505	16.0557	20.3665	21.7526	21.0252	21.8872	16.4977	19.1773	19.8945	24.6039	16.4746	20.4477	18.7324		-0.115645	1	0	0.0624306	1	0	-0.00308041	1	0	0.174998	1	0
Fam135a	ENSMUSG00000026153	27.8576	31.6294	24.9958	36.2152	36.1377	27.8659	25.6324	30.5968	35.6876	30.3901	29.3077	30.9413	25.3577	27.3853	30.5236	25.4339	21.8933	33.9437	19.8833	25.2625		-0.0633441	1	0	-0.12801	1	0	-0.182548	1	0	-0.247222	1	0
Col9a1	ENSMUSG00000026147	0.0330066	0	0.13202	0	0	0	0	0	0.0372522	0	0	0	0	0.0415558	0	0	0	0	0	0		-1.66742	1	0	-1.41402	1	0	-1.44416	1	0	-1.36246	1	0
Col19a1	ENSMUSG00000026141	2.60752	3.4389	2.37636	5.29328	5.26753	1.20255	1.12007	1.39783	3.01743	1.23797	2.48456	4.44369	2.03602	3.53224	3.02566	1.14237	1.14679	1.98906	1.08533	1.76361		-1.25348	0.00871182	-1	-0.286885	1	0	-1.12975	0.0368123	-1	-0.163535	1	0
Lmbrd1	ENSMUSG00000073725	87.4015	87.7556	77.3638	93.4893	90.9363	95.333	85.1901	88.4125	99.1653	95.6429	87.6696	74.7198	81.7646	85.0647	79.4236	85.2251	83.6117	93.7453	84.135	83.9381		0.0854179	1	0	-0.0968977	1	0	0.0758791	1	0	-0.106437	1	0
Adgrb3	ENSMUSG00000033569	0.462092	0.339644	0.440067	0.418893	0.490002	0.663475	0.193859	0.271799	0.782296	0.758753	1.06481	0.411453	0.323912	0.166223	0.222475	0.25865	0.625524	0.216202	0.39072	0.28599		0.276916	1	0	-0.00254484	1	0	-0.307834	1	0	-0.587911	1	0
X4931408C20Rik	ENSMUSG00000073722	0	0	0	0	0	0	0	0	0	0	0	0	0	0	0	0	0	0	0	0		0	1	0	0	1	0	0	1	0	0	1	0
Gm597	ENSMUSG00000048411	0	0	0	0	0	0	0	0	0	0	0	0	0	0	0	0	0	0	0	0		0	1	0	0	1	0	0	1	0	0	1	0
Phf3	ENSMUSG00000048874	58.2236	65.1268	51.1358	70.5263	76.522	73.6872	55.7236	62.3197	74.6534	64.7736	60.0859	57.9326	55.6666	54.3965	62.649	55.6528	54.1599	75.1519	59.346	57.2457		0.041966	1	0	-0.145381	1	0	0.0526922	1	0	-0.134656	1	0
Ptp4a1.1	ENSMUSG00000117310	0.627125	1.23121	0.572087	1.2186	0.980005	0.87081	0.280018	0.621256	0.633287	0.519147	0.405643	0.411453	1.2031	1.0389	0.62293	0.36642	0.104254	1.03777	0.564373	0.333655		-0.682414	1	0	-0.32401	1	0	-0.6074	1	0	-0.249877	1	0
Ptp4a1	ENSMUSG00000026064	0.330066	1.57086	0.352054	0.495055	0.408335	0.414672	0.172319	0.232971	0.372522	0.439278	0.304232	0.329162	1.38819	1.12201	0.044495	0.25865	0.104254	0.345924	0.13024	0.19066		-0.955915	1	0	0.0228744	1	0	-1.58061	0.338998	0	-0.604467	1	0
Gm5698	ENSMUSG00000117091	0	0	0	0	0	0	0	0	0	0	0	0	0	0	0	0	0	0	0	0		0	1	0	0	1	0	0	1	0	0	1	0
X4931428L18Rik	ENSMUSG00000086727	0.0330066	0	0	0.0761623	0	0	0	0.0388285	0.0372522	0	0.0507054	0	0	0	0	0	0	0	0	0		-0.588489	1	0	-0.995049	1	0	-1.47	1	0	-2.04459	1	0
Lgsn	ENSMUSG00000050217	0	0	0	0	0	0	0	0	0	0	0	0	0	0	0	0	0	0	0	0		0	1	0	0	1	0	0	1	0	0	1	0
Pih1d3	ENSMUSG00000026063	0	0	0	0	0	0	0	0	0	0	0	0	0	0	0	0	0	0	0	0		0	1	0	0	1	0	0	1	0	0	1	0
Khdrbs2	ENSMUSG00000026058	0.825165	0.254733	0.352054	0.533136	0.69417	0.622007	1.05545	0.698913	0.52153	1.19803	0.507054	0.78176	0.555278	0.166223	0.578435	1.05615	0.677651	0.99453	0.694613	1.33462		0.611477	1	0	-0.0599591	1	0	0.880255	0.491456	0	0.209467	1	0
Gm5415	ENSMUSG00000091318	0	0	0	0.0380812	0.0408335	0.0414672	0.0646195	0.0388285	0	0	0.101411	0.123436	0	0	0.222475	0.0862166	0	0.0432404	0.0434133	0.09533		0.867552	1	0	2.17297	1	0	-0.581606	1	0	0.758476	1	0
Prim2	ENSMUSG00000026134	4.85197	3.73609	5.58885	3.88428	4.08335	3.48324	4.76031	2.83448	3.79972	3.51423	4.10713	4.77285	3.74812	3.82313	4.22703	4.76346	3.64889	4.02136	3.34282	4.67117		-0.255822	1	0	-0.0976128	1	0	-0.00926393	1	0	0.148932	1	0
Rab23	ENSMUSG00000004768	21.5533	18.638	20.8152	23.2676	21.9276	22.3508	23.5	22.3652	23.1336	23.3217	20.485	21.6013	19.5735	16.747	20.2897	23.4725	20.4859	19.8041	15.1078	21.2586		0.110566	1	0	-0.106348	1	0	0.0233284	1	0	-0.193589	1	0
Bag2	ENSMUSG00000042215	14.7209	16.2605	19.539	15.1563	12.9851	15.5087	20.9367	14.2889	15.4224	17.8507	15.313	14.4831	15.409	21.1519	14.1939	20.5411	17.0455	15.3504	13.2845	19.8286		0.0977885	1	0	0.035491	1	0	0.0966025	1	0	0.0343101	1	0
Zfp451	ENSMUSG00000042197	19.837	17.3643	19.0989	21.5159	22.2543	19.6554	19.472	19.919	25.4432	21.924	19.7751	17.9393	18.1853	15.3341	18.4654	19.8729	17.0455	22.658	17.4956	19.5427		0.0876786	1	0	-0.158898	1	0	0.108985	1	0	-0.137595	1	0
Bend6	ENSMUSG00000042182	0.396079	0.297189	0.0880134	0.342731	0.122501	0.207336	0.172319	0.155314	0.0372522	0.239606	0.405643	0.123436	0.185093	0.124667	0.222475	0.172433	0.573397	0.432404	0.434133	0.619645		-0.639893	1	0	-0.289295	1	0	1.02208	0.669915	0	1.37415	1	0
Dst	ENSMUSG00000026131	209.823	265.305	180.031	243.567	278.403	263.275	172.599	232	277.044	214.488	248.608	226.505	193.977	228.308	231.863	172.864	147.207	239.379	159.587	191.137		-0.0220722	1	0	-0.0598981	1	0	-0.31112	0.808528	0	-0.348947	1	0
Ccdc115	ENSMUSG00000042111	15.5461	13.331	18.2188	17.2508	15.5576	17.043	20.1398	15.0655	15.5714	16.9721	15.8201	14.6477	15.085	15.8328	14.3719	20.0885	19.3391	16.9503	18.1902	17.8267		0.0885313	1	0	-0.0769295	1	0	0.287918	0.652225	0	0.122464	1	0
Imp4	ENSMUSG00000026127	34.3929	32.3936	33.7972	37.3957	37.6077	37.3619	35.39	34.7515	38.2207	39.2954	34.3275	31.5173	34.057	33.3693	32.6148	34.9177	31.3283	41.7703	39.5929	36.1777		0.0749725	1	0	-0.0823209	1	0	0.148138	1	0	-0.00915508	1	0
Ptpn18	ENSMUSG00000026126	8.4827	10.3592	10.5616	9.59645	7.84004	10.6156	7.21585	9.62946	8.79151	7.6674	10.5974	10.2452	9.11581	9.97339	9.03249	7.86726	11.6764	7.04819	10.3758	8.24605		-0.0953243	1	0	0.0649984	1	0	-0.119787	1	0	0.0405336	1	0
Prss39	ENSMUSG00000026125	0	0.0424556	0	0	0	0	0.0215398	0	0	0	0	0	0	0	0	0.0215541	0	0	0	0		-0.186151	1	0	-1.33272	1	0	1.25474	1	0	0.0874388	1	0
Cfc1	ENSMUSG00000026124	0	0	0	0	0	0	0	0	0	0	0	0	0	0	0	0	0	0	0	0		0	1	0	0	1	0	0	1	0	0	1	0
Prss40	ENSMUSG00000037529	0	0	0	0	0	0	0	0	0	0	0	0	0	0	0	0	0	0	0	0		0	1	0	0	1	0	0	1	0	0	1	0
Amer3	ENSMUSG00000045174	0	0	0	0	0	0	0	0	0	0	0	0	0	0	0	0	0	0	0	0		0	1	0	0	1	0	0	1	0	0	1	0
Arhgef4	ENSMUSG00000037509	0.990198	1.48594	0.924141	1.71365	1.18417	0.995212	0.667735	0.660084	0.633287	1.19803	0.963402	0.987487	0.879189	1.16356	1.02339	0.711287	0.52127	0.99453	0.694613	0.524315		-0.617797	0.595212	0	-0.32297	1	0	-0.527128	0.988155	0	-0.232873	1	0
Arhgef4.1	ENSMUSG00000118272	0	0	0	0	0	0	0	0	0	0	0	0	0	0	0	0	0	0	0	0		0	1	0	0	1	0	0	1	0	0	1	0
Fam168b	ENSMUSG00000037503	102.452	117.517	95.9786	132.484	134.955	117.767	108.625	124.445	137.088	125.953	109.98	112.738	111.842	106.84	117.912	108.719	98.2593	139.191	110.747	112.871		0.073286	1	0	-0.0607942	1	0	0.0268041	1	0	-0.107276	1	0
Plekhb2	ENSMUSG00000026123	379.675	373.184	355.574	393.988	422.26	294.085	316.83	344.215	342.869	331.056	335.619	305.01	365.095	304.105	339.986	316.673	295.821	349.426	271.203	348.193		-0.240605	0.642645	0	-0.222373	1	0	-0.0611179	1	0	-0.0428871	1	0
Hs6st1	ENSMUSG00000045216	87.4345	149.656	104.076	134.274	189.1	98.7333	91.6736	113.534	135.3	109.7	129.654	108.829	124.937	157.787	129.525	92.2517	71.9352	130.673	100.806	131.317		-0.275723	1	0	-0.0301701	1	0	-0.30437	1	0	-0.0588189	1	0
Uggt1	ENSMUSG00000037470	54.4609	64.6598	56.2406	71.8211	74.4804	54.2805	62.2286	62.5915	64.4835	68.3277	54.559	62.87	59.461	62.0013	64.8292	62.2699	53.5865	68.6226	60.7352	60.1533		-0.044229	1	0	-0.0824691	1	0	0.00798332	1	0	-0.0302577	1	0
Neurl3	ENSMUSG00000047180	6.13923	14.2651	5.10478	6.77845	6.9417	5.72247	8.31438	11.3379	8.94052	8.78557	6.18605	7.20042	11.2444	19.4897	9.74441	8.29834	10.8424	8.1292	9.55092	10.4863		0.136682	1	0	0.45908	1	0	-0.189654	1	0	0.132769	1	0
Arid5a	ENSMUSG00000037447	1.78236	5.39186	1.49623	1.71365	2.08251	2.61243	2.60632	2.44619	3.46445	2.07659	1.41975	1.23436	3.56303	7.06449	2.58071	2.5865	2.97124	2.11878	3.12576	3.14589		0.0857112	1	0	0.351734	1	0	-0.189255	1	0	0.0768206	1	0
Kansl3	ENSMUSG00000010453	124.237	95.1854	100.511	103.695	117.519	120.462	107.656	102.468	113.843	115.131	128.792	105.702	106.197	91.1734	101.404	108.18	105.14	114.803	100.936	105.292		0.0479068	1	0	-0.0216659	1	0	0.00328108	1	0	-0.0662917	1	0
Fer1l5	ENSMUSG00000037432	6.76635	5.81641	8.5373	7.00694	9.06505	6.80061	4.88955	7.88218	8.67976	7.14826	10.3946	8.06448	8.51426	7.39693	6.2293	5.00056	6.25524	7.39412	6.51199	8.10305		-0.0751318	1	0	0.125572	1	0	-0.291601	1	0	-0.0909111	1	0
Lman2l	ENSMUSG00000001143	49.4769	46.786	55.9765	49.0105	56.5136	40.389	47.6031	43.2549	45.5222	43.2489	48.4743	51.9665	47.0135	41.9714	44.0946	47.764	42.5877	47.7807	43.5435	49.7623		-0.227526	0.918105	0	-0.142352	1	0	-0.0124497	1	0	0.0727229	1	0
Cnnm4	ENSMUSG00000037408	10.166	18.5106	10.8257	13.5188	14.0059	9.86918	12.2562	12.2698	14.4166	13.4579	11.9158	13.1253	13.6043	13.755	12.5476	12.329	9.01797	13.8802	12.6767	12.9649		-0.104703	1	0	-0.0438425	1	0	-0.0924268	1	0	-0.0315727	1	0
Cnnm3	ENSMUSG00000001138	23.0716	21.1004	28.1203	28.637	24.6226	25.212	26.3648	26.2481	27.0823	21.4448	25.0484	29.5423	23.3679	20.113	24.1163	26.2098	21.6327	24.0417	22.4013	25.1195		0.00987162	1	0	-0.0389337	1	0	-0.031834	1	0	-0.0806414	1	0
Ankrd23	ENSMUSG00000067653	0.330066	0.7642	0.704107	0.799705	0.735004	0.787876	0.215398	0.621256	0.8568	0.758753	0.861991	0.534889	0.416458	0.332446	0.97889	0.387975	0.469143	0.735087	0.607786	0.524315		-0.0696816	1	0	-0.091009	1	0	-0.206447	1	0	-0.228113	1	0
Gm42417	ENSMUSG00000109510	0	0	0	0	0	0	0	0	0	0	0	0	0	0	0	0	0	0	0	0		0	1	0	0	1	0	0	1	0	0	1	0
Ankrd39	ENSMUSG00000079610	5.67714	4.83993	3.74057	5.0648	3.59335	4.43699	4.73877	4.27113	4.88004	4.11324	4.41137	4.97858	4.67359	3.98936	4.98344	4.52637	3.90952	4.49701	3.82037	4.38518		-0.0329392	1	0	0.00230774	1	0	-0.119394	1	0	-0.0841641	1	0
Sema4c	ENSMUSG00000026121	5.80916	15.7935	4.22464	10.2438	8.33004	10.5741	9.36983	11.5321	13.0755	10.7823	6.89593	9.9983	12.6788	25.1413	12.1026	9.48382	8.4967	10.3777	13.0674	8.96102		0.317443	1	0	0.59087	1	0	-0.407826	1	0	-0.134383	1	0
Fam178b	ENSMUSG00000046337	0.0660132	0.127367	0.0440067	0.0761623	0.122501	0.0829343	0.129239	0.077657	0.0372522	0.0399344	0	0.0822906	0.0462731	0.124667	0.044495	0.129325	0.364889	0.0432404	0.0868266	0		-0.140198	1	0	-0.454457	1	0	0.917675	1	0	0.605687	1	0
Cox5b	ENSMUSG00000061518	528.7	415.215	716.121	402.899	415.522	389.418	653.864	418.804	363.581	446.427	475.16	535.218	478.788	532.829	459.455	653.435	635.323	377.662	558.295	540.903		-0.125269	1	0	0.00177151	1	0	0.156443	1	0	0.283484	1	0
Actr1b	ENSMUSG00000037351	161.6	159.506	164.981	156.361	167.418	139.91	166.223	151.276	143.16	152.869	166.821	158.985	162.187	155.294	150.927	165.838	142.307	137.159	149.689	159.916		-0.103882	1	0	-0.0281918	1	0	-0.0728008	1	0	0.00288905	1	0
X4933424G06Rik	ENSMUSG00000102416	0	0	0	0	0.0408335	0.0829343	0.0215398	0.0388285	0.0745044	0	0	0	0	0	0	0.0431083	0.052127	0	0	0.047665		1.88283	1	0	-1.32704	1	0	2.77035	1	0	-0.418683	1	0
Zap70	ENSMUSG00000026117	0.693139	1.10384	0.528081	0.380812	0.285835	0.622007	0.947753	0.970712	0.707791	0.678885	0.76058	0.329162	0.832916	0.623337	0.80091	1.01304	1.04254	0.389164	0.607786	0.38132		0.403234	1	0	0.154002	1	0	0.0713255	1	0	-0.177685	1	0
Tmem131	ENSMUSG00000026116	35.7131	50.1825	33.005	49.8863	50.5111	47.1896	36.23	44.8081	44.8516	41.4519	39.1952	40.5692	35.2139	37.5664	39.4226	35.9092	30.1815	47.478	33.5585	36.5114		-0.0322616	1	0	-0.191846	1	0	-0.0637146	1	0	-0.223303	1	0
Vwa3b	ENSMUSG00000050122	0.165033	0	0.0440067	0.0761623	0.0816671	0	0.0861594	0.077657	0	0	0.0507054	0.123436	0	0.124667	0.044495	0.0431083	0	0.0432404	0.0868266	0.047665		-0.916301	1	0	-0.116047	1	0	-0.593506	1	0	0.200373	1	0
Cnga3	ENSMUSG00000026114	0	0.0424556	0	0	0	0.0414672	0	0	0	0	0	0	0	0	0	0	0	0	0	0		-0.104733	1	0	-1.33961	1	0	0	1	0	-1.37667	1	0
Inpp4a	ENSMUSG00000026113	9.63793	8.70339	6.46899	9.44413	9.10588	11.6937	8.55132	8.38695	9.27579	9.62419	9.27908	10.1217	9.53226	10.5552	8.67653	8.51389	8.54882	10.9398	9.33386	9.91432		0.127243	1	0	0.14993	1	0	-0.0303569	1	0	-0.00766093	1	0
Coa5	ENSMUSG00000026112	115.952	110.767	110.853	128.219	128.748	119.301	106.967	111.36	122.001	118.366	108.56	100.353	109.575	99.9833	104.252	107.34	98.5721	118.868	92.4269	107.914		-0.0410053	1	0	-0.185887	1	0	0.00688983	1	0	-0.137993	1	0
Unc50	ENSMUSG00000026111	40.9282	35.7051	38.4179	43.184	40.9969	38.4401	41.2488	37.4695	40.7166	39.3753	40.2601	41.5979	42.2474	36.0289	36.0854	41.4271	44.6207	38.2678	37.813	41.2779		-0.0143248	1	0	-0.0224626	1	0	0.0518256	1	0	0.0436882	1	0
Mgat4a	ENSMUSG00000026110	10.8592	14.7745	9.68148	16.5272	15.6801	16.3381	16.4995	19.9967	21.42	16.3731	15.0595	11.2738	14.2521	18.4923	11.7022	16.5967	15.9509	16.4314	17.6692	17.3024		0.424145	0.445025	0	0.0679602	1	0	0.246239	1	0	-0.109934	1	0
X2010300C02Rik	ENSMUSG00000026090	1.15523	1.1463	0.836127	1.37092	1.14334	1.70015	1.07699	0.543599	1.22932	0.958425	1.21693	1.06978	1.29565	0.623337	1.02339	1.07771	1.14679	0.648607	0.998506	0.9533		-0.045743	1	0	-0.123352	1	0	-0.10287	1	0	-0.180628	1	0
Tsga10	ENSMUSG00000060771	9.83597	11.0809	13.202	13.595	14.1692	7.33969	9.97295	9.51298	9.3503	9.34465	8.31568	10.4509	10.1801	12.7992	12.1026	10.0442	6.30736	10.8966	10.0719	8.62737		-0.439895	0.369952	0	-0.198129	1	0	-0.225851	1	0	0.0158905	1	0
Lipt1	ENSMUSG00000037216	6.83237	4.54275	8.75734	6.16915	5.39003	5.59807	5.81576	6.05724	4.95454	5.83042	5.22265	7.40615	5.69159	5.40225	6.14031	5.47475	5.31695	5.05913	6.07786	6.57777		-0.164717	1	0	-0.0836532	1	0	-0.0702346	1	0	0.0108131	1	0
Mitd1	ENSMUSG00000026088	7.69054	7.55709	6.86505	6.93077	6.73753	8.16903	9.32675	8.3093	7.93471	9.50438	9.27908	8.18791	8.51426	8.43583	8.32057	9.24673	9.17435	9.29669	7.72757	9.00869		0.274434	0.741372	0	0.253897	1	0	0.0590336	1	0	0.0385228	1	0
Mrpl30	ENSMUSG00000026087	75.4861	62.8342	97.4309	56.8933	59.2086	57.8882	94.0645	61.4655	57.6291	67.8885	72.2551	72.9917	64.1808	74.6758	69.5457	92.8552	89.4499	62.7419	79.4029	74.4051		-0.0529393	1	0	0.00750785	1	0	0.173806	1	0	0.234255	1	0
Lyg2	ENSMUSG00000061584	0	0	0	0	0	0	0	0	0.0372522	0	0	0	0	0	0	0	0	0	0	0		1.34842	1	0	0	1	0	0	1	0	-1.36531	1	0
Lyg1	ENSMUSG00000026085	0	0	0	0	0	0	0	0	0	0	0	0	0	0	0	0	0	0	0	0		0	1	0	0	1	0	0	1	0	0	1	0
Txndc9	ENSMUSG00000058407	56.2763	57.0178	65.702	52.8947	54.3903	53.4512	67.6997	55.9518	54.2019	60.7402	53.6463	56.9862	59.4147	63.5388	55.8412	67.5722	66.9832	61.1852	64.6424	60.7252		0.0298682	1	0	0.0162093	1	0	0.149931	1	0	0.136274	1	0
Eif5b	ENSMUSG00000026083	82.3845	86.015	96.7708	95.0506	101.104	97.5308	89.6058	95.1298	90.0385	93.4864	91.5739	107.101	112.999	116.73	98.423	89.4066	101.074	102.826	91.4284	95.187		0.0138931	1	0	0.191897	1	0	-0.135101	1	0	0.0429032	1	0
Rev1	ENSMUSG00000026082	15.9752	12.4819	7.12909	12.0336	15.7209	17.0845	7.36663	10.872	14.1558	10.0635	13.082	10.0806	10.5965	8.80983	11.3907	7.52239	9.07009	11.8479	9.55092	8.38904		-0.093399	1	0	-0.233285	1	0	-0.219198	1	0	-0.359114	1	0
Aff3	ENSMUSG00000037138	0.660132	0.679289	0.26404	0.761623	0.735004	0.912278	0.603116	0.815398	0.484278	0.479213	0.405643	0.658325	1.15683	0.332446	0.400455	0.603516	0.469143	0.605366	0.434133	0.524315		0.0689865	1	0	-0.0806321	1	0	-0.143107	1	0	-0.292995	1	0
Lonrf2	ENSMUSG00000048814	0.0990198	0.424556	0.0440067	0.380812	0.408335	0.29027	0.193859	0.194142	0.447026	0.0399344	0.253527	0.0822906	0.231366	0	0.222475	0.193987	0.156381	0.129721	0.26048	0.28599		-0.213955	1	0	-0.787163	1	0	0.396982	1	0	-0.177666	1	0
Chst10	ENSMUSG00000026080	0.264053	0.0424556	0.572087	0.190406	0.163334	0.29027	0.301558	0.271799	0.149009	0.239606	0.0507054	0.246872	0.277639	0	0.17798	0.301758	0.104254	0.172962	0.303893	0.19066		0.0451466	1	0	-0.675311	1	0	0.54878	1	0	-0.172345	1	0
Nms	ENSMUSG00000067604	0	0	0	0	0	0	0	0	0	0	0	0	0	0	0	0	0	0	0	0		0	1	0	0	1	0	0	1	0	0	1	0
Pdcl3	ENSMUSG00000026078	43.4367	46.9983	43.2586	39.7948	40.6702	40.3476	50.1878	40.0322	39.8226	47.5619	45.1278	44.9306	46.088	61.087	45.1624	50.2211	49.26	40.2568	48.1888	46.3781		0.0262593	1	0	0.179054	1	0	-0.0489206	1	0	0.103876	1	0
Npas2	ENSMUSG00000026077	0.825165	12.1847	3.38852	17.6697	3.55252	1.32695	3.25252	5.24185	4.02324	5.71062	1.26763	15.2238	1.8972	12.5083	14.6389	3.19001	1.3553	9.98854	5.33983	5.14782		-0.94322	1	0	0.276168	1	0	-0.864024	1	0	0.35532	1	0
Rpl31	ENSMUSG00000073702	175.991	146.684	252.026	143.452	142.632	144.015	252.792	162.924	141.447	169.482	169.153	182.027	169.036	205.41	161.962	252.895	234.415	140.964	229.7	189.373		0.016853	1	0	0.0443372	1	0	0.238867	1	0	0.266352	1	0
Tbc1d8	ENSMUSG00000003134	5.05001	5.05221	4.18064	7.0831	5.7167	6.01274	5.2988	6.32904	6.74264	5.75055	5.52688	4.60827	4.67359	5.48537	5.69536	5.10833	5.00419	4.97265	5.5569	5.67214		0.148555	1	0	-0.0621094	1	0	0.017485	1	0	-0.193188	1	0
Cnot11	ENSMUSG00000003135	40.235	39.3563	43.0386	44.6692	46.7544	32.0956	45.3414	41.0417	40.4931	41.4519	40.2601	44.9306	41.0443	44.2985	41.2024	45.199	38.2091	39.8677	42.3714	39.9433		-0.0936819	1	0	-0.0153466	1	0	-0.0415978	1	0	0.0367367	1	0
Rnf149	ENSMUSG00000048234	58.9498	60.202	51.3118	64.4714	72.0712	58.9248	61.5178	66.1637	70.8909	70.9235	56.8914	55.217	57.6563	52.9005	58.1995	61.3431	58.3822	71.1305	62.2547	67.9703		0.0969668	1	0	-0.128585	1	0	0.193035	1	0	-0.0325169	1	0
Creg2	ENSMUSG00000050967	0.264053	0.254733	0.308047	0.380812	0.408335	0.373204	0.409257	0.77657	0.409774	0.519147	0.253527	0.452598	0.555278	0.207779	0.26697	0.387975	0.417016	0.735087	0.868266	0.57198		0.603987	1	0	0.106232	1	0	0.742509	0.792343	0	0.245925	1	0
Rfx8	ENSMUSG00000057173	0	0.212278	0	0	0	0	0	0.0388285	0.0745044	0	0	0	0.0462731	0.0415558	0	0	0	0	0	0		-0.798313	1	0	-1.02026	1	0	-2.16134	1	0	-2.56188	1	0
Gm3646	ENSMUSG00000091937	0	0	0	0	0	0	0	0	0	0	0	0	0	0	0	0	0	0	0	0		0	1	0	0	1	0	0	1	0	0	1	0
Map4k4	ENSMUSG00000026074	34.7229	50.4797	30.9367	45.3928	41.7319	38.8547	34.2268	40.6146	41.3499	38.4968	37.9276	41.2687	43.0803	49.3683	40.6239	34.1849	32.6836	38.5272	36.6408	35.0338		-0.0711638	1	0	0.0629626	1	0	-0.261847	0.9772	0	-0.127723	1	0
Il1r2	ENSMUSG00000026073	0.132026	0.509467	0.0440067	0.114244	0.0816671	0.0829343	0.129239	0	0.0745044	0.119803	0	0.0822906	0.323912	1.08045	0.08899	0.129325	0.052127	0.172962	0.0868266	0.19066		-1.02937	1	0	0.842166	1	0	-1.29058	1	0	0.580202	1	0
Il1r1	ENSMUSG00000026072	3.76275	7.98165	4.09262	7.76856	6.77837	7.50556	5.25572	7.64921	6.66814	6.30963	5.72971	6.74783	7.21861	7.10604	6.49627	5.2161	5.4212	7.00495	5.68714	6.00579		0.1339	1	0	0.134622	1	0	-0.185568	1	0	-0.184851	1	0
Il1rl2	ENSMUSG00000070942	0.429086	1.40103	0.440067	0.99011	0.980005	1.86602	0.947753	0.893055	1.7136	0.918491	0.963402	0.864051	1.29565	1.37134	1.15687	0.948382	1.09467	1.38369	1.17216	0.714975		0.575303	1	0	0.421663	1	0	-0.0930352	1	0	-0.246444	1	0
Il1rl1	ENSMUSG00000026069	0.330066	0.594378	0.0440067	0.799705	0.653337	0.995212	0.560036	0.970712	0.745044	0.159738	0.456348	0.370308	0.416458	0.457114	0.845405	0.560408	0.573397	0.605366	0.564373	0.57198		0.48669	1	0	0.0665176	1	0	0.173547	1	0	-0.246392	1	0
Il18r1	ENSMUSG00000026070	0.429086	0.976478	0.528081	1.33284	1.18417	0.829343	0.926213	1.04837	1.37833	0.878557	0.861991	0.905196	0.694097	1.49601	0.71192	0.926828	0.729778	0.562126	0.868266	0.714975		0.188299	1	0	0.0808971	1	0	-0.282384	1	0	-0.389937	1	0
Il18rap	ENSMUSG00000026068	0.429086	0.976478	0.704107	0.533136	0.898338	0.746409	0.646195	1.00954	0.372522	0.35941	0.405643	0.493743	0.416458	0.748004	0.8899	0.668178	0.729778	0.778328	0.955092	0.28599		-0.16209	1	0	-0.23897	1	0	0.204308	1	0	0.127386	1	0
Slc9a4	ENSMUSG00000026065	1.12222	1.82559	1.67225	1.8279	2.32751	0.995212	1.33547	1.20368	1.08031	0.918491	1.16622	1.52238	0.509004	2.99202	1.29036	1.33636	0.729778	1.85934	1.43264	1.04863		-0.651339	0.861909	0	-0.217994	1	0	-0.221806	1	0	0.211376	1	0
Slc9a2	ENSMUSG00000026062	58.3557	57.9518	58.0889	59.4447	51.0419	60.0445	54.6466	53.6998	53.9039	50.4371	62.3169	56.8628	59.7849	43.1349	50.1904	54.4673	51.1366	54.6559	46.7995	46.95		-0.0629891	1	0	-0.0657149	1	0	-0.0992444	1	0	-0.101972	1	0
Mfsd9	ENSMUSG00000041945	6.30426	5.3494	6.77703	8.22553	9.06505	8.7081	4.9757	6.44553	7.52494	7.06839	8.46779	4.44369	5.78414	4.03091	6.31829	4.87124	3.33613	5.79422	4.5584	5.81513		-0.0450369	1	0	-0.302083	1	0	-0.247018	1	0	-0.504129	1	0
Tmem182	ENSMUSG00000079588	1.05621	0.849111	0.13202	0.99011	0.816671	0.497606	0.840054	1.16485	0.745044	1.23797	0.76058	0.78176	0.74037	0.581781	0.667425	0.862166	0.781905	2.63767	0.868266	0.76264		0.208303	1	0	-0.134546	1	0	0.73777	1	0	0.395283	1	0
Pou3f3	ENSMUSG00000045515	111.265	97.7752	100.863	95.8884	108.168	126.848	98.9541	124.678	136.343	99.4766	136.347	111.874	101.107	96.7419	110.036	99.0413	110.613	78.049	125.334	104.625		0.18964	1	0	0.113448	1	0	-0.103359	1	0	-0.17955	1	0
Mrps9	ENSMUSG00000060679	61.7884	47.805	75.1195	46.5352	46.3461	49.0557	62.7456	45.7788	44.0321	49.8781	53.0885	59.1669	53.4917	55.9757	51.2138	63.0027	66.1491	44.9701	53.0945	52.6222		-0.141558	1	0	-0.0242265	1	0	0.0361758	1	0	0.153507	1	0
Gpr45	ENSMUSG00000041907	0	0.169822	0	0	0	0	0.0430797	0.0388285	0	0.159738	0.0507054	0	0	0.0831116	0.044495	0.0646624	0	0	0.13024	0		0.496929	1	0	0.110449	1	0	0.199739	1	0	-0.181375	1	0
Tgfbrap1	ENSMUSG00000070939	73.3737	75.1463	56.0205	87.1297	83.6679	71.0747	62.6163	72.3375	77.2238	68.2878	70.2269	62.0059	69.6873	54.7705	70.3911	62.4208	51.5536	83.1514	58.4343	69.1619		-0.0949374	1	0	-0.198896	1	0	-0.0101145	1	0	-0.114075	1	0
AI597479	ENSMUSG00000010290	12.4765	12.7367	11.8818	16.1464	14.7409	15.0526	13.7209	14.0947	18.2536	16.7325	11.9158	15.9644	10.2264	10.9292	15.1728	13.6869	14.5956	14.6585	11.5045	13.6799		0.194111	1	0	-0.0817342	1	0	0.0841451	1	0	-0.191702	1	0
Fhl2	ENSMUSG00000008136	12.8396	25.6856	8.66932	16.8319	19.8043	23.3045	21.7122	25.7045	25.257	27.2752	15.9215	19.5852	24.7099	20.6117	22.9149	21.7697	25.438	18.5501	30.7366	20.8296		0.555884	0.383448	0	0.307955	1	0	0.176806	1	0	-0.0711067	1	0
Nck2	ENSMUSG00000066877	19.5399	24.4544	19.0109	22.4679	22.7034	21.1483	23.6723	23.4136	23.3571	21.6045	19.9272	24.0288	23.3679	21.1935	26.341	23.6449	21.8412	24.82	23.9641	24.1662		0.0665114	1	0	0.0872702	1	0	0.0441286	1	0	0.0648913	1	0
Ecrg4	ENSMUSG00000026051	0.891178	0.467011	0.748114	0.609299	0.490002	0.787876	1.24931	0.698913	0.968557	1.19803	0.65917	1.02863	0.416458	0.581781	0.8899	1.27169	1.82444	1.55666	1.17216	1.00097		0.615951	0.778726	0	0.15201	1	0	0.911773	0.09054	0	0.448537	1	0
Uxs1	ENSMUSG00000057363	48.4207	42.4556	43.3026	45.964	47.9794	33.1323	42.8428	39.1779	39.003	45.0061	43.9615	48.7572	47.1523	43.8414	39.734	41.2546	36.3325	41.8567	41.069	37.7507		-0.195467	1	0	-0.0300618	1	0	-0.171828	1	0	-0.00642565	1	0
Tpp2	ENSMUSG00000041763	36.0762	43.0075	35.9535	42.4605	44.1002	38.1913	35.7346	39.5274	45.2986	40.0143	36.0008	35.7553	37.435	36.486	37.9542	36.0601	33.2049	43.9323	33.3414	39.2283		-0.0208009	1	0	-0.134488	1	0	0.0167076	1	0	-0.0969823	1	0
Mettl21c	ENSMUSG00000047343	0.0330066	0.169822	0.0880134	0	0.0408335	0.0414672	0.0646195	0.077657	0.0745044	0.0399344	0.101411	0	0	0.249335	0.08899	0.0646624	0	0.0864809	0	0		-0.0784503	1	0	0.440687	1	0	-1.20267	1	0	-0.691443	1	0
Gm8251	ENSMUSG00000091844	0.0660132	0.127367	0.0440067	0.304649	0.326668	0.0414672	0.0430797	0.0388285	0.149009	0.0399344	0.202821	0.123436	0.0462731	0.0415558	0.08899	0.0431083	0.156381	0.0864809	0.0434133	0		-1.43222	0.817385	0	-0.781051	1	0	-0.634764	1	0	0.00783091	1	0
Tex30	ENSMUSG00000026049	3.46569	3.09926	4.48868	3.65579	2.94001	2.9027	4.52337	3.53339	2.4959	3.35449	3.60008	4.3614	4.34967	4.36336	4.40501	4.56948	5.26482	2.72415	3.47306	4.28985		-0.0577964	1	0	0.258529	1	0	-0.0538245	1	0	0.262546	1	0
Poglut2	ENSMUSG00000026047	9.40688	8.53357	7.30511	11.6148	11.1476	8.16903	8.74518	11.8815	12.852	11.7407	9.73543	10.2452	8.42171	8.39427	10.9458	8.75098	8.44457	11.9776	10.7665	9.86666		0.150234	1	0	-0.00912729	1	0	0.0598936	1	0	-0.0994661	1	0
Bivm	ENSMUSG00000041684	19.2759	16.1331	18.8349	19.8022	20.1718	16.8771	19.3859	19.3366	19.0359	21.6045	21.4991	18.2274	18.5555	14.8354	19.0884	19.2047	16.8891	20.4095	18.0165	19.066		0.0304352	1	0	-0.0327681	1	0	0.0236563	1	0	-0.0395476	1	0
Ercc5	ENSMUSG00000026048	23.8968	23.393	20.9472	21.2874	20.4576	23.5948	23.3492	22.2487	22.0533	24.0804	24.7949	22.095	24.571	22.2739	22.0695	23.3431	25.1773	21.2743	21.2725	24.9288		0.0679617	1	0	0.073281	1	0	0.00231129	1	0	0.00763284	1	0
Mettl21e	ENSMUSG00000046828	0	0	0	0	0	0	0	0	0	0	0	0	0	0	0	0	0	0	0	0.047665		0	1	0	0	1	0	1.38069	1	0	1.50317	1	0
Gulp1	ENSMUSG00000056870	3.23465	6.02869	2.55239	4.22701	4.98169	5.5566	4.11411	4.97005	6.10936	7.58753	4.00572	3.78537	5.87669	4.28025	5.07243	4.03062	4.95206	5.70774	5.81738	4.52818		0.427181	0.933462	0	0.131648	1	0	0.117561	1	0	-0.177942	1	0
Col3a1	ENSMUSG00000026043	11.5523	30.9926	8.44929	25.4001	31.2377	30.8516	27.3341	52.3796	42.7282	32.7462	18.8624	21.3133	27.5325	13.0901	28.0319	27.5462	32.8921	45.5322	41.5899	24.7858		0.78934	0.333146	0	0.0161011	1	0	0.662998	0.631485	0	-0.110227	1	0
Col5a2	ENSMUSG00000026042	24.0948	32.3087	18.6588	20.3353	25.8885	13.0207	8.379	18.8318	18.8869	10.343	30.8289	24.9752	23.8307	19.4897	21.0016	8.29834	12.1977	12.8424	12.503	10.7246		-0.806038	0.0250043	-1	-0.0142594	1	0	-1.08856	0.000209726	-1	-0.296818	1	0
Wdr75	ENSMUSG00000025995	16.3713	17.6191	19.539	20.7923	19.6818	16.7113	18.8904	18.2106	19.2221	18.889	20.7385	17.4045	17.7226	17.3288	19.1329	19.1616	20.6423	21.0581	19.2755	17.5884		-0.0309433	1	0	-0.0262086	1	0	0.0824644	1	0	0.087201	1	0
Gm5269	ENSMUSG00000098549	0	0	0	0	0.0408335	0	0	0	0	0	0	0	0	0	0	0	0	0	0	0.047665		-1.45764	1	0	-1.33279	1	0	1.36468	1	0	1.48665	1	0
Slc40a1	ENSMUSG00000025993	35.4821	43.3471	38.5059	59.2924	59.0861	58.0955	58.0714	64.2611	79.6079	58.9032	47.7137	45.301	47.2911	29.2968	49.9679	58.1962	61.3013	60.0177	47.4941	50.1436		0.436191	0.401317	0	-0.102533	1	0	0.336337	0.884711	0	-0.202386	1	0
Dnah7b	ENSMUSG00000041144	8.71374	7.59955	8.05323	9.40605	8.41171	9.74478	8.61594	10.0177	14.2303	10.1433	8.16356	9.71029	8.0978	7.43849	7.1192	8.6001	7.87117	14.0099	8.59583	9.39001		0.319704	1	0	-0.0581428	1	0	0.256889	1	0	-0.120947	1	0
Dnah7c	ENSMUSG00000101337	1.08922	1.10384	1.10017	1.75173	0.939171	1.07815	1.61549	1.04837	1.22932	0.479213	1.36904	1.48123	0.971736	1.32979	0.578435	1.57345	0.834031	1.72962	0.738026	0.714975		-0.115673	1	0	-0.062896	1	0	-0.0103146	1	0	0.0424341	1	0
Slc39a10	ENSMUSG00000025986	24.788	31.1199	23.6316	41.4323	35.1985	28.1977	25.8909	36.9647	37.6247	36.8195	25.6569	29.2543	27.5788	26.0555	35.329	25.8003	20.6944	41.1217	28.1318	31.3159		0.0829968	1	0	-0.11818	1	0	0.0314254	1	0	-0.169754	1	0
Tmeff2	ENSMUSG00000026109	0.132026	0.339644	0.0880134	0.380812	0.204168	0.248803	0.280018	0.582427	0.52153	0.159738	0.101411	0.205726	0.185093	0.457114	0.08899	0.301758	0.312762	0.864809	0.303893	0.142995		0.63267	1	0	-0.112362	1	0	0.848826	1	0	0.105167	1	0
Cavin2	ENSMUSG00000045954	29.1118	32.3087	25.2599	31.3408	28.1343	47.7702	40.6457	43.3714	46.7887	41.3321	31.5894	29.0074	28.7819	21.8584	28.8773	40.7158	44.9334	46.8726	40.2441	38.7517		0.588662	0.001271	1	-0.0617689	1	0	0.594422	0.00111779	1	-0.0559999	1	0
Nabp1	ENSMUSG00000026107	58.8838	139.382	56.4166	86.7489	98.1638	73.6457	65.5673	73.347	89.5915	80.7074	70.0748	71.4282	99.626	123.338	81.7373	65.503	55.3067	96.2965	69.1574	70.3059		-0.199355	1	0	0.0217743	1	0	-0.323574	1	0	-0.102448	1	0
Myo1b	ENSMUSG00000018417	7.36047	14.35	5.41283	13.9377	15.5167	14.8038	11.5238	14.6383	16.391	13.3381	8.61991	8.88738	11.8922	13.1316	11.3907	11.3806	10.8945	10.9831	11.8952	13.1555		0.320604	1	0	-0.0684783	1	0	0.11211	1	0	-0.276974	1	0
Stat4	ENSMUSG00000062939	0.0990198	0.636833	0.26404	0.190406	0.122501	0.248803	0.409257	0.349456	0.298017	0.239606	0.0507054	0.246872	0.0925463	0.623337	0.222475	0.344866	0.260635	0.345924	0.26048	0.28599		0.285153	1	0	-0.0209516	1	0	0.254543	1	0	-0.0510528	1	0
Stat1	ENSMUSG00000026104	16.7674	17.6615	16.6345	16.0703	14.4551	15.799	23.0261	18.327	16.7635	19.8873	20.3836	16.2935	17.3524	18.2846	17.709	22.5025	23.7699	17.9015	19.1453	15.1575		0.203675	1	0	0.141282	1	0	0.131398	1	0	0.0690153	1	0
Gls	ENSMUSG00000026103	214.345	239.195	204.147	272.89	272.809	212.727	190.843	249.085	259.238	249.909	192.883	238.478	201.288	248.337	233.243	191.034	211.844	278.814	208.123	210.536		-0.0508957	1	0	-0.110954	1	0	-0.0183202	1	0	-0.0783787	1	0
Nab1	ENSMUSG00000002881	45.219	54.1308	41.8504	51.5238	56.8403	38.7718	37.7594	40.3816	42.9145	43.9278	40.1586	45.7536	40.7666	53.233	44.0056	37.4395	32.3708	42.1594	32.5166	42.9938		-0.292845	0.71503	0	-0.155943	1	0	-0.256422	0.956265	0	-0.119526	1	0
Nemp2	ENSMUSG00000043015	2.31046	3.14171	3.21249	2.58952	2.89918	2.6539	3.16636	3.57222	3.05468	2.31619	2.18033	3.33277	2.17484	2.36868	2.22475	3.1038	3.54463	2.94035	3.51648	2.95523		0.0713633	1	0	-0.193279	1	0	0.378077	0.825713	0	0.113465	1	0
Mfsd6	ENSMUSG00000041439	17.2625	23.5204	18.3508	23.7626	21.1518	15.1355	14.7548	16.308	20.824	16.1734	19.4709	21.0664	17.2599	24.4764	19.1773	14.6784	14.5956	16.6476	16.0629	14.2995		-0.323074	0.658	0	-0.0353295	1	0	-0.412068	0.240516	0	-0.124338	1	0
Inpp1	ENSMUSG00000026102	10.7932	11.8876	10.4296	12.4145	13.0667	8.74957	8.63748	9.43532	11.7344	10.5027	11.7636	9.05196	10.8742	10.9707	10.4563	8.49233	7.24565	10.2912	8.59583	8.7227		-0.257918	1	0	-0.142506	1	0	-0.290718	0.828284	0	-0.175334	1	0
Hibch	ENSMUSG00000041426	92.9466	73.2358	95.6706	75.8958	74.8887	65.062	69.2075	67.3674	66.8304	77.8321	81.5342	81.9203	75.6566	82.4052	78.7117	69.5983	76.4181	68.7955	68.5062	73.3088		-0.25295	0.68468	0	-0.0441156	1	0	-0.166749	1	0	0.0420839	1	0
X1700019D03Rik	ENSMUSG00000043629	0.990198	0.636833	0.924141	1.2186	0.69417	0.87081	0.904674	0.854227	1.19207	1.07823	1.26763	0.864051	0.832916	0.78956	1.29036	0.905274	1.40743	1.25397	0.651199	1.23929		0.12184	1	0	0.159743	1	0	0.0968272	1	0	0.134897	1	0
Mstn	ENSMUSG00000026100	0	0	0.0440067	0	0	0	0	0	0	0	0	0	0	0	0	0	0	0.0432404	0	0		-1.46965	1	0	-1.3447	1	0	1.34875	1	0	1.47059	1	0
X1700019A02Rik	ENSMUSG00000060715	0.0990198	0	0.0440067	0.0380812	0.0408335	0.165869	0	0.232971	0.111757	0.159738	0.0507054	0.0411453	0.0462731	0	0.044495	0	0	0.172962	0.0868266	0.047665		1.33206	0.955358	0	-0.33616	1	0	0.574511	1	0	-1.09392	1	0
Pms1	ENSMUSG00000026098	5.31406	4.24556	4.88474	4.83631	5.02253	4.47845	4.30797	4.65942	6.14661	5.23141	4.7156	4.44369	4.95122	3.32446	4.13804	4.26772	4.11803	5.01589	5.20959	4.71884		0.0250196	1	0	-0.176348	1	0	0.113294	1	0	-0.0880873	1	0
Ormdl1	ENSMUSG00000026097	19.0448	13.9679	21.6513	16.9842	17.2318	14.3476	20.3552	17.5505	16.4282	19.9273	18.8117	18.1862	15.6866	17.2041	18.6879	20.6273	23.3008	18.4637	18.7545	19.0183		-0.00261733	1	0	-0.00510802	1	0	0.177144	1	0	0.174659	1	0
Gm28778	ENSMUSG00000100679	0	0	0	0	0	0	0	0	0	0	0	0	0	0	0	0	0	0	0	0		0	1	0	0	1	0	0	1	0	0	1	0
Osgepl1	ENSMUSG00000026096	19.3419	18.171	20.0671	18.6217	18.6609	17.1259	16.0041	16.1915	17.4713	18.3299	19.8258	18.1862	19.2959	17.6197	19.4443	15.9932	17.7753	17.988	17.1482	17.9697		-0.157531	1	0	-0.00813753	1	0	-0.121098	1	0	0.0282922	1	0
Gm28551	ENSMUSG00000099913	0.495099	0.297189	0.440067	0.0761623	0.204168	0.248803	0.323098	0.50477	0.0745044	0.199672	0.304232	0.123436	0.138819	0.124667	0.400455	0.323312	0.834031	0.302683	0.477546	0.333655		-0.154829	1	0	-0.484049	1	0	1.02146	0.825088	0	0.692974	1	0
Asnsd1	ENSMUSG00000026095	6.30426	4.9673	9.28542	4.15085	4.12419	5.63953	5.49266	4.89239	4.3585	5.55088	6.54099	7.24157	5.36768	7.31382	5.65087	5.84117	9.64349	4.97265	6.12127	7.10209		-0.150748	1	0	0.15769	1	0	0.062653	1	0	0.371119	1	0
Gm50478	ENSMUSG00000117809	0	0	0	0	0	0	0	0	0	0	0	0	0	0	0	0	0	0	0	0		0	1	0	0	1	0	0	1	0	0	1	0
Dnah7a	ENSMUSG00000096141	0.19804	0.254733	0.0880134	0.152325	0.122501	0.0414672	0.646195	0	0.260765	0	0.0507054	0.0822906	0	0	0.222475	0.237096	0.156381	0.0864809	0.0434133	0.19066		0.292669	1	0	-1.14281	1	0	0.984985	1	0	-0.452408	1	0
Stk17b	ENSMUSG00000026094	6.63433	17.0671	5.41283	9.59645	7.75837	9.28864	8.50824	9.90126	10.8776	8.86543	8.01145	6.45981	17.2136	13.5887	8.9435	8.51389	9.53924	9.7291	9.11679	8.38904		0.0301353	1	0	0.223152	1	0	-0.260022	1	0	-0.0670061	1	0
Hecw2	ENSMUSG00000042807	5.61112	7.89673	5.54485	9.67262	10.2901	8.74957	6.87121	5.28067	8.4935	7.26806	4.91842	6.62439	4.9975	7.48004	7.1192	6.72489	3.70101	6.35634	4.81888	6.76843		-0.0901626	1	0	-0.322715	1	0	-0.130759	1	0	-0.363359	1	0
Ccdc150	ENSMUSG00000025983	1.94739	0.976478	3.87259	2.28487	1.42917	1.11961	2.62786	2.09674	0.819548	1.59738	1.11552	2.55101	1.75838	4.48803	0.80091	2.73738	1.45956	0.95129	0.911679	1.66828		-0.337082	1	0	0.0331712	1	0	-0.459982	1	0	-0.0898604	1	0
Gtf3c3	ENSMUSG00000041303	19.1768	17.4917	18.5268	24.7147	20.4984	19.614	19.9244	18.56	22.5376	23.8009	19.623	19.6674	19.2959	19.1572	19.8893	20.0022	20.7465	23.3498	19.4057	20.9249		0.0557351	1	0	-0.0409823	1	0	0.0964764	1	0	-0.000239805	1	0
Gm34066	ENSMUSG00000109809	0	0	0	0	0	0.0829343	0.0215398	0	0	0	0	0	0.0462731	0.0415558	0	0	0	0	0	0		2.45577	1	0	2.13997	1	0	-2.16489	1	0	-2.47867	1	0
Pgap1	ENSMUSG00000073678	17.3285	17.704	16.7225	24.5243	20.7434	22.0605	18.6104	20.5403	27.9391	23.6012	17.3412	17.0341	17.5838	14.0874	17.531	18.5581	18.4008	23.6525	18.7111	18.4464		0.215173	1	0	-0.215837	1	0	0.226439	1	0	-0.204573	1	0
Ankrd44	ENSMUSG00000052331	18.1206	23.3506	15.2263	17.5935	21.6826	16.6698	13.9794	15.842	18.5888	17.7708	15.8201	15.2238	19.0183	21.6506	16.1072	14.0102	13.0839	18.1177	11.8518	13.8705		-0.213402	1	0	-0.127501	1	0	-0.308005	0.935294	0	-0.22212	1	0
Sf3b1	ENSMUSG00000025982	207.017	221.745	178.579	214.778	213.559	215.09	179.298	202.646	223.774	210.095	193.238	189.803	214.337	199.26	181.94	178.899	197.509	224.072	180.469	180.889		-0.00692589	1	0	-0.0818693	1	0	-0.0250314	1	0	-0.0999753	1	0
Coq10b	ENSMUSG00000025981	66.0462	44.6633	40.7942	24.9432	51.7361	56.5612	44.049	36.4599	36.6189	41.6516	53.5449	31.8053	73.4817	46.2101	27.7204	44.4446	60.1024	32.733	34.9477	39.562		-0.0838439	1	0	0.0281835	1	0	-0.136167	1	0	-0.0241413	1	0
Hspd1	ENSMUSG00000025980	815.428	763.393	978.181	830.131	883.719	674.92	762.683	692.506	644.202	762.228	753.887	870.058	832.87	854.678	823.558	756.464	820.635	748.665	693.397	760.257		-0.272127	0.34909	0	-0.0465782	1	0	-0.129784	1	0	0.0957641	1	0
Hspe1	ENSMUSG00000073676	241.113	193.045	358.127	207.58	215.601	186.395	267.999	188.784	163.016	192.324	215.092	256.705	236.224	251.994	221.363	268.284	272.885	166.087	231.306	245.427		-0.283335	1	0	-0.040942	1	0	0.0031958	1	0	0.245589	1	0
Mob4	ENSMUSG00000025979	55.121	56.4234	58.925	55.1415	52.3486	48.8898	54.2158	54.1269	50.4394	60.86	48.6264	53.0774	52.1498	61.7935	51.0803	53.7776	63.4385	51.6291	50.5765	50.0006		-0.0496358	1	0	-0.0590872	1	0	0.0137809	1	0	0.00432884	1	0
Rftn2	ENSMUSG00000025978	1.22124	2.63224	1.40821	2.0183	2.32751	1.90749	2.434	2.36854	3.05468	2.47593	1.82539	2.30414	1.8972	2.57646	2.35824	2.45717	2.50209	1.25397	2.17066	2.0496		0.356181	1	0	0.199444	1	0	-0.0688762	1	0	-0.22557	1	0
Mars2	ENSMUSG00000046994	15.5461	13.5009	14.5222	18.317	17.7218	14.9282	14.8194	14.949	18.9241	16.3731	14.5524	15.1003	14.9925	12.6745	13.8379	14.8292	12.8232	17.2097	13.8054	15.1098		0.0056499	1	0	-0.162747	1	0	0.0534305	1	0	-0.114972	1	0
Boll	ENSMUSG00000025977	0.165033	0.297189	0.308047	0.456974	0.408335	0.29027	0.150779	0.232971	0.149009	0.119803	0.202821	0.123436	0.185093	0.457114	0.133485	0.150879	0.312762	0.216202	0.173653	0.28599		-0.799354	1	0	-0.535206	1	0	-0.0323393	1	0	0.230423	1	0
Plcl1	ENSMUSG00000038349	18.7478	23.86	12.6299	14.8517	21.5601	19.4896	17.9427	20.5014	19.9299	20.7259	16.0229	15.8409	20.4065	21.9415	15.3063	17.9762	17.5668	25.4254	20.7081	19.924		0.104572	1	0	-0.033706	1	0	0.181801	1	0	0.0435276	1	0
Hsfy2	ENSMUSG00000045336	0	0	0	0	0	0	0	0	0	0	0	0	0	0	0	0	0	0	0	0		0	1	0	0	1	0	0	1	0	0	1	0
Satb2	ENSMUSG00000038331	13.7307	17.152	10.2536	14.547	14.9042	13.3939	7.19431	13.124	12.5167	9.26478	10.4453	13.2899	15.8254	14.5445	12.6366	7.24219	10.0084	14.0099	13.8488	9.05635		-0.350279	1	0	-0.0804267	1	0	-0.304672	1	0	-0.0348388	1	0
X1700066M21Rik	ENSMUSG00000038323	7.82256	8.4062	8.66932	9.52029	7.79921	7.54702	8.93904	10.1342	10.6914	9.94366	7.40298	8.88738	8.93071	6.93982	9.56643	9.05274	6.88076	11.3722	9.02996	9.533		0.162577	1	0	-0.0161672	1	0	0.137861	1	0	-0.0408758	1	0
Tyw5	ENSMUSG00000048495	7.16243	5.60413	7.65717	6.20723	6.2067	7.42262	6.78505	7.33858	7.22692	8.66576	6.94663	8.35249	6.24687	8.18649	6.71875	6.83266	9.22647	7.30763	8.07487	9.72366		0.185955	1	0	0.151948	1	0	0.16618	1	0	0.132201	1	0
Maip1	ENSMUSG00000025971	22.4115	18.8078	27.4602	17.8981	16.5784	15.7161	24.5123	17.434	16.3537	21.6444	20.13	21.2721	20.4065	22.7726	16.9971	24.5286	21.2157	18.9393	19.6228	22.1642		-0.106253	1	0	-0.0217423	1	0	0.0689394	1	0	0.153452	1	0
Spats2l	ENSMUSG00000038305	19.1108	19.3173	16.6785	22.2394	21.1109	9.74478	13.1824	14.3665	12.0697	15.2949	16.6314	24.3992	19.2959	25.8477	21.5801	13.0834	14.6998	13.9234	15.1078	11.6779		-0.606298	0.0145619	-1	0.131027	1	0	-0.655448	0.00510925	-1	0.0818591	1	0
Kctd18	ENSMUSG00000054770	7.03041	10.3167	8.71333	9.86302	9.43255	10.4083	10.253	9.97892	9.38755	7.78721	8.61991	10.1629	12.4012	9.14228	9.92239	10.152	8.75733	9.7291	9.02996	10.0573		0.0795546	1	0	0.149925	1	0	-0.0722986	1	0	-0.00192139	1	0
Sgo2a	ENSMUSG00000026039	0.231046	0.127367	0.176027	0.152325	0.163334	0.0829343	0.280018	0.271799	0.260765	0.119803	0.101411	0.0822906	0.185093	0.332446	0.133485	0.301758	0.156381	0.216202	0.13024	0.19066		0.28894	1	0	-0.0260018	1	0	0.314033	1	0	-2.03559e-05	1	0
Aox1	ENSMUSG00000063558	1.05621	1.61331	0.792121	2.58952	0.775837	1.16108	0.753895	0.931884	1.34108	0.878557	0.405643	0.69947	1.15683	1.0389	0.845405	0.819057	1.04254	1.12425	0.868266	0.524315		-0.441209	1	0	-0.712804	1	0	0.0688846	1	0	-0.203144	1	0
Aox3	ENSMUSG00000064294	0.561112	0.636833	0.220034	0.875867	1.22501	0.622007	0.581576	0.698913	0.596035	0.63895	0.304232	0.740615	0.555278	1.37134	0.71192	0.581962	0.156381	0.259443	0.434133	0.333655		-0.171141	1	0	0.0765954	1	0	-0.992813	0.392052	0	-0.746151	1	0
Aox4	ENSMUSG00000038242	0	0	0	0	0	0	0.0215398	0.0388285	0.186261	0	0.0507054	0.0411453	0.0462731	0	0.044495	0.0862166	0	0	0	0.047665		3.54865	0.738259	0	2.97837	1	0	-0.0952124	1	0	-0.488284	1	0
Aox2	ENSMUSG00000079554	0.231046	0.169822	0.0880134	0.0761623	0.122501	0.124401	0.107699	0	0.0745044	0.119803	0	0.0822906	0.370185	0.124667	0.17798	0.0862166	0.156381	0.216202	0.0868266	0.19066		-0.661516	1	0	0.109967	1	0	-0.105543	1	0	0.666373	1	0
Bzw1	ENSMUSG00000051223	165.231	184.682	145.354	196.347	200.248	163.464	151.296	168.205	200.119	184.217	158.099	161.495	173.432	152.094	183.319	151.051	153.514	201.155	152.033	165.636		-0.0404738	1	0	-0.10645	1	0	-0.00892431	1	0	-0.0749012	1	0
Clk1	ENSMUSG00000026034	127.604	113.569	112.173	120.489	112.537	151.521	131.307	128.988	157.837	148.556	121.794	146.848	104.253	121.426	119.825	130.726	138.658	125.57	114.611	128.982		0.292243	0.40636	0	0.0667563	1	0	0.0560318	1	0	-0.169454	1	0
Ppil3	ENSMUSG00000026035	13.8628	11.3781	17.2506	12.681	12.0051	10.3253	13.6563	10.872	11.1011	14.2965	14.2989	13.6602	13.049	13.5887	15.8847	13.9024	17.0455	12.1506	14.3264	12.2976		-0.15447	1	0	0.0695344	1	0	-0.0165782	1	0	0.207431	1	0
Nif3l1	ENSMUSG00000026036	18.2527	17.5766	20.0231	18.0505	19.7634	14.472	21.1306	14.6772	17.136	19.6477	15.7187	20.6549	17.445	18.4092	19.1773	20.7997	19.5997	18.5934	18.7111	20.4483		-0.102097	1	0	-0.0339706	1	0	0.102526	1	0	0.170655	1	0
Orc2	ENSMUSG00000026037	16.9324	15.0293	13.5541	18.5455	19.8043	14.3476	14.5609	15.9585	16.9125	14.9355	16.5299	16.7461	17.2599	17.9106	15.4843	14.6137	13.136	16.8638	14.3698	14.5855		-0.129952	1	0	0.0003878	1	0	-0.189505	1	0	-0.0591722	1	0
Fam126b	ENSMUSG00000038174	36.8024	37.4458	29.9246	45.4689	55.0436	43.7479	28.7988	41.0805	51.0355	45.0859	36.0515	33.122	36.8797	25.5984	34.7506	28.1497	32.9442	53.1425	29.6513	38.4657		0.0343673	1	0	-0.299034	1	0	0.131553	1	0	-0.201852	1	0
Ndufb3	ENSMUSG00000026032	131.498	104.441	181.484	109.483	113.599	102.092	168.463	107.555	101.363	131.344	110.132	139.524	125.03	134.765	119.336	168.273	182.497	118.825	138.923	142.852		-0.0679199	1	0	-0.0264648	1	0	0.256902	1	0	0.298359	1	0
Flacc1	ENSMUSG00000047528	4.68694	2.6747	4.35666	3.42731	2.57251	4.18818	4.43721	3.68871	4.58202	3.79377	5.17195	3.29162	3.93322	2.5349	3.78208	4.52637	4.58717	5.4483	3.47306	3.67021		0.222234	1	0	0.0701737	1	0	0.220516	1	0	0.068501	1	0
Cflar	ENSMUSG00000026031	156.187	147.915	151.647	180.352	181.913	169.269	138.07	160.439	164.506	161.894	145.322	149.563	141.966	148.23	155.11	138.916	133.758	167.989	140.746	152.385		-0.0429979	1	0	-0.144236	1	0	-0.0126214	1	0	-0.11386	1	0
Casp8	ENSMUSG00000026029	39.3769	45.3001	43.7427	34.2731	36.1377	36.4911	36.2516	34.1302	34.1975	32.7462	35.2402	37.0719	40.3964	43.1765	33.9497	36.0601	32.9442	35.6734	34.4267	32.4122		-0.193246	1	0	-0.0661132	1	0	-0.145853	1	0	-0.0187244	1	0
Trak2	ENSMUSG00000026028	157.144	161.289	129.644	165.348	187.222	146.462	118.405	132.405	157.912	137.095	155.665	122.448	157.976	139.212	138.379	118.742	113.845	146.023	100.241	113.681		-0.210104	1	0	-0.166056	1	0	-0.268176	0.787188	0	-0.22413	1	0
Stradb	ENSMUSG00000026027	49.774	43.517	46.207	44.593	47.1219	38.9791	43.6828	44.0315	43.5105	44.3671	42.2883	47.1936	46.921	43.2596	40.268	43.4531	43.3696	44.4079	40.5046	43.5658		-0.107764	1	0	-0.0722843	1	0	-0.0307836	1	0	0.00469467	1	0
C2cd6	ENSMUSG00000072295	0.0660132	0	0	0.0380812	0	0.124401	0.0861594	0	0.0372522	0.0798688	0.152116	0	0	0	0.044495	0.0862166	0.260635	0.0432404	0.13024	0.142995		1.35937	1	0	0.542132	1	0	1.66329	1	0	0.871005	1	0
Tmem237	ENSMUSG00000038079	50.137	35.1957	39.7381	34.5396	44.6311	24.4656	30.6943	24.7337	22.7983	25.3184	42.5418	35.9198	38.4067	38.7716	40.8909	30.5422	26.9496	21.4905	20.0569	28.2654		-0.672933	0.00157208	-1	-0.0561711	1	0	-0.624713	0.0051324	-1	-0.00796354	1	0
Mpp4	ENSMUSG00000079550	2.27746	1.23121	1.01215	1.52325	1.87834	1.57575	1.63703	1.70845	1.22932	1.43764	1.57187	2.05726	1.43447	1.08045	2.13576	1.61656	1.45956	1.12425	1.91018	1.28696		-0.0710364	1	0	0.0520153	1	0	-0.155187	1	0	-0.0321722	1	0
Als2	ENSMUSG00000026024	42.6115	40.9272	30.8487	50.0767	57.412	42.5038	32.6544	43.6044	50.2532	45.0859	40.5643	36.3724	39.8874	29.2968	40.7574	32.7838	29.6602	54.3965	38.9851	42.6602		-0.0523014	1	0	-0.248073	1	0	0.0868404	1	0	-0.108935	1	0
Cdk15	ENSMUSG00000026023	0.165033	0.169822	0.0880134	0.114244	0.204168	0.165869	0.193859	0.271799	0.484278	0.279541	0.405643	0.576034	0.555278	0.332446	0.222475	0.25865	0.312762	0.129721	0.347306	0.428985		0.861474	1	0	1.45873	1	0	-0.522457	1	0	0.0780246	1	0
Fzd7	ENSMUSG00000041075	20.6291	35.4928	21.4313	22.8487	18.5384	31.0174	22.8107	27.7624	29.6155	21.2451	18.6089	23.2471	31.4657	21.4843	24.6057	22.9121	25.9592	26.5496	22.5749	19.5903		0.155014	1	0	0.0063137	1	0	-0.0225661	1	0	-0.171268	1	0
Gm973	ENSMUSG00000047361	0.0990198	0.0424556	0.26404	0.380812	0	0.414672	0.280018	0.232971	0.111757	0.159738	0.253527	0.288017	0.185093	0.0831116	0.400455	0.25865	0.052127	0.389164	0.217066	0.19066		0.599386	1	0	0.602283	1	0	-0.0847549	1	0	-0.0799632	1	0
Sumo1	ENSMUSG00000026021	90.108	69.8394	89.5977	69.1173	70.9687	85.7126	93.2245	73.0364	71.0026	83.8622	96.9486	82.7432	84.8186	84.2336	74.0397	93.3079	98.52	74.9357	80.5317	79.3623		0.0626008	1	0	0.117535	1	0	0.0134795	1	0	0.0684149	1	0
Nop58	ENSMUSG00000026020	23.4677	29.8887	20.3751	26.733	29.441	26.0828	22.983	24.2678	28.7959	27.0755	25.5555	24.9752	25.6353	34.8653	24.9617	23.1491	25.438	28.063	26.4387	24.4045		-0.00851724	1	0	0.0666032	1	0	-0.0943661	1	0	-0.019246	1	0
Bmpr2	ENSMUSG00000067336	55.055	62.8767	49.1115	67.2133	69.7437	63.9838	54.4097	60.9607	71.0026	67.4891	55.9787	54.5175	57.6563	57.3886	60.6912	54.5535	56.662	73.6817	51.0106	52.5269		0.0637287	1	0	-0.086906	1	0	0.0109219	1	0	-0.139714	1	0
Fam117b	ENSMUSG00000041040	30.7622	39.8233	29.6605	35.9105	39.3635	35.4544	30.9743	34.4409	37.8482	33.9043	31.7416	34.562	36.2319	37.7742	33.0598	31.1673	33.0485	37.9219	34.4267	33.0319		-0.0244851	1	0	-0.0172147	1	0	-0.0326823	1	0	-0.0254129	1	0
Ica1l	ENSMUSG00000026018	0.0660132	0.254733	0.13202	0.0761623	0.122501	0.124401	0.0215398	0.310628	0.111757	0.0399344	0.152116	0.329162	0.0925463	0.415558	0.133485	0	0.208508	0.562126	0.217066	0.142995		-0.136492	1	0	0.803804	1	0	-0.0725738	1	0	0.871128	1	0
Wdr12	ENSMUSG00000026019	17.8566	16.0907	22.5754	18.5074	19.3551	17.3747	21.4537	18.5212	19.5201	21.5246	18.2539	18.4331	17.0285	17.9521	17.62	21.5757	24.239	20.5824	22.3578	20.4006		0.0620656	1	0	-0.0793374	1	0	0.289072	0.58987	0	0.147675	1	0
Carf	ENSMUSG00000026017	6.53531	6.24097	5.2368	6.13107	5.88003	6.26154	5.55728	6.75616	7.93471	7.14826	5.88182	7.69417	5.55278	6.98137	6.76324	5.60408	7.03714	8.51837	5.29642	5.81513		0.159323	1	0	0.131298	1	0	-0.033538	1	0	-0.0615522	1	0
Nbeal1	ENSMUSG00000073664	34.4919	37.8704	27.7242	44.1361	46.3461	40.472	31.5559	39.5662	51.855	43.4087	31.1331	34.6855	35.9079	35.738	37.1978	31.7708	36.1761	51.3264	31.301	33.8422		0.117442	1	0	-0.125689	1	0	0.077673	1	0	-0.16546	1	0
Cyp20a1	ENSMUSG00000049439	16.5363	19.0201	10.4296	17.2508	16.8643	20.6092	16.0687	17.0069	17.3595	17.8906	14.806	15.9232	18.1853	16.5808	17.0416	16.1656	15.4296	17.7286	16.7575	17.922		0.148702	1	0	0.042581	1	0	0.0248946	1	0	-0.0812247	1	0
Abi2	ENSMUSG00000026782	18.0546	17.7889	11.6178	16.6034	15.5167	18.8261	15.0779	17.0457	17.3223	16.2932	16.8342	14.8946	16.1493	17.121	15.3063	15.131	16.7849	15.9557	14.0225	14.5378		0.0844555	1	0	0.0112934	1	0	-0.0717241	1	0	-0.144889	1	0
Raph1	ENSMUSG00000026014	8.64773	14.8594	6.86505	15.004	13.7609	16.421	9.97295	14.3277	17.732	13.8972	8.72132	11.2327	10.9667	10.8876	11.4797	10.0442	10.7903	17.1232	11.4177	14.5378		0.289109	1	0	-0.149358	1	0	0.259971	1	0	-0.178494	1	0
Cd28	ENSMUSG00000026012	0.165033	0.806656	0.0880134	0.571218	0.367502	0.456139	0.387717	0.543599	0.447026	0.319475	0.202821	0.0822906	0.509004	0.415558	0.44495	0.387975	0.364889	0.908049	0.347306	0.47665		0.110305	1	0	-0.261736	1	0	0.572847	1	0	0.201156	1	0
Ctla4	ENSMUSG00000026011	0.0330066	0.169822	0	0.0761623	0.122501	0	0.129239	0.194142	0	0	0.152116	0.0411453	0.509004	0.249335	0.044495	0.129325	0	0.0432404	0.0434133	0		-0.205006	1	0	1.26347	1	0	-1.85065	0.714306	0	-0.385252	1	0
Icos	ENSMUSG00000026009	0.231046	0.509467	0.13202	0.228487	0.490002	0.29027	0.215398	0.388285	0.409774	0.239606	0.152116	0.205726	0.555278	0.540225	0.17798	0.215541	0.312762	0.345924	0.26048	0.38132		-0.0580311	1	0	0.0544266	1	0	-0.152866	1	0	-0.0406106	1	0
Pard3b	ENSMUSG00000052062	10.2981	11.2083	5.67687	10.3962	13.3934	13.1451	9.08982	11.9203	12.1442	10.7024	9.83684	8.2702	9.34717	8.43583	10.3673	8.96652	8.18393	12.9721	7.90122	10.105		0.158198	1	0	-0.141509	1	0	0.0575886	1	0	-0.242127	1	0
Nrp2	ENSMUSG00000025969	13.4997	29.5066	6.99707	20.0688	20.6618	30.2296	17.3611	26.2481	25.108	21.1253	13.1327	14.6066	21.7946	18.9494	20.4232	17.3295	17.5668	18.7664	20.2306	21.9736		0.403434	1	0	-0.0290139	1	0	0.108152	1	0	-0.324295	1	0
Ino80d	ENSMUSG00000040865	28.8148	35.5778	24.8638	29.5891	38.5469	37.1546	24.8139	34.0138	43.9203	32.3069	27.7865	28.9663	29.4297	30.502	28.1653	24.8519	25.1252	39.6515	26.786	29.5046		0.128755	1	0	-0.119576	1	0	0.00990098	1	0	-0.238433	1	0
Ndufs1	ENSMUSG00000025968	358.221	327.927	329.962	370.53	366.522	309.718	331.584	330.819	337.095	344.035	327.303	321.633	329.835	326.421	346.883	332.602	357.591	345.232	333.631	348.956		-0.0846833	1	0	-0.0857321	1	0	0.0563758	1	0	0.055327	1	0
Eef1b2	ENSMUSG00000025967	185.563	153.689	241.289	148.478	154.882	149.904	233.966	174.806	153.665	186.613	170.573	183.673	183.01	187.749	179.849	234.466	261.312	163.319	215.33	190.612		0.0247234	1	0	0.0338833	1	0	0.235148	1	0	0.244309	1	0
Gpr1	ENSMUSG00000046856	0	0	0	0	0	0.207336	0	0	0.0745044	0	0	0	0	0	0	0	0.052127	0	0.0434133	0.047665		3.66131	0.878257	0	0	1	0	2.57393	1	0	-0.948222	1	0
Zdbf2	ENSMUSG00000027520	0.0330066	0	0.0440067	0	0.0816671	0.0414672	0.193859	0.0388285	0	0.119803	0	0.123436	0	0.124667	0.133485	0.193987	0.104254	0.172962	0.0434133	0.047665		1.34994	1	0	1.20015	1	0	0.572176	1	0	0.441524	1	0
Adam23	ENSMUSG00000025964	0.330066	0.254733	0.308047	0.380812	0.0816671	0.663475	0.193859	0.970712	0.372522	0.319475	0.456348	0.164581	0.323912	0.249335	0.578435	0.215541	0.260635	0.475645	0.217066	0.19066		0.83962	1	0	0.358422	1	0	-0.378592	1	0	-0.859941	1	0
Gm39653	ENSMUSG00000115378	0	0	0	0	0	0	0	0	0	0	0	0	0	0	0	0	0	0	0	0		0	1	0	0	1	0	0	1	0	0	1	0
Dytn	ENSMUSG00000069085	0.0990198	0	0	0	0	0	0	0	0	0.0399344	0	0	0	0	0	0	0	0	0	0		-1.1247	1	0	-2.34601	1	0	0	1	0	-1.40412	1	0
Mdh1b	ENSMUSG00000025963	0.462092	0.169822	0.13202	0.152325	0.163334	0.0829343	0.280018	0.155314	0.484278	0.399344	0.101411	0.0822906	0.0462731	0.249335	0.133485	0.280204	0.260635	0.259443	0.26048	0.47665		0.335475	1	0	-0.815983	1	0	1.26017	0.604285	0	0.109074	1	0
Fastkd2	ENSMUSG00000025962	29.904	29.8038	33.4891	31.8359	34.096	26.0414	35.3469	30.558	29.7645	32.2271	32.1472	29.172	27.9952	31.3331	32.7038	35.6505	31.9538	31.5655	33.5151	33.9375		-0.0459755	1	0	-0.0531927	1	0	0.120772	1	0	0.113556	1	0
X4933402D24Rik	ENSMUSG00000025961	0.19804	0.169822	0.0440067	0.228487	0.0816671	0.124401	0.0646195	0.232971	0.447026	0.199672	0.152116	0.0411453	0.231366	0	0.17798	0.0646624	0	0.432404	0.0434133	0.28599		0.506179	1	0	-0.295896	1	0	0.436126	1	0	-0.36602	1	0
Klf7	ENSMUSG00000025959	5.67714	12.4395	5.19279	11.3482	12.4542	14.9696	7.64665	11.1826	16.54	11.7806	7.20016	7.15928	10.6428	10.9292	8.899	7.5655	7.08927	13.8802	8.89972	11.3443		0.397531	1	0	-0.0706465	1	0	0.120248	1	0	-0.34793	1	0
Creb1	ENSMUSG00000025958	28.1876	25.0488	20.3751	34.8824	37.1585	32.3029	26.774	30.9463	41.5734	36.5	29.0542	30.1183	27.3011	27.8424	30.3901	26.684	26.4805	39.7812	29.521	30.029		0.205531	1	0	-0.00978746	1	0	0.0751869	1	0	-0.140131	1	0
Mettl21a	ENSMUSG00000025956	11.2883	7.72691	12.7179	9.55837	9.75922	11.3205	11.8685	11.765	10.9521	10.7823	11.2566	10.204	10.7816	8.89294	10.0559	11.747	9.48711	10.4209	9.50751	9.533		0.151614	1	0	0.00241185	1	0	-0.00775557	1	0	-0.156959	1	0
Ccnyl1	ENSMUSG00000070871	18.3187	18.7229	14.0381	18.3551	16.7009	17.8723	18.395	15.9973	17.9555	18.7292	16.8849	17.8571	16.936	15.7912	17.798	18.321	14.0222	18.6366	16.5405	15.3481		0.045879	1	0	-0.0155439	1	0	-0.0376966	1	0	-0.0991219	1	0
Fzd5	ENSMUSG00000045005	22.9396	36.257	20.0671	22.5441	22.3768	20.4848	16.7149	21.7828	18.7378	18.25	20.5357	21.519	33.3167	34.4498	17.887	16.4889	18.0881	19.5879	14.4566	17.7791		-0.372295	0.946406	0	0.0409036	1	0	-0.564446	0.199713	0	-0.151262	1	0
Plekhm3	ENSMUSG00000051344	5.28106	8.15147	4.84074	7.95896	7.51337	7.54702	6.59119	8.50344	8.97777	7.90701	5.12124	5.51347	6.66333	6.15026	6.62976	6.50935	6.04673	7.04819	5.42666	7.14975		0.225936	1	0	-0.164353	1	0	0.0971755	1	0	-0.293126	1	0
Akr1cl	ENSMUSG00000025955	0	0	0	0	0	0	0	0	0	0	0	0	0	0	0	0	0	0	0	0		0	1	0	0	1	0	0	1	0	0	1	0
Cryge	ENSMUSG00000070870	0	0	0	0	0	0	0.0215398	0	0	0	0	0	0	0	0	0.0215541	0	0	0.0434133	0.047665		1.29084	1	0	0	1	0	2.44142	1	0	1.29722	1	0
Crygd	ENSMUSG00000067299	0	0	0	0	0	0	0	0	0	0	0	0	0	0	0	0	0	0	0	0		0	1	0	0	1	0	0	1	0	0	1	0
Crygc	ENSMUSG00000025952	0	0	0	0	0	0	0	0	0	0	0	0	0	0	0	0	0	0	0	0		0	1	0	0	1	0	0	1	0	0	1	0
Crygb	ENSMUSG00000073658	0	0	0	0	0	0	0	0.0388285	0	0	0	0	0	0	0	0	0	0	0	0		1.35854	1	0	0	1	0	0	1	0	-1.37545	1	0
Cryga	ENSMUSG00000044429	0.19804	0	0.220034	0.152325	0	0.456139	0.947753	0.660084	0.558783	1.03829	0.101411	0.0822906	0.0462731	0.124667	0.17798	0.926828	1.66806	0.605366	0.781439	1.19163		2.61695	5.3261e-06	1	-0.122161	1	0	3.1986	6.06655e-09	1	0.465297	1	0
Gm28845	ENSMUSG00000100846	0	0.0424556	0	0	0	0	0	0.0388285	0	0	0	0.0411453	0	0	0	0	0	0	0	0		-0.119216	1	0	0.0903234	1	0	-1.447	1	0	-1.35881	1	0
D630023F18Rik	ENSMUSG00000044816	21.5203	16.7699	18.6148	25.819	23.1934	64.1082	71.9862	68.6099	67.3147	90.2517	20.2821	25.7158	25.913	9.64095	27.2754	70.6976	74.9065	75.7572	66.9433	80.8399		1.77348	1.06692e-14	1	0.038419	1	0	1.76205	1.69638e-14	1	0.0270102	1	0
Idh1	ENSMUSG00000025950	514.54	441.75	462.687	550.958	523.894	567.685	705.021	612.286	692.741	719.777	491.284	517.196	533.437	349.11	517.566	702.579	746.771	675.286	693.18	674.174		0.403019	0.069397	0	-0.0502322	1	0	0.535876	0.00189505	1	0.0826251	1	0
Pikfyve	ENSMUSG00000025949	39.773	40.2479	35.7334	46.1163	47.6936	45.5309	46.2676	47.2543	56.8096	53.1527	35.6459	38.1828	37.8051	40.8909	39.1556	46.4707	44.36	59.7583	40.7651	47.6174		0.248447	0.996601	0	-0.128579	1	0	0.317892	0.500633	0	-0.0591329	1	0
Pth2r	ENSMUSG00000025946	0	0	0	0.0380812	0	0.0414672	0.0430797	0	0	0.0399344	0	0	0	0	0	0.0431083	0	0	0	0		1.32464	1	0	-1.32338	1	0	1.91352	1	0	-0.733203	1	0
Crygf	ENSMUSG00000025945	0	0	0	0	0	0	0	0	0	0	0	0	0	0	0	0	0	0	0	0		0	1	0	0	1	0	0	1	0	0	1	0
Map2	ENSMUSG00000015222	4.5219	6.15606	4.5767	7.00694	7.51337	4.56139	4.93263	5.20302	6.66814	4.51259	6.74381	5.6369	4.76613	7.27227	4.84996	4.89279	4.48292	5.23209	6.12127	5.67214		-0.201296	1	0	-0.0238106	1	0	-0.149646	1	0	0.0278227	1	0
Unc80	ENSMUSG00000055567	0.0330066	0	0.0880134	0.0380812	0	0.0414672	0	0.077657	0.0372522	0	0.152116	0	0	0	0	0	0.104254	0.0432404	0.0434133	0		-0.123933	1	0	-0.164146	1	0	0.22126	1	0	0.180625	1	0
Rpe	ENSMUSG00000026005	32.4785	27.681	28.0763	33.4353	33.9327	28.8611	29.4881	31.8394	32.7074	34.0241	31.0824	31.5584	33.3629	31.8733	30.746	29.3783	33.1006	34.0302	30.9103	30.8393		0.0110729	1	0	0.0271562	1	0	-0.00437903	1	0	0.0117048	1	0
Kansl1l	ENSMUSG00000026004	53.5367	42.7103	36.8336	50.8003	60.4336	55.3587	31.2759	46.7495	66.5324	57.4257	48.4236	45.5067	45.9029	44.0907	48.2326	31.3613	36.6974	72.0386	49.4912	47.1407		0.0739646	1	0	-0.0739105	1	0	0.0275333	1	0	-0.120343	1	0
Acadl	ENSMUSG00000026003	467.076	388.553	533.229	411.505	398.045	329.996	430.646	375.549	361.346	395.55	436.522	474.775	413.959	447.722	392.49	431.104	421.29	357.512	391.024	388.708		-0.215587	1	0	-0.0217539	1	0	-0.122128	1	0	0.0717043	1	0
Myl1	ENSMUSG00000061816	0.363073	0.0424556	0.0440067	0.418893	0	0.0829343	0.280018	0.155314	0.0745044	0.119803	0.0507054	0	0.0462731	0.0415558	0	0.215541	0.156381	0.259443	0.0868266	0		-0.262639	1	0	-2.51543	1	0	2.2586	0.572398	0	0.000639786	1	0
Lancl1	ENSMUSG00000026000	34.2609	29.1245	35.5134	27.5327	32.626	37.6937	40.6242	35.4892	33.1917	36.1406	37.0656	29.6657	32.7151	29.006	32.8818	40.6511	38.9388	33.8573	39.2022	37.5124		0.204083	1	0	0.0197901	1	0	0.238403	0.948397	0	0.054115	1	0
Cps1	ENSMUSG00000025991	0	0	0	0	0.0816671	0	0.0215398	0	0.260765	0	0	0.905196	0	0	0.08899	0.0215541	0	0	0	0		1.5612	1	0	3.26917	1	0	-4.21003	0.410775	0	-2.53495	1	0
Erbb4	ENSMUSG00000062209	13.4997	15.9633	9.8135	16.3749	17.8851	15.3429	9.1329	12.9687	18.2163	12.0602	19.4709	13.9894	12.54	14.503	14.5499	9.16051	11.1552	10.5074	11.2006	7.34041		-0.121541	1	0	0.0284358	1	0	-0.604434	0.143686	0	-0.454488	1	0
Ikzf2	ENSMUSG00000025997	3.03661	2.97189	2.86044	5.82642	4.20585	5.84687	4.32951	5.94076	5.9976	5.71062	4.91842	4.56713	4.44222	3.11669	3.73758	4.22461	3.8574	5.14561	3.34282	4.43285		0.551583	0.307055	0	0.133073	1	0	0.0182351	1	0	-0.400257	1	0
Spag16	ENSMUSG00000053153	0	0	0	0.0380812	0	0	0.0430797	0	0	0	0	0	0	0	0	0.0431083	0	0	0	0		0.426119	1	0	-1.32143	1	0	1.83786	1	0	0.0936892	1	0
Vwc2l	ENSMUSG00000045648	0	0	0	0	0	0	0	0	0	0	0	0	0	0	0	0	0	0	0	0		0	1	0	0	1	0	0	1	0	0	1	0
Bard1	ENSMUSG00000026196	0.792158	0.679289	0.484074	0.875867	0.735004	0.912278	0.796974	0.854227	0.8568	0.958425	1.01411	0.864051	0.416458	0.914228	0.667425	0.775949	0.990412	1.08101	0.824853	1.0963		0.274157	1	0	0.108102	1	0	0.273664	1	0	0.107885	1	0
Abca12	ENSMUSG00000050296	0	0	0	0	0	0	0.0215398	0.0388285	0	0.0399344	0	0	0	0	0	0.0215541	0	0	0	0		2.44787	1	0	0	1	0	1.27961	1	0	-1.07006	1	0
Atic	ENSMUSG00000026192	34.0958	31.3322	31.8169	32.1024	30.2168	39.2279	39.8918	42.5948	37.5502	36.7396	35.2402	33.2454	33.4555	32.9953	31.7249	39.8536	41.3367	37.1435	38.5076	40.4676		0.2965	0.288349	0	0.0621595	1	0	0.243587	0.628148	0	0.00925227	1	0
Fn1	ENSMUSG00000026193	8.4827	18.4682	5.67687	12.6429	16.8643	16.0478	19.0628	23.763	21.3827	16.6926	11.1552	13.7014	15.6866	15.999	12.948	19.2478	19.8604	15.4801	21.1423	14.0612		0.642258	0.303318	0	0.162286	1	0	0.369607	1	0	-0.110344	1	0
Mreg	ENSMUSG00000039395	4.4889	3.09926	3.34451	3.31306	2.45001	5.39073	5.81576	3.06745	3.76247	5.51095	3.85361	3.78537	3.37794	1.57912	2.75869	5.86273	5.73397	3.89164	3.08234	5.29082		0.495137	0.891435	0	-0.126547	1	0	0.640441	0.411971	0	0.0188259	1	0
Pecr	ENSMUSG00000026189	658.218	549.63	713.745	532.032	530.918	396.053	562.858	465.515	386.976	472.783	579.512	634.419	624.086	557.097	618.659	562.714	549.627	455.754	448.807	541.713		-0.385691	0.137313	0	0.0140636	1	0	-0.236171	0.956537	0	0.163584	1	0
Tmem169	ENSMUSG00000026188	10.067	13.883	11.5738	12.8334	9.43255	11.8181	13.4839	14.7548	13.7833	17.6909	9.73543	12.0556	16.1493	10.1812	11.1238	13.4713	10.8945	14.9612	12.0689	14.8238		0.307877	1	0	0.0366831	1	0	0.161325	1	0	-0.10986	1	0
Xrcc5	ENSMUSG00000026187	70.238	57.6122	64.7779	58.8354	56.1461	63.4033	68.7337	60.3395	57.8154	70.2047	66.6268	65.4621	62.2374	56.599	58.7334	68.9086	68.5991	70.8278	66.8131	66.588		0.0592236	1	0	0.00913902	1	0	0.142426	1	0	0.0923429	1	0
March4	ENSMUSG00000039372	0.0330066	0.0424556	0	0	0	0	0	0	0	0	0	0	0	0	0	0	0	0	0	0		-2.15106	1	0	-1.99685	1	0	0	1	0	0	1	0
Smarcal1	ENSMUSG00000039354	19.4739	20.4211	22.8835	20.6019	19.3959	19.614	21.9922	20.6568	21.8298	26.0772	18.8117	20.6961	20.1751	19.7806	20.9571	21.9852	21.6848	23.8687	22.054	21.9736		0.100847	1	0	-0.0324648	1	0	0.151431	1	0	0.0181217	1	0
Ankar	ENSMUSG00000039342	0	0	0	0	0	0	0	0	0	0	0	0	0	0	0	0	0	0.0432404	0	0		0	1	0	0	1	0	1.35747	1	0	1.47963	1	0
Rpl37a	ENSMUSG00000046330	230.155	181.582	332.603	180.657	171.46	194.564	287.6	204.898	176.464	208.018	198.359	224.365	210.774	239.694	205.878	279.859	341.953	181.523	276.89	233.988		-0.032902	1	0	-0.022975	1	0	0.284346	1	0	0.294274	1	0
Igfbp2	ENSMUSG00000039323	0.132026	0.169822	0.39606	3.57963	3.87919	0.29027	1.63703	0.737741	2.30963	0.159738	4.66489	0.822906	0.323912	4.15558	0.400455	1.65967	0.417016	0.216202	1.47605	0.238325		-0.660574	1	0	0.344217	1	0	-1.35265	1	0	-0.348368	1	0
Igfbp5	ENSMUSG00000026185	241.245	398.445	148.259	443.95	433.897	283.594	338.693	355.824	377.961	413.001	235.831	357.594	340.617	377.285	341.188	338.594	244.111	364.863	328.986	352.197		0.0867722	1	0	-0.0115137	1	0	-0.0208909	1	0	-0.119177	1	0
Tnp1	ENSMUSG00000026182	0	0	0	0	0	0	0	0	0	0	0	0	0	0	0	0	0	0	0	0		0	1	0	0	1	0	0	1	0	0	1	0
Tns1	ENSMUSG00000055322	1187.45	1354.08	975.893	1077.96	1245.14	1458.61	888.454	1053.53	1141.41	964.855	1123.28	1031.47	1262.65	959.565	1110.51	887.88	962.681	1234.9	949.492	990.002		-0.0849153	1	0	-0.0899671	1	0	-0.127045	1	0	-0.132097	1	0
Rufy4	ENSMUSG00000061815	4.15883	5.17958	4.48868	3.73195	4.28752	5.5566	4.63107	4.97005	4.3585	4.11324	6.99734	4.60827	4.71986	6.52426	4.76097	4.44015	5.9946	3.32951	5.29642	5.24315		0.113717	1	0	0.337537	1	0	-0.188412	1	0	0.0354342	1	0
Cxcr2	ENSMUSG00000026180	0	0.424556	0	0.152325	0.285835	0.0414672	0.0646195	0.0388285	0.111757	0.239606	0.0507054	0.0411453	0.925463	0.332446	0.08899	0.0646624	0.052127	0.129721	0.13024	0		-0.774572	1	0	0.733361	1	0	-1.85504	0.84813	0	-0.352498	1	0
Cxcr1	ENSMUSG00000048480	0	0	0	0	0	0	0	0	0	0	0	0	0	0.0831116	0	0	0	0	0	0		0	1	0	2.10349	1	0	-2.12831	1	0	0	1	0
Arpc2	ENSMUSG00000006304	211.143	200.9	208.592	186.864	200.86	192.076	225.845	202.452	190.172	203.146	207.081	194.123	211.931	214.636	206.902	226.728	220.497	189.047	216.285	222.548		0.00783623	1	0	0.0371396	1	0	0.0554074	1	0	0.0847111	1	0
Gpbar1	ENSMUSG00000064272	0	0	0.0440067	0	0.122501	0.124401	0.0646195	0	0.0745044	0	0.0507054	0	0	0.0415558	0	0.0646624	0	0.0432404	0.13024	0.047665		0.673578	1	0	-0.680325	1	0	1.4882	1	0	0.141726	1	0
Aamp	ENSMUSG00000006299	225.633	180.988	255.327	158.913	167.05	157.865	185.523	166.924	143.644	168.483	198.866	199.184	204.805	198.637	191.862	188.06	220.184	148.92	183.855	185.751		-0.264282	0.901306	0	0.00793901	1	0	-0.100188	1	0	0.172033	1	0
Pnkd	ENSMUSG00000026179	115.952	119.045	166.873	132.979	114.497	90.5643	132.772	110.156	89.1817	107.344	117.89	148.493	119.57	134.89	130.949	132.881	118.641	99.2368	116.304	114.062		-0.292261	0.760673	0	0.0056936	1	0	-0.165355	1	0	0.132599	1	0
Tmbim1	ENSMUSG00000006301	21.7183	30.101	26.008	26.6949	24.4593	26.0414	27.571	25.6656	25.704	23.8408	22.2597	26.909	26.0055	33.9926	24.2943	27.3306	28.1486	24.5173	30.9971	24.6905		-0.000461705	1	0	0.050814	1	0	0.0230459	1	0	0.0743237	1	0
Catip	ENSMUSG00000073650	0.0330066	0.212278	0.440067	0.0380812	0.122501	0.207336	0.301558	0.465942	0.223513	0.35941	0.202821	0.0822906	0.323912	0.249335	0.044495	0.215541	0.156381	0.172962	0.434133	0		0.914222	1	0	0.133371	1	0	0.148621	1	0	-0.631348	1	0
Slc11a1	ENSMUSG00000026177	1.71634	3.14171	1.49623	1.86598	2.98085	4.14672	3.94179	4.93122	3.20369	3.19475	1.97751	2.22185	3.19285	2.49335	3.07016	3.94441	4.32654	3.37275	4.51498	3.24122		0.796639	0.0324076	1	0.214296	1	0	0.580926	0.344363	0	-0.00125086	1	0
Ctdsp1	ENSMUSG00000026176	181.602	171.52	184.696	172.241	182.526	159.856	169.002	165.099	165.139	166.007	176.86	170.341	179.817	163.605	174.153	168.036	160.968	157.136	167.011	175.217		-0.113334	1	0	-0.0457236	1	0	-0.0619431	1	0	0.00566672	1	0
Vil1	ENSMUSG00000026175	253.854	255.243	268.177	227.116	236.63	249.549	253.89	256.656	245.678	246.795	239.431	246.419	249.366	276.097	236.847	254.08	261.104	247.379	246.587	267.21		0.0134227	1	0	0.0083653	1	0	0.0321295	1	0	0.0270722	1	0
Usp37	ENSMUSG00000033364	25.6791	21.8646	24.0717	23.1534	19.1509	20.9409	21.7768	21.7828	21.0847	22.7626	20.6878	20.9018	22.9052	23.5206	18.4654	21.7481	23.9784	23.1336	17.6258	20.9249		-0.0728694	1	0	-0.0977995	1	0	0.0119718	1	0	-0.0129611	1	0
Cnot9	ENSMUSG00000026174	42.1164	27.7659	37.8018	34.8443	32.3402	24.3412	28.7772	28.8496	28.9449	31.1488	33.2627	34.8089	33.0853	30.5435	32.4369	28.9688	28.2007	30.8304	28.0016	28.885		-0.30014	0.559893	0	-0.0920936	1	0	-0.179786	1	0	0.0282557	1	0
Plcd4	ENSMUSG00000026173	1.28726	1.57086	1.54023	2.47528	1.42917	3.89791	2.00321	3.37808	3.16644	2.436	1.77469	1.81039	3.00775	1.70379	1.60182	2.09075	2.50209	3.6322	3.29941	2.52625		0.831127	0.0609496	0	0.251379	1	0	0.499103	0.846368	0	-0.0804341	1	0
Zfp142	ENSMUSG00000026135	8.44969	10.6139	6.51299	11.3101	12.5767	10.5741	7.30201	9.47415	14.1186	10.1433	9.12696	7.89989	8.42171	7.72938	9.47744	7.19908	5.10844	11.8479	7.55391	7.14975		0.0588855	1	0	-0.214166	1	0	-0.132777	1	0	-0.405857	1	0
Bcs1l	ENSMUSG00000026172	19.7379	17.6191	23.0595	19.3452	21.1518	18.7432	21.8414	19.2201	17.5458	19.9672	21.1441	20.6549	22.026	19.6143	21.6246	21.7912	16.7328	16.2584	21.0989	22.9269		-0.050562	1	0	0.0582459	1	0	-0.0863533	1	0	0.0224543	1	0
Rnf25	ENSMUSG00000026171	30.7622	32.5634	34.5013	26.8472	27.0726	25.1706	30.0481	26.4422	23.6551	27.7145	30.3725	30.4475	31.1881	37.6911	28.6103	30.2836	29.973	24.4308	26.3519	29.7906		-0.188398	1	0	0.0617238	1	0	-0.168645	1	0	0.0814753	1	0
Stk36	ENSMUSG00000033276	4.42288	4.71257	5.63286	5.0648	5.47169	6.17861	4.63107	5.47482	6.74264	5.71062	5.12124	6.17179	5.46023	4.07247	5.20592	4.59103	4.58717	5.05913	4.81888	6.05346		0.179717	1	0	0.0430937	1	0	-0.0560241	1	0	-0.192651	1	0
Ttll4	ENSMUSG00000033257	48.5857	55.6592	44.1387	55.37	67.1712	47.0652	38.384	44.3421	53.6431	42.2905	45.4827	49.8681	47.2449	38.8131	47.2982	38.1939	33.1528	54.4397	33.5151	46.8547		-0.263767	1	0	-0.244365	1	0	-0.149818	1	0	-0.130421	1	0
Cyp27a1	ENSMUSG00000026170	58.2236	55.4045	56.0645	47.9442	45.7744	62.491	63.5641	55.9518	46.23	53.8316	52.5308	46.0004	59.5998	49.2852	53.661	64.1236	60.3109	58.1152	52.2262	64.1571		0.0990728	1	0	-0.0131521	1	0	0.195853	1	0	0.08363	1	0
Prkag3	ENSMUSG00000006542	12.8066	15.3689	4.40067	6.43572	12.1684	14.6794	6.0527	5.66896	7.89746	5.71062	10.3946	6.62439	17.8152	8.47738	6.94122	6.12138	8.80946	8.90753	5.42666	7.72173		-0.357207	1	0	-0.0274972	1	0	-0.442902	1	0	-0.113225	1	0
Wnt6	ENSMUSG00000033227	0.363073	0.212278	0.26404	0.114244	0	0.165869	0.258478	0.310628	0.149009	0.159738	0.65917	0.411453	0.231366	0.249335	0	0.25865	0.156381	0.129721	0.13024	0.19066		0.127128	1	0	0.653799	1	0	-0.758363	1	0	-0.23174	1	0
Wnt10a	ENSMUSG00000026167	0.528106	1.5284	0.220034	0.380812	0.612503	0.497606	0.236938	0.271799	0.186261	0.319475	0.608464	0.205726	0.74037	1.37134	0.26697	0.215541	0.52127	0	0.434133	0.142995		-1.1122	0.978732	0	-0.0293398	1	0	-1.29159	0.699221	0	-0.210698	1	0
Cdk5r2	ENSMUSG00000090071	0	0	0	0	0	0.0414672	0.107699	0	0	0	0	0.0411453	0	0	0	0.107771	0	0	0	0		3.06715	1	0	1.41748	1	0	1.25641	1	0	-0.225727	1	0
Fev	ENSMUSG00000055197	0.0330066	0	0	0	0	0	0	0	0	0	0	0	0	0.0415558	0	0	0	0	0	0		-1.42473	1	0	0.12756	1	0	-1.44811	1	0	0	1	0
Cryba2	ENSMUSG00000006546	0	0	0	0.0761623	0.0408335	0	0	0	0	0	0	0	0	0	0.044495	0	0	0	0	0		-2.63065	1	0	-1.0255	1	0	-1.45803	1	0	0	1	0
Cfap65	ENSMUSG00000047021	4.58792	3.821	4.22464	3.69387	2.89918	3.27591	2.45554	2.1744	3.98598	2.87528	4.05643	3.66193	3.37794	4.48803	3.02566	2.50028	2.44997	3.07007	1.9536	2.33559		-0.3882	0.9084	0	-0.0485902	1	0	-0.594059	0.176225	0	-0.254578	1	0
Ihh	ENSMUSG00000006538	21.0582	42.6254	15.8864	18.0124	25.3576	11.4449	17.1026	21.1615	18.5143	27.3151	27.7358	17.3633	38.2679	57.7626	24.2498	17.114	16.9413	15.9125	18.3204	26.5971		-0.363692	1	0	0.428085	1	0	-0.801918	0.266763	0	-0.0101487	1	0
Nhej1	ENSMUSG00000026162	4.95099	4.92485	5.94091	4.11277	4.61419	3.64911	5.7296	4.93122	2.94292	4.9918	4.61419	5.43118	4.67359	5.23603	5.02794	5.56097	5.52546	5.49154	5.33983	5.67214		-0.130756	1	0	0.0288639	1	0	0.14155	1	0	0.301195	1	0
Slc23a3	ENSMUSG00000026205	15.216	17.1096	17.7787	12.0336	12.4951	14.3891	13.8501	16.2691	13.8578	13.977	13.7919	15.7586	13.9282	17.0794	14.5499	13.7731	19.4434	9.21021	19.015	14.3948		-0.0447318	1	0	0.0103587	1	0	0.0111777	1	0	0.0662694	1	0
Cnppd1	ENSMUSG00000033159	85.4871	74.3397	105.44	81.9126	79.6254	79.9072	94.9692	78.783	75.4729	74.3179	88.8865	89.4498	86.1143	84.6907	84.407	95.4202	93.9849	69.6171	81.4433	85.8447		-0.0804943	1	0	0.0227084	1	0	-0.0239729	1	0	0.0792299	1	0
Retreg2	ENSMUSG00000049339	192.792	173.219	209.516	163.787	164.967	155.668	184.403	154.654	147.295	153.987	188.624	171.823	174.542	176.197	178.114	183.663	174.99	135.343	157.069	173.596		-0.183664	1	0	-0.0241325	1	0	-0.108631	1	0	0.0509001	1	0
Zfand2b	ENSMUSG00000026197	31.8514	28.3179	34.5453	24.5243	25.7251	21.6044	30.3066	23.6465	19.0731	22.4431	31.4373	30.5298	27.0235	33.3278	24.6947	30.2405	26.3241	19.7176	26.1348	25.0241		-0.306056	0.919698	0	0.0203969	1	0	-0.204682	1	0	0.121767	1	0
Abcb6	ENSMUSG00000026198	2.17844	2.03787	2.46438	1.48517	0.939171	1.78309	1.31393	1.59197	1.19207	1.47757	1.52116	2.59215	2.26738	2.57646	1.55733	1.37946	1.87657	1.47017	1.21557	1.47762		-0.313527	1	0	0.213134	1	0	-0.516801	0.828284	0	0.00976578	1	0
Atg9a	ENSMUSG00000033124	24.3919	27.5112	17.5587	31.912	34.1368	24.4656	18.4166	25.122	27.0823	22.8824	25.4034	23.1648	22.8127	21.8168	25.7181	18.4503	14.1785	23.7822	16.0629	21.2586		-0.201365	1	0	-0.188863	1	0	-0.342536	0.932276	0	-0.33005	1	0
Ankzf1	ENSMUSG00000026199	55.121	47.0832	67.4183	44.1742	49.2452	51.3363	50.3386	50.8653	42.0205	47.9213	52.6829	57.5211	56.6846	50.4487	49.2115	49.8547	56.6099	49.9427	47.4507	51.6689		-0.117102	1	0	0.0193336	1	0	-0.0613561	1	0	0.0750791	1	0
Glb1l	ENSMUSG00000026200	139.651	127.919	140.293	134.388	143.938	127.636	123.337	135.9	132.394	143.764	132.595	136.643	143.262	124.377	127.3	123.376	119.892	153.287	120.168	144.091		-0.0497311	1	0	-0.0470898	1	0	-0.00744181	1	0	-0.00480078	1	0
Stk16	ENSMUSG00000026201	119.847	115.394	145.97	104.38	102.084	85.4224	111.619	97.3042	82.2901	95.0438	111.957	123.888	117.487	126.454	113.017	111.543	110.405	89.378	96.2473	113.252		-0.31658	0.435181	0	0.0127374	1	0	-0.186747	1	0	0.14257	1	0
Tuba4a	ENSMUSG00000026202	130.376	204.933	176.115	141.51	126.747	118.969	177.941	144.403	116.488	151.351	116.876	167.79	201.612	211.561	153.819	178.059	177.544	140.575	155.854	175.407		-0.136377	1	0	0.127638	1	0	-0.0416967	1	0	0.222319	1	0
A630095N17Rik	ENSMUSG00000096094	0.330066	0.212278	0.13202	0.571218	0.204168	0.207336	0.193859	0.310628	0.186261	0.199672	0.253527	0.329162	0.416458	0.207779	0.35596	0.280204	0.573397	0.216202	0.0868266	0		-0.425338	1	0	0.0849048	1	0	-0.42879	1	0	0.0807683	1	0
Dnajb2	ENSMUSG00000026203	54.3289	61.9851	57.0767	54.1895	53.9819	50.0509	59.7515	56.5343	53.1589	54.8299	53.0885	58.8378	60.2476	68.4009	55.2628	59.899	57.496	53.7911	65.9882	59.4859		-0.0368129	1	0	0.0718418	1	0	0.00382965	1	0	0.112485	1	0
Ptprn	ENSMUSG00000026204	0.363073	0.7642	0.26404	0.495055	0.69417	0.373204	0.366177	0.232971	0.149009	0.399344	0.152116	0.123436	0.323912	0.49867	0.17798	0.36642	0.364889	0.129721	0.347306	0.19066		-0.736514	1	0	-0.983205	1	0	0.150285	1	0	-0.0979365	1	0
Resp18	ENSMUSG00000033061	0	0	0	0	0	0	0	0	0	0	0	0	0	0	0	0	0	0	0	0		0	1	0	0	1	0	0	1	0	0	1	0
Dnpep	ENSMUSG00000026209	55.8472	46.9983	65.658	49.6578	49.6127	45.9871	66.2566	50.0111	50.0297	54.1111	57.3478	47.5228	49.6973	49.119	54.6399	66.3436	64.8981	45.1863	57.6529	61.2019		-0.00636077	1	0	-0.0519645	1	0	0.193455	1	0	0.147852	1	0
Des	ENSMUSG00000026208	8.31766	16.2605	7.2171	10.6246	12.8626	13.7256	13.4409	14.2112	11.1757	11.0219	11.4594	11.3561	15.6403	12.7161	13.9269	13.3636	14.4392	9.08049	15.8024	12.8696		0.202873	1	0	0.236595	1	0	0.00994188	1	0	0.0436789	1	0
Speg	ENSMUSG00000026207	7.29446	8.49111	5.19279	8.45402	7.92171	14.0988	12.8593	14.1336	13.5598	13.9371	7.65651	8.10562	7.21861	6.56582	8.81001	13.0403	11.4679	12.3668	11.7216	14.7762		0.874003	1.93867e-06	1	0.0367588	1	0	0.724864	0.000302203	1	-0.112335	1	0
Gmppa	ENSMUSG00000033021	39.3439	36.3844	50.3877	35.3012	32.3402	35.4959	44.4582	38.3237	33.1917	38.6565	37.2177	38.4297	37.5275	37.0678	42.6707	44.5524	40.9197	38.1381	44.7157	41.5162		-0.0259577	1	0	-0.0059225	1	0	0.121793	1	0	0.14183	1	0
Asic4	ENSMUSG00000033007	0	0.254733	0	0.0380812	0	0.165869	0.0646195	0.077657	0.149009	0.0399344	0.101411	0	0	0.124667	0	0.0646624	0	0	0.0868266	0.09533		0.742448	1	0	-0.307113	1	0	0.174193	1	0	-0.877847	1	0
Chpf	ENSMUSG00000032997	20.7281	23.6053	27.4162	21.4397	19.4776	19.7798	27.7433	20.0355	17.0242	23.5214	19.8258	21.7659	22.0723	23.8946	18.2874	27.8048	21.2678	19.8474	17.7126	27.6457		-0.0571329	1	0	-0.0891708	1	0	0.111953	1	0	0.0799155	1	0
Obsl1	ENSMUSG00000026211	3.16863	4.45783	3.9606	3.38922	4.20585	4.89313	3.36022	3.99933	3.68797	4.27298	3.90431	3.70308	2.73011	2.45179	2.7142	3.29778	3.54463	3.58896	4.9057	3.43188		0.072313	1	0	-0.305547	1	0	0.273943	1	0	-0.103935	1	0
Tmem198	ENSMUSG00000051703	1.78236	1.74068	1.14417	0.799705	0.939171	1.45135	1.44317	1.28134	1.00581	1.1581	1.21693	1.56352	1.48074	1.49601	1.42384	1.42257	1.25105	1.21073	1.34581	1.57295		-0.0138951	1	0	0.161315	1	0	-0.0776568	1	0	0.0976075	1	0
Inha	ENSMUSG00000032968	0.990198	0.976478	2.20034	0.952029	1.10251	1.90749	1.57241	1.59197	1.89986	1.31783	1.52116	1.02863	1.57329	1.20512	1.29036	1.59501	1.51168	1.12425	2.64821	1.33462		0.421816	1	0	0.094627	1	0	0.317009	1	0	-0.0100044	1	0
Stk11ip	ENSMUSG00000026213	24.3589	22.1193	22.5754	26.0475	23.3976	27.4098	23.8662	24.5784	26.151	23.6012	21.854	25.4689	25.08	22.1077	26.2521	23.7958	25.438	26.5064	22.4013	26.1204		0.0828153	1	0	0.0270738	1	0	0.0399586	1	0	-0.0157813	1	0
Slc4a3	ENSMUSG00000006576	17.8896	21.6523	18.5268	18.317	13.7201	24.3412	16.9088	23.0641	20.4887	17.2117	22.3611	21.8481	19.99	18.6586	16.8191	16.92	19.7561	20.323	21.7066	18.637		0.177575	1	0	0.145522	1	0	-0.0353863	1	0	-0.0674357	1	0
Epha4	ENSMUSG00000026235	3.53171	5.00976	1.84828	6.39764	4.20585	4.39552	2.84326	3.88285	5.43882	4.95186	3.8029	3.25048	4.71986	4.61269	4.18253	2.80204	3.59676	4.23756	3.77696	4.24219		0.028309	1	0	-0.0310781	1	0	-0.146681	1	0	-0.2061	1	0
Pax3	ENSMUSG00000004872	0	0	0	0	0	0	0	0	0	0	0	0	0	0	0	0	0	0	0	0		0	1	0	0	1	0	0	1	0	0	1	0
Sgpp2	ENSMUSG00000032908	18.9128	20.2513	17.7347	20.8685	22.0909	21.8947	17.4904	21.744	23.7296	19.4081	22.3611	18.6388	19.2496	24.975	18.3764	17.5451	20.3816	24.5606	18.5809	19.5903		0.0607485	1	0	0.0529994	1	0	-0.0431886	1	0	-0.0509374	1	0
Farsb	ENSMUSG00000026245	63.0756	60.3294	78.948	63.9002	58.1061	44.0381	63.3487	55.7965	45.0751	55.988	60.0351	62.2528	61.0343	63.3726	62.6045	63.8865	55.8801	53.3155	53.7457	50.1436		-0.294553	0.626615	0	-0.0683368	1	0	-0.158386	1	0	0.0678277	1	0
BC035947	ENSMUSG00000090486	165.957	151.736	192.837	140.938	137.895	126.558	121.011	129.415	118.611	148.157	145.22	144.214	145.251	166.722	138.735	121.199	135.217	98.8044	113.786	117.78		-0.294283	0.505121	0	-0.092783	1	0	-0.335087	0.276639	0	-0.133589	1	0
Mogat1	ENSMUSG00000012187	166.155	140.783	219.109	124.564	122.541	108.603	163.767	131.357	118.983	139.571	145.524	161.495	142.845	167.927	150.527	163.941	153.201	103.128	132.324	144.282		-0.222924	1	0	-0.00892423	1	0	-0.140662	1	0	0.073337	1	0
Acsl3	ENSMUSG00000032883	24.5899	28.3603	20.3311	25.7048	21.8051	18.909	23.7585	24.4231	26.0765	24.5197	31.9951	29.0074	25.3114	26.7204	27.4534	23.7527	23.7699	23.9984	21.012	22.7362		-0.0373954	1	0	0.217248	1	0	-0.284758	0.722518	0	-0.030115	1	0
Utp14b	ENSMUSG00000079470	3.23465	4.67011	2.86044	4.07469	2.36835	3.56618	2.47708	4.07699	4.17224	3.67396	3.90431	3.49735	4.21085	5.19448	3.6041	2.47873	4.01378	3.97812	2.99552	3.33655		0.0538136	1	0	0.246647	1	0	-0.293305	1	0	-0.100476	1	0
Kcne4	ENSMUSG00000047330	2.90458	8.91567	0.792121	4.11277	2.32751	3.23444	3.05866	3.37808	2.90567	2.71554	3.14373	2.22185	4.02576	31.4162	2.49172	3.1038	3.44038	2.94035	2.73504	2.43092		-0.316523	1	0	1.1844	1	0	-1.56249	0.296676	0	-0.0616119	1	0
Scg2	ENSMUSG00000050711	0	0	0	0	0	0	0.0430797	0	0	0	0	0	0	0	0	0.0431083	0	0	0	0		1.84762	1	0	0	1	0	1.80821	1	0	0.0881646	1	0
Ap1s3	ENSMUSG00000054702	10.034	13.1188	10.0775	13.8996	15.5167	14.4306	10.9853	13.8618	14.4538	11.6608	11.7636	13.0842	11.2444	12.3836	11.6577	10.7771	12.0935	16.1719	11.244	12.2022		0.0603349	1	0	-0.0579876	1	0	0.0528392	1	0	-0.0654846	1	0
Wdfy1	ENSMUSG00000073643	72.4165	75.5284	73.6672	48.9343	47.3669	71.6967	95.1846	70.0078	96.4086	77.273	63.6352	72.3334	90.5565	96.7004	72.4379	95.9806	86.635	79.8219	31.7351	70.4012		0.36922	1	0	0.315732	1	0	-0.117752	1	0	-0.171238	1	0
Mrpl44	ENSMUSG00000026248	52.3155	42.2008	56.5486	45.964	46.6727	35.5374	55.2497	47.0213	40.2696	46.3638	44.57	51.1847	45.2551	48.2047	47.7876	54.9199	51.6057	45.2727	45.9313	54.7671		-0.117528	1	0	-0.0400364	1	0	0.0915009	1	0	0.168993	1	0
Serpine2	ENSMUSG00000026249	11.5193	17.4917	9.06538	15.956	15.5984	19.7384	19.2782	18.1329	16.391	19.448	12.6763	12.1379	16.2881	16.2899	15.5733	19.2047	20.3816	14.7882	19.015	17.8267		0.417491	0.452043	0	0.0678451	1	0	0.32188	0.946367	0	-0.0277514	1	0
Fam124b	ENSMUSG00000043230	0	0	0.0440067	0.0380812	0	0.0414672	0	0	0	0	0.101411	0	0	0.166223	0	0	0	0.0432404	0.0434133	0		-0.818676	1	0	1.47502	1	0	-1.47589	1	0	0.826969	1	0
Cul3	ENSMUSG00000004364	149.124	145.665	132.812	156.818	169.582	140.615	130.359	140.054	141.633	149.954	149.378	144.338	145.159	144.24	139.937	130.791	131.829	148.185	120.081	135.798		-0.102098	1	0	-0.0605651	1	0	-0.117121	1	0	-0.0755883	1	0
Gm45261	ENSMUSG00000110100	0	0	0	0	0	0	0	0	0	0	0	0	0	0	0	0	0	0	0	0		0	1	0	0	1	0	0	1	0	0	1	0
Dock10	ENSMUSG00000038608	4.32386	12.1423	2.5964	8.03513	7.71754	13.1036	8.29284	11.2603	11.8462	9.50438	6.49029	4.77285	7.31115	8.47738	7.65314	8.21213	8.86158	11.2425	8.11829	8.29371		0.632611	0.582272	0	-0.00380313	1	0	0.365351	1	0	-0.271039	1	0
Nyap2	ENSMUSG00000054976	0	0	0	0	0	0	0	0	0	0	0	0	0	0	0	0	0	0	0	0		0	1	0	0	1	0	0	1	0	0	1	0
Irs1	ENSMUSG00000055980	3.30066	4.11819	2.90444	5.63601	6.4517	4.89313	2.99404	4.81473	7.33868	4.11324	3.39726	2.67444	2.86893	3.82313	5.02794	2.95292	2.03295	5.96718	3.34282	2.81224		0.1045	1	0	-0.332473	1	0	-0.0555234	1	0	-0.492572	1	0
Gm9747	ENSMUSG00000022591	0	0	0	0	0	0	0	0	0	0	0	0	0	0	0	0	0	0	0	0		0	1	0	0	1	0	0	1	0	0	1	0
Rhbdd1	ENSMUSG00000026142	19.5069	18.2559	18.2628	23.2295	21.4784	17.7479	16.8872	19.026	20.6005	19.6477	18.4568	21.4367	16.427	17.6612	19.1329	16.92	15.0647	18.161	14.8473	17.6361		-0.102799	1	0	-0.113404	1	0	-0.171906	1	0	-0.182521	1	0
Col4a4	ENSMUSG00000067158	201.274	280.844	242.521	307.582	288.938	226.867	207.364	285.661	267.806	271.354	192.275	264.811	218.178	230.344	291.264	207.437	188.335	328.584	223.839	258.535		-0.0695252	1	0	-0.14242	1	0	0.0117118	1	0	-0.0611837	1	0
Col4a3	ENSMUSG00000079465	132.389	247.389	160.36	268.168	244.715	194.647	127.193	222.72	256.258	243.52	152.065	232.759	152.933	166.015	243.032	127.493	99.6668	308.65	137.49	191.375		-0.0120329	1	0	-0.153323	1	0	-0.130997	1	0	-0.272288	1	0
Mff	ENSMUSG00000026150	88.0616	89.284	92.2821	86.6347	91.018	82.9343	102.142	86.471	88.9582	91.5696	91.1682	76.9005	91.3894	89.8021	90.3249	101.649	96.3828	91.6697	93.5122	94.4721		0.0160294	1	0	-0.0251204	1	0	0.120378	1	0	0.0792293	1	0
Tm4sf20	ENSMUSG00000026149	0.165033	0.127367	0.176027	0.266568	0.0816671	0.29027	0.323098	0.077657	0.186261	0.159738	0.152116	0.246872	0.0925463	0.207779	0.08899	0.323312	0.052127	0.475645	0.520959	0.38132		0.379026	1	0	-0.0412528	1	0	1.12422	0.625226	0	0.706674	1	0
Gm47791	ENSMUSG00000114299	0	0	0	0.0761623	0	0	0	0	0	0	0.0507054	0	0	0	0	0	0	0	0	0		-2.14493	1	0	-0.513013	1	0	-1.49829	1	0	0	1	0
Agfg1	ENSMUSG00000026159	51.0282	61.4332	49.9476	65.9947	62.802	51.0875	49.3263	53.3115	58.4114	57.6253	48.1701	51.3905	51.3632	54.8952	55.6188	49.4452	47.6962	57.2503	50.7936	49.2856		-0.110669	1	0	-0.155299	1	0	-0.0391316	1	0	-0.083764	1	0
A030005L19Rik	ENSMUSG00000113880	0.594119	0.679289	0.704107	0.913948	0.367502	0.746409	0.667735	0.582427	0.33527	0.35941	0.557759	0.493743	0.786643	0.374002	0.489445	0.668178	0.729778	0.389164	0.477546	0.428985		-0.257758	1	0	-0.276972	1	0	0.02397	1	0	0.004476	1	0
A030014E15Rik	ENSMUSG00000113973	0	0	0	0	0	0	0.0215398	0	0	0	0	0.0411453	0.138819	0.0831116	0	0.0215541	0	0	0	0		1.27145	1	0	3.48537	1	0	-2.25984	0.870431	0	0.0874585	1	0
Gm6217	ENSMUSG00000113846	0	0	0	0	0	0	0	0	0	0	0	0	0	0	0	0.0215541	0	0	0.0434133	0		0	1	0	0	1	0	1.9611	1	0	2.11133	1	0
A030003K21Rik	ENSMUSG00000113084	0	0	0	0	0	0	0	0	0	0	0	0	0	0	0	0	0	0	0	0		0	1	0	0	1	0	0	1	0	0	1	0
Gm7544	ENSMUSG00000113925	0	0	0	0	0	0	0	0	0	0	0	0	0	0	0	0	0	0	0	0		0	1	0	0	1	0	0	1	0	0	1	0
Gm47955	ENSMUSG00000114011	0	0	0	0	0	0	0	0	0	0	0	0	0	0	0	0	0	0	0	0		0	1	0	0	1	0	0	1	0	0	1	0
Gm47959	ENSMUSG00000113097	0	0	0	0	0	0	0	0	0	0	0	0	0	0	0.044495	0	0	0	0	0		0	1	0	1.4378	1	0	-1.45816	1	0	0	1	0
Slc19a3	ENSMUSG00000038496	16.9324	19.9117	23.8076	24.4862	19.8043	25.917	23.0692	23.4136	24.0277	31.029	15.2116	20.4904	15.3164	18.2014	17.4865	23.1276	20.2774	29.0143	23.3998	21.3063		0.280203	1	0	-0.273595	1	0	0.433297	0.220155	0	-0.120499	1	0
Krtap28.10	ENSMUSG00000100190	0	0	0	0.0380812	0.0408335	0.0829343	0.0430797	0	0	0	0	0	0	0	0	0.0431083	0	0	0	0		0.605898	1	0	-2.00582	1	0	1.88165	1	0	-0.758654	1	0
Gm47969	ENSMUSG00000113267	0	0	0	0	0	0	0.0430797	0	0	0	0	0.0411453	0.0462731	0.0415558	0	0.0431083	0.052127	0	0	0		1.93828	1	0	2.60887	1	0	-0.235075	1	0	0.604726	1	0
A030005K14Rik	ENSMUSG00000104423	0	0	0	0	0	0	0	0	0	0	0	0	0	0	0	0	0	0	0	0		0	1	0	0	1	0	0	1	0	0	1	0
Krtap28.13	ENSMUSG00000101315	0	0	0	0	0	0	0	0	0	0	0	0	0	0.124667	0	0	0	0	0	0		0	1	0	2.56281	1	0	-2.58963	1	0	0	1	0
Ccl20	ENSMUSG00000026166	0	0.127367	0	0	0	0.0414672	0.0430797	0.194142	0.0745044	0	0	0	0	0.0415558	0	0.0431083	0	0	0.0434133	0		1.37007	1	0	-1.06286	1	0	0.899124	1	0	-1.54468	1	0
Daw1	ENSMUSG00000053161	0.132026	0.0424556	0.0440067	0.0380812	0	0.124401	0.172319	0.155314	0.223513	0.159738	0.0507054	0	0	0.0831116	0.08899	0.172433	0.208508	0.216202	0.26048	0.238325		1.5476	0.39412	0	-0.264186	1	0	2.14153	0.0552554	0	0.339245	1	0
Sphkap	ENSMUSG00000026163	0.0330066	0.0849111	0	0	0.0816671	0	0	0	0	0	0	0	0	0	0	0	0	0	0	0		-3.27803	1	0	-3.09823	1	0	0	1	0	0	1	0
Pid1	ENSMUSG00000045658	2.0134	4.16065	1.36421	4.49358	3.92002	4.18818	4.35105	6.91147	4.84278	5.1116	2.99162	4.32025	4.58104	2.95046	2.93667	4.35394	4.32654	4.75645	5.77397	4.52818		0.669594	0.366385	0	0.157548	1	0	0.415065	1	0	-0.0968933	1	0
Dner	ENSMUSG00000036766	0	0	0	0.0380812	0	0	0	0.0388285	0	0	0	0	0	0	0	0	0	0	0	0.09533		-0.0817114	1	0	-1.31898	1	0	2.11375	1	0	0.887284	1	0
Trip12	ENSMUSG00000026219	176.288	204.806	180.604	223.765	227.851	196.845	178.888	196.744	219.974	201.948	175.593	182.973	181.344	186.835	181.362	178.835	161.489	241.628	165.318	177.362		-0.0272765	1	0	-0.158083	1	0	0.0260392	1	0	-0.104768	1	0
Fbxo36	ENSMUSG00000073633	37.1324	30.1859	40.6622	26.5807	29.0735	17.2503	28.2172	20.1132	17.0615	21.1652	32.5528	33.3277	32.1136	31.2084	32.6593	28.4084	25.3858	20.1068	22.792	25.4055		-0.653538	0.00684195	-1	-0.0156929	1	0	-0.405448	0.388096	0	0.23239	1	0
Slc16a14	ENSMUSG00000026220	20.8932	61.5181	20.4631	44.9358	63.4553	47.9775	29.3157	44.7692	42.8773	41.0526	25.4034	24.358	45.8104	27.4684	26.2521	29.5292	21.3199	86.5674	23.4432	41.0396		-0.0365963	1	0	-0.50076	1	0	0.435406	1	0	-0.0287596	1	0
AC167036.1	ENSMUSG00000118590	0.132026	0.339644	0.176027	0.571218	0.57167	0.497606	0.236938	0.582427	0.409774	0.319475	0.152116	0.370308	0.416458	0.664893	0.578435	0.323312	0.364889	0.302683	0.217066	0.142995		0.165876	1	0	0.304469	1	0	-0.677436	1	0	-0.539525	1	0
C130026I21Rik	ENSMUSG00000052477	0.528106	0.551922	0.484074	0.571218	0.57167	0.124401	0.344638	0.349456	0.484278	0.35941	0.101411	0.0822906	0.0925463	0.581781	0.53394	0.280204	0.573397	0.475645	0.39072	0.19066		-0.686133	1	0	-0.926586	1	0	0.398265	1	0	0.156883	1	0
AC167036.2	ENSMUSG00000118640	0	0.0424556	0	0.0761623	0.285835	0.0829343	0.0861594	0.0388285	0.0745044	0.0798688	0	0	0.0925463	0.0831116	0.044495	0.0862166	0	0	0.0434133	0.047665		-0.110729	1	0	-0.771448	1	0	-0.0732326	1	0	-0.743238	1	0
A530032D15Rik	ENSMUSG00000089844	2.57451	3.35399	3.03646	2.93225	2.73585	4.39552	1.68011	3.41691	2.42139	3.07495	3.04232	3.82651	3.93322	3.32446	3.82657	1.81055	4.43079	2.50795	1.77994	2.81224		0.02381	1	0	0.297053	1	0	-0.447291	1	0	-0.174077	1	0
Gm7609	ENSMUSG00000079457	0.330066	0.297189	0	0.228487	0.285835	0.539073	0.495417	0.815398	0.298017	0.239606	0.152116	0.288017	0.277639	0	0.17798	0.431083	0.156381	0.562126	0.39072	0.38132		1.02651	0.628643	0	-0.369302	1	0	1.10691	0.698234	0	-0.287789	1	0
AC147806.1	ENSMUSG00000118591	0.0330066	0	0	0.0761623	0.122501	0.0414672	0.0430797	0.077657	0.33527	0.119803	0.0507054	0	0.0462731	0.0415558	0	0.0215541	0	0	0	0		1.2813	1	0	-0.69832	1	0	-1.39065	1	0	-3.43251	1	0
AC147806.2	ENSMUSG00000118607	0.165033	0.339644	0.13202	0.571218	0.163334	0.497606	0.581576	0.698913	0.670539	0.798688	0.152116	0.329162	0.462731	0.457114	0.35596	0.646624	0.364889	0.259443	0.520959	0.19066		1.22161	0.105006	0	0.361329	1	0	0.231247	1	0	-0.627964	1	0
G530012D18Rik	ENSMUSG00000094127	0	0	0	0	0	0	0	0	0	0	0	0	0	0	0	0	0	0	0	0		0	1	0	0	1	0	0	1	0	0	1	0
Sp110	ENSMUSG00000070034	2.87157	5.68905	2.86044	4.15085	3.92002	5.3078	4.43721	4.81473	5.9976	4.79213	5.57759	4.56713	4.9975	4.9867	4.89445	4.28927	5.57759	4.97265	5.42666	5.00483		0.378951	0.779193	0	0.361901	1	0	0.00910145	1	0	-0.00789141	1	0
Sp140	ENSMUSG00000070031	7.78956	10.996	9.76949	8.56826	13.1076	15.3429	7.86204	9.94009	13.0383	9.54432	9.68472	11.1915	8.14407	11.3032	11.2127	7.91037	12.3541	10.075	8.07487	10.248		0.147877	1	0	0.0391681	1	0	-0.0878149	1	0	-0.196528	1	0
Sp100	ENSMUSG00000026222	13.0046	24.4544	7.96521	19.231	18.6609	23.346	18.2658	21.5498	22.0905	20.5263	19.4709	17.5279	23.6918	18.5339	18.1095	18.0839	22.6231	19.6312	18.9716	19.5427		0.343734	1	0	0.22417	1	0	0.0216799	1	0	-0.0978756	1	0
A630001G21Rik	ENSMUSG00000052760	0.957191	2.03787	1.67225	1.56133	1.47001	2.32216	1.50779	2.1744	2.27238	1.67724	1.36904	1.76925	1.38819	1.16356	1.64632	1.53034	2.7106	1.98906	2.38773	1.76361		0.369039	1	0	-0.0569456	1	0	0.478354	0.788733	0	0.0525011	1	0
Cab39	ENSMUSG00000036707	116.909	123.079	112.217	132.027	132.301	114.781	113.429	110.234	127.589	124.356	121.186	111.01	111.287	118.434	120.27	113.698	108.007	120.987	112.961	107.056		-0.0626276	1	0	-0.0827596	1	0	-0.0488821	1	0	-0.0690148	1	0
Itm2c	ENSMUSG00000026223	78.6877	77.4389	75.4715	76.1623	70.1929	82.1879	105.588	91.3246	87.2819	83.0236	75.8552	74.0204	88.3354	82.2805	79.2011	106.003	106.86	77.876	99.2428	93.9954		0.250346	0.782225	0	0.0806024	1	0	0.276264	0.566314	0	0.106522	1	0
X4933407L21Rik	ENSMUSG00000026224	0.0330066	0.0424556	0	0	0	0	0	0	0	0	0	0	0	0.0415558	0	0	0	0	0	0		-2.15024	1	0	-0.564687	1	0	-1.45169	1	0	0	1	0
Gpr55	ENSMUSG00000049608	0.0990198	0.169822	0.308047	0.114244	0.326668	0.331737	0.215398	0.310628	0.0372522	0.119803	0.0507054	0.123436	0.0462731	0	0.222475	0.193987	0	0.129721	0.173653	0.333655		0.0163642	1	0	-1.1234	1	0	0.894154	1	0	-0.24727	1	0
Spata3	ENSMUSG00000026226	0	0	0	0	0	0	0	0	0	0	0	0	0	0	0	0	0	0	0	0		0	1	0	0	1	0	0	1	0	0	1	0
X2810459M11Rik	ENSMUSG00000026227	1.41928	1.35858	2.02431	1.18052	0.939171	1.16108	1.18469	0.893055	0.707791	1.03829	1.82539	1.68696	1.52701	0.955783	1.73531	1.18548	1.25105	0.259443	0.694613	0.9533		-0.461159	1	0	0.158593	1	0	-0.808842	0.298295	0	-0.189422	1	0
Psmd1	ENSMUSG00000026229	123.841	139.467	113.889	141.091	137.323	119.301	112.89	120.407	126.359	130.266	120.729	117.058	128.963	127.659	134.597	113.396	114.679	132.056	108.446	117.399		-0.106084	1	0	-0.0597697	1	0	-0.102321	1	0	-0.056007	1	0
Htr2b	ENSMUSG00000026228	0.0330066	0	0	0.228487	0.0408335	0.207336	0.129239	0.0388285	0.0372522	0	0.152116	0.246872	0.0925463	0.124667	0.133485	0.150879	0.052127	0.129721	0.13024	0		0.425552	1	0	1.20966	1	0	-0.571992	1	0	0.21824	1	0
Gm21972	ENSMUSG00000094638	0.0330066	0	0	0	0	0	0	0	0	0	0	0	0	0	0	0	0	0	0	0		-1.42103	1	0	-1.29658	1	0	0	1	0	0	1	0
Armc9	ENSMUSG00000062590	11.7173	12.6093	14.5222	12.5668	12.3317	10.9888	13.3547	11.998	13.0383	13.3381	11.5101	14.2774	12.6788	13.381	13.304	13.4067	10.269	14.9612	12.7201	12.8219		-0.0207051	1	0	0.0337716	1	0	-0.0200181	1	0	0.0344599	1	0
B3gnt7	ENSMUSG00000079445	3.56471	2.16523	2.77242	2.58952	2.20501	4.68579	3.89871	3.33925	4.02324	3.03501	4.96913	3.00361	2.82266	1.16356	2.09127	3.87975	4.27441	3.76192	4.2545	3.14589		0.509318	0.88968	0	0.0680746	1	0	0.466101	1	0	0.0249548	1	0
Ncl	ENSMUSG00000026234	305.773	288.146	331.194	265.997	261.947	345.795	329.323	304.571	278.907	316.8	308.035	274.809	299.248	302.485	302.477	329.778	362.439	298.273	302.851	302.244		0.11666	1	0	0.0333526	1	0	0.101641	1	0	0.0183342	1	0
Nmur1	ENSMUSG00000026237	0.0330066	0	0.0440067	0	0	0.0414672	0	0.0388285	0	0	0	0.0411453	0	0	0.08899	0	0	0	0.0434133	0		-0.128201	1	0	0.610173	1	0	-1.30784	1	0	-0.596408	1	0
Tex44	ENSMUSG00000036574	0	0	0	0	0	0	0	0	0	0	0	0	0	0	0	0	0	0	0	0		0	1	0	0	1	0	0	1	0	0	1	0
Ptma	ENSMUSG00000026238	642.143	591.321	699.531	572.893	597.15	642.243	675.188	578.739	513.931	606.124	590.971	634.049	712.699	664.145	612.919	675.701	733.531	559.791	609.306	649.055		-0.0408758	1	0	0.0510582	1	0	0.00562652	1	0	0.0975606	1	0
Pde6d	ENSMUSG00000026239	22.8406	22.8835	23.1035	22.0871	22.7851	18.909	22.8322	20.5014	19.3339	21.6045	21.4991	24.934	23.8769	24.7257	23.3599	22.8905	23.6135	18.0313	24.0075	24.0232		-0.138407	1	0	0.0590299	1	0	-0.0736572	1	0	0.12378	1	0
Cops7b	ENSMUSG00000026240	15.051	11.0809	14.7422	16.3368	14.2509	14.2232	13.9794	13.5511	13.6715	12.5793	14.5017	15.4295	11.2444	13.6719	15.4398	13.7731	16.3679	11.7614	13.1542	14.7762		-0.0720014	1	0	-0.024458	1	0	-0.0114153	1	0	0.0361266	1	0
Nppc	ENSMUSG00000026241	0	0.0424556	0.0440067	0	0.0816671	0	0.0215398	0	0	0	0	0	0	0	0	0.0215541	0	0	0	0		-1.71759	1	0	-2.82792	1	0	1.27185	1	0	0.0907697	1	0
Dis3l2	ENSMUSG00000053333	26.8344	22.926	25.2599	22.2775	20.9884	19.0334	21.4106	20.8897	18.5516	20.1269	25.8597	25.2632	24.8949	24.3933	25.0952	21.3386	24.7603	18.2042	19.9267	21.5923		-0.241561	0.9084	0	0.0848222	1	0	-0.246912	0.854719	0	0.0794678	1	0
Alppl2	ENSMUSG00000026246	0	0	0	0	0	0	0.0215398	0	0	0	0	0	0	0	0	0	0	0	0	0		1.27313	1	0	0	1	0	0	1	0	-1.28989	1	0
Alpi	ENSMUSG00000079440	0	0	0	0	0	0	0	0	0	0	0	0	0	0	0	0	0	0	0	0		0	1	0	0	1	0	0	1	0	0	1	0
Akp3	ENSMUSG00000036500	0	0	0	0	0	0	0	0	0	0	0	0	0	0	0.044495	0	0	0	0	0		0	1	0	1.4378	1	0	-1.45816	1	0	0	1	0
Ecel1	ENSMUSG00000026247	0.0660132	0.0424556	0	0.114244	0	0	0	0	0	0.0399344	0.0507054	0	0	0	0	0	0	0	0.0434133	0		-2.15082	1	0	-1.85439	1	0	-0.137589	1	0	0.100763	1	0
Prss56	ENSMUSG00000036480	0	0	0	0	0	0	0	0.077657	0	0	0	0	0	0	0	0	0	0	0	0		2.10221	1	0	0	1	0	0	1	0	-2.12358	1	0
Chrnd	ENSMUSG00000026251	0	0	0	0	0	0	0	0.0388285	0	0	0	0	0	0	0	0	0	0	0	0		1.35851	1	0	0	1	0	0	1	0	-1.37542	1	0
Chrng	ENSMUSG00000026253	0	0	0	0	0	0	0	0	0	0.0399344	0	0	0	0	0.044495	0	0	0	0.0434133	0		1.3459	1	0	1.43767	1	0	-0.115211	1	0	0.101727	1	0
Eif4e2	ENSMUSG00000026254	53.3717	52.3053	61.6094	55.3319	57.2078	53.9488	64.3611	59.3688	58.4487	64.7736	58.4126	55.4227	52.6588	54.9783	56.2417	64.102	59.0599	58.4178	56.4373	66.445		0.105399	1	0	-0.0108097	1	0	0.133073	1	0	0.016865	1	0
Efhd1	ENSMUSG00000026255	47.6945	60.5416	46.7791	60.3206	51.1236	47.314	52.7295	61.349	60.274	57.7451	47.8659	63.734	53.3529	65.9075	51.7032	53.0663	54.8897	65.1633	59.346	55.2914		0.0684265	1	0	0.0851837	1	0	0.0255504	1	0	0.042309	1	0
Gigyf2	ENSMUSG00000048000	74.7269	70.731	59.7611	84.1213	97.2655	95.2501	69.983	84.5296	97.4144	83.383	73.5735	66.6965	69.4097	60.0897	73.9507	70.676	62.7609	99.3665	73.846	80.1726		0.154811	1	0	-0.169878	1	0	0.170516	1	0	-0.154174	1	0
Kcnj13	ENSMUSG00000079436	0.132026	0.212278	0.352054	0.304649	0.163334	0.248803	0.172319	0.310628	0.223513	0.199672	0.253527	0.0411453	0.323912	0.249335	0.35596	0.193987	0.052127	0.216202	0.26048	0.28599		-0.0206236	1	0	0.0748817	1	0	-0.24456	1	0	-0.149489	1	0
Snorc	ENSMUSG00000026258	0	0	0	0	0	0.0829343	0	0	0.0745044	0	0.101411	0.0411453	0	0	0.044495	0	0.052127	0	0.0868266	0		2.86363	1	0	2.98445	1	0	-0.494541	1	0	-0.205708	1	0
Ngef	ENSMUSG00000026259	93.5077	63.6409	66.4061	46.3829	59.9436	80.7366	62.5086	63.0575	65.4521	53.552	92.9936	67.396	75.2401	61.835	57.4875	62.6148	75.2192	43.1107	63.6873	64.5384		-0.020548	1	0	0.105126	1	0	-0.199159	1	0	-0.0734856	1	0
Neu2	ENSMUSG00000079434	14.787	9.59496	11.7498	10.5485	11.7192	9.95212	11.2007	11.9203	10.1326	10.343	12.8792	12.755	12.4475	11.0123	12.2361	11.1004	12.4062	8.73457	11.8952	9.58067		-0.126085	1	0	0.0681022	1	0	-0.190774	1	0	0.00340753	1	0
Inpp5d	ENSMUSG00000026288	4.68694	8.4062	2.5964	5.8645	7.47254	9.28864	6.41887	8.65875	8.75426	5.27134	5.62829	4.15567	6.98724	7.1476	6.58526	6.55246	6.46374	7.56708	7.77098	5.91046		0.401942	1	0	0.0716719	1	0	0.167866	1	0	-0.162384	1	0
Atg16l1	ENSMUSG00000026289	33.2046	26.9168	32.3449	31.7597	34.4635	26.9537	30.8666	32.3053	35.2778	31.668	32.6035	33.3688	29.8462	27.8839	34.6171	30.9086	29.5039	32.9925	32.039	34.6048		-0.0149334	1	0	-0.00375972	1	0	0.0155777	1	0	0.0267517	1	0
Sag	ENSMUSG00000056055	0.264053	0.0424556	0.39606	0.304649	0.285835	0.165869	0.258478	0.349456	0.111757	0.159738	0.152116	0.0822906	0.0925463	0.0831116	0.26697	0.25865	0.052127	0.172962	0.303893	0.333655		-0.278398	1	0	-0.92235	1	0	0.754233	1	0	0.109403	1	0
Dgkd	ENSMUSG00000070738	84.6289	120.574	82.2045	109.902	119.52	84.5515	75.6479	90.8975	100.916	96.2818	89.8499	93.7701	109.76	86.3945	112.439	75.7844	67.7129	108.793	82.5721	81.8885		-0.205431	1	0	-0.0703309	1	0	-0.240097	1	0	-0.104999	1	0
Usp40	ENSMUSG00000005501	31.3563	29.2943	30.8047	40.5945	32.9935	38.4401	32.4175	36.8094	40.5676	37.0192	31.0824	30.6121	27.3937	23.9777	31.5915	32.5683	30.4421	39.1758	29.3474	31.1253		0.165639	1	0	-0.190714	1	0	0.16979	1	0	-0.186565	1	0
Ugt1a10	ENSMUSG00000090165	0.627125	0.3821	0.13202	0.495055	0.57167	9.28864	3.25252	9.35766	8.00922	6.03009	1.62257	0.205726	0.416458	0.207779	0.71192	3.72887	4.22228	2.85387	7.72757	4.33752		3.99446	2.42785e-14	1	0.476094	1	0	2.86616	1.3585e-07	1	-0.650495	1	0
Ugt1a9	ENSMUSG00000090175	0	0	0	0	0	0.124401	0.0430797	0.155314	0.0745044	0.0798688	0	0	0	0	0	0.0431083	0	0.0432404	0.13024	0		4.39127	0.0593055	0	0	1	0	3.29567	1	0	-0.943222	1	0
Ugt1a8	ENSMUSG00000089675	0	0	0	0	0	0	0	0	0	0	0	0	0.0462731	0	0	0	0	0	0	0		0	1	0	1.44635	1	0	-1.46672	1	0	0	1	0
Ugt1a7c	ENSMUSG00000090124	266.231	283.815	208.636	280.354	294.696	270.49	178.652	240.97	269.743	233.656	278.017	240.412	267.69	202.252	280.052	179.072	186.875	269.993	191.409	217.305		-0.1605	1	0	-0.0725279	1	0	-0.280066	0.903562	0	-0.192095	1	0
Ugt1a6b	ENSMUSG00000090145	2.5085	1.69822	1.3202	2.20871	2.00084	1.32695	1.40009	1.51431	1.37833	1.35777	1.62257	0.987487	1.57329	1.49601	0.667425	1.3148	0.52127	0.95129	0.824853	0.905635		-0.486879	0.933462	0	-0.629365	1	0	-0.433025	1	0	-0.576037	1	0
Ugt1a6a	ENSMUSG00000054545	2.77255	3.31153	2.86044	3.50347	2.65418	3.48324	1.96013	3.61105	3.53896	2.71554	1.62257	4.03224	2.5913	2.28557	2.62521	1.89676	2.34571	2.81063	2.56138	1.76361		0.00958262	1	0	-0.192054	1	0	-0.221772	1	0	-0.423522	1	0
Ugt1a5	ENSMUSG00000089943	0	0	0	0	0	0	0.0215398	0	0.111757	0.0399344	0	0	0	0.0415558	0.044495	0.0646624	0	0	0	0.047665		3.0935	1	0	2.13721	1	0	0.525029	1	0	-0.260756	1	0
Ugt1a2	ENSMUSG00000090171	0.231046	0.127367	0	0.152325	0.449169	1.07815	0.560036	1.04837	2.04887	0.678885	0.354938	0.205726	0.231366	0.0831116	0.400455	0.452637	0.729778	0.99453	0.955092	0.428985		2.44118	0.000116982	1	0.367465	1	0	1.46516	0.146469	0	-0.605513	1	0
Dnajb3	ENSMUSG00000081984	0.19804	0.849111	0.39606	0.609299	0.490002	0.953745	1.01237	0.621256	0.819548	0.479213	0.456348	0.493743	0.231366	1.45445	0.667425	0.99149	1.04254	0.605366	0.738026	0.714975		0.633854	1	0	0.401141	1	0	0.301099	1	0	0.0691102	1	0
Ugt1a1	ENSMUSG00000089960	0.165033	0.169822	0.352054	0.114244	0.245001	0.331737	0.150779	0.0388285	0.223513	0.399344	0.152116	0.123436	0.138819	0	0.222475	0.215541	0.312762	0.0432404	0.13024	0.09533		0.109019	1	0	-0.694112	1	0	0.353292	1	0	-0.451473	1	0
Mroh2a	ENSMUSG00000079429	1.91438	2.41997	2.33236	1.71365	2.24584	2.81977	2.02475	2.83448	2.34689	1.43764	2.23104	2.30414	3.6093	2.32712	2.13576	2.24163	1.66806	2.2485	2.51797	2.24026		0.108118	1	0	0.249285	1	0	-0.200535	1	0	-0.0593441	1	0
Hjurp	ENSMUSG00000044783	33.8648	26.1102	26.096	36.1009	40.0577	51.1705	36.0146	45.8953	53.2334	46.244	35.8487	33.7391	33.1316	29.38	30.4791	35.4997	34.6644	46.8294	35.9462	39.848		0.518102	0.0583059	0	0.00233948	1	0	0.245833	1	0	-0.269926	1	0
Trpm8	ENSMUSG00000036251	0.0660132	0	0	0	0	0.0414672	0.0215398	0	0	0	0	0	0	0	0	0	0	0.0432404	0	0		-0.147898	1	0	-1.96095	1	0	1.34159	1	0	-0.524701	1	0
Spp2	ENSMUSG00000026295	205.136	107.2	223.642	163.444	163.62	403.683	825.084	428.744	395.283	668.102	163.93	171.37	171.905	76.5458	152.44	824.424	693.184	536.657	589.552	633.373		1.6566	9.10833e-10	1	-0.229433	1	0	2.15437	1.4475e-16	1	0.268336	1	0
Glrp1	ENSMUSG00000062310	0	0	0	0	0	0	0.0430797	0	0	0	0.0507054	0	0	0	0	0.0215541	0	0	0	0		1.87671	1	0	1.45572	1	0	-0.247172	1	0	-0.548272	1	0
Arl4c	ENSMUSG00000049866	7.59152	17.0671	7.2171	6.35956	7.39087	16.0478	12.7516	15.1043	14.8636	10.6225	9.58331	8.51707	12.7251	13.5887	7.69764	12.8463	15.9509	11.1993	13.5015	11.2489		0.605507	0.399403	0	0.193151	1	0	0.31236	1	0	-0.099968	1	0
Sh3bp4	ENSMUSG00000036206	18.8798	25.346	17.9547	19.0025	17.6809	21.6459	21.5614	22.9476	23.5061	19.488	22.4625	18.5154	20.0363	29.2137	21.0906	21.6404	22.6231	18.7231	24.0075	19.2567		0.14311	1	0	0.171699	1	0	-0.067313	1	0	-0.0387202	1	0
Agap1	ENSMUSG00000055013	78.4237	76.7597	79.8282	85.3018	88.0779	70.7844	64.7272	70.5514	68.097	59.9415	72.0523	77.888	79.9137	71.5175	73.3278	64.7917	53.6908	66.7632	59.9538	66.6357		-0.289804	0.365831	0	-0.124175	1	0	-0.264414	0.516184	0	-0.0987883	1	0
Gbx2	ENSMUSG00000034486	0	0	0	0	0	0	0	0	0	0.0399344	0	0	0	0	0	0	0	0	0	0		1.36611	1	0	0	1	0	0	1	0	-1.38304	1	0
Asb18	ENSMUSG00000067081	0.0330066	0	0.0440067	0	0	0.0414672	0	0	0	0	0	0	0	0	0	0	0	0	0	0		-0.81363	1	0	-1.99855	1	0	0	1	0	-1.35596	1	0
Iqca	ENSMUSG00000026301	0.0330066	0	0.13202	0.0761623	0	0	0.107699	0.0388285	0	0.239606	0.0507054	0	0	0.124667	0.08899	0.107771	0.052127	0	0.13024	0		0.672455	1	0	0.146964	1	0	0.208171	1	0	-0.313383	1	0
Ackr3	ENSMUSG00000044337	33.8978	54.5554	49.7716	67.2133	46.5502	61.4129	51.8895	65.9308	85.0095	54.3108	47.5616	62.7877	37.7589	64.2453	63.5389	51.967	62.813	54.137	66.7262	42.5649		0.338126	1	0	0.131254	1	0	0.0115814	1	0	-0.195289	1	0
Cops8	ENSMUSG00000034432	43.4697	44.5783	48.8915	43.4887	42.671	43.2088	50.9848	46.3224	44.0321	41.9311	44.57	44.6426	42.7564	47.5814	44.228	50.6522	47.0707	42.981	49.4912	47.6174		0.0229415	1	0	0.00475091	1	0	0.0882364	1	0	0.0700471	1	0
Col6a3	ENSMUSG00000048126	10.4961	18.7654	4.97276	13.9377	15.5576	24.2168	13.9794	19.4919	20.675	17.0919	11.8143	15.306	16.8897	11.3032	15.3508	13.9671	14.0222	16.7773	17.6692	13.5845		0.581556	0.496589	0	0.149051	1	0	0.105086	1	0	-0.32741	1	0
Mlph	ENSMUSG00000026303	8.9778	8.83076	14.8303	13.0999	11.2292	18.0797	18.2227	15.8809	17.6203	17.9705	10.5974	9.91601	7.86643	9.14228	10.9458	18.4719	12.719	15.8692	14.2396	17.3977		0.625204	0.0150457	1	-0.231839	1	0	0.702269	0.00336682	1	-0.154758	1	0
Prlh	ENSMUSG00000090550	0	0.0424556	0.0880134	0.114244	0.0816671	0	0.0430797	0.0388285	0	0.0798688	0.0507054	0.205726	0	0	0.044495	0.0431083	0	0	0	0		-0.852016	1	0	-0.0439052	1	0	-1.81129	1	0	-1.03592	1	0
Rab17	ENSMUSG00000026304	53.6687	41.1819	77.3638	49.3913	49.3677	42.4209	69.1645	48.4579	41.7969	50.5969	53.0378	53.53	51.7796	45.462	57.977	69.4259	60.7279	44.2782	57.4792	54.8624		-0.100973	1	0	-0.0496218	1	0	0.13217	1	0	0.183522	1	0
Lrrfip1	ENSMUSG00000026305	24.755	32.1389	20.1991	31.3789	32.9935	34.8324	26.214	31.8782	37.5874	31.2686	31.7923	29.7892	30.8179	33.6186	28.1653	26.1667	27.1581	32.3871	27.8713	26.7401		0.192481	1	0	0.124165	1	0	-0.13624	1	0	-0.204556	1	0
Rbm44	ENSMUSG00000070732	0	0.127367	0	0.0761623	0.0408335	0	0	0	0	0	0	0.0411453	0	0	0	0	0	0	0.0434133	0		-3.52822	0.909487	0	-1.91565	1	0	-0.115382	1	0	1.45577	1	0
Ramp1	ENSMUSG00000034353	0.858172	0.3821	0.704107	0.99011	0.857504	1.11961	1.14161	1.359	0.670539	0.678885	0.76058	1.11092	1.11056	0.831116	0.8899	1.14237	1.25105	0.389164	1.43264	0.714975		0.385716	1	0	0.30281	1	0	0.0723613	1	0	-0.0102619	1	0
Ube2f	ENSMUSG00000034343	36.3403	38.0402	37.0096	39.7567	38.3427	28.7782	36.2516	32.7324	32.6329	37.3786	32.7557	36.3313	35.7229	41.722	34.9286	35.9954	33.5176	35.976	39.4627	36.7974		-0.174712	1	0	-0.0619068	1	0	0.00198135	1	0	0.114786	1	0
Scly	ENSMUSG00000026307	101.957	103.464	122.119	106.285	103.064	101.18	112.761	118.31	114.997	114.132	101.461	108.665	112.814	100.69	108.968	112.405	118.485	115.798	121.601	131.698		0.0645821	1	0	-0.0113974	1	0	0.171552	1	0	0.0955732	1	0
Espnl	ENSMUSG00000049515	0.429086	0.594378	0.176027	0.0761623	0.285835	0.331737	0.236938	0.194142	0.260765	0.199672	0.354938	0.493743	0.462731	0.49867	0.26697	0.215541	0.104254	0.0432404	0.217066	0.19066		-0.356607	1	0	0.408255	1	0	-1.34062	0.157929	0	-0.578134	1	0
Klhl30	ENSMUSG00000026308	0.0330066	0.212278	0.440067	0.304649	0.204168	0.539073	0.236938	0.737741	0.260765	0.239606	0.101411	0.288017	0.185093	0.415558	0.578435	0.237096	0.625524	0.216202	0.26048	0.619645		0.749972	1	0	0.430727	1	0	0.256921	1	0	-0.0608542	1	0
Erfe	ENSMUSG00000047443	0.0990198	0.0424556	0.0440067	0	0	0.124401	0.107699	0.155314	0.111757	0.0399344	0.0507054	0	0.0462731	0.0831116	0.044495	0.0646624	0.052127	0.0432404	0	0.09533		1.36924	1	0	0.172245	1	0	0.208661	1	0	-0.984676	1	0
Ilkap	ENSMUSG00000026309	52.9096	48.6965	56.8567	47.3349	45.7744	43.9967	53.4188	45.041	41.6852	48.8797	47.8152	53.3243	53.7231	53.6485	48.4996	52.7861	52.5961	48.1698	49.9687	51.6689		-0.10952	1	0	0.0310987	1	0	-0.0103114	1	0	0.130308	1	0
Hes6	ENSMUSG00000067071	95.4551	54.0459	89.0696	53.5802	60.1886	59.9201	82.3684	57.6603	48.6141	57.4257	76.058	65.5856	78.8957	58.5521	61.2696	82.3153	76.4181	52.9695	64.816	75.1201		-0.202953	1	0	-0.0502346	1	0	0.0474689	1	0	0.200188	1	0
Per2	ENSMUSG00000055866	54.6919	23.0109	17.9107	15.1563	29.441	69.9136	19.1489	23.2971	25.108	23.1619	51.111	15.0592	31.7896	14.9601	14.6389	19.2478	23.3529	25.5551	18.5375	19.7333		0.195099	1	0	-0.137499	1	0	-0.260833	1	0	-0.593443	1	0
Traf3ip1	ENSMUSG00000034292	27.1974	23.86	22.5754	25.7429	27.8076	24.7974	19.1489	20.4626	23.2826	23.5613	23.6287	20.6138	23.9232	20.861	24.1608	19.2694	18.2966	24.1282	19.1887	21.0679		-0.195367	1	0	-0.169291	1	0	-0.150587	1	0	-0.12452	1	0
Asb1	ENSMUSG00000026311	14.5559	21.4401	15.9744	18.317	17.3134	19.4481	17.1673	19.6084	21.0475	21.1652	16.175	15.9232	19.481	16.0821	18.2874	17.2002	15.1689	18.8961	16.7141	17.9697		0.167674	1	0	-0.0267235	1	0	0.000871222	1	0	-0.193528	1	0
Twist2	ENSMUSG00000007805	0.132026	0.0849111	0.0440067	0.0761623	0.0408335	0.0414672	0.107699	0.077657	0	0.119803	0.0507054	0.123436	0.277639	0	0.133485	0.107771	0.052127	0.0864809	0	0.142995		-0.0933779	1	0	0.549979	1	0	-0.492942	1	0	0.151638	1	0
Hdac4	ENSMUSG00000026313	13.7638	14.2226	14.6982	17.7458	16.1701	18.7017	14.9917	16.968	18.6633	15.2549	14.9074	13.7837	12.3549	14.2952	15.2173	15.0448	11.4679	15.4801	14.5869	15.9678		0.141445	1	0	-0.118529	1	0	0.0421658	1	0	-0.217814	1	0
Ndufa10	ENSMUSG00000026260	296.894	275.961	392.672	255.829	256.639	250.171	339.748	268.654	230.479	264.965	288.919	298.756	271.253	328.042	279.696	339.909	303.9	248.892	288.177	315.828		-0.126123	1	0	-0.0110169	1	0	0.0293362	1	0	0.144442	1	0
Olfr1416	ENSMUSG00000067064	0	0	0	0	0	0	0	0	0	0	0	0	0	0	0	0	0	0	0	0		0	1	0	0	1	0	0	1	0	0	1	0
Olfr1415	ENSMUSG00000057464	0	0	0	0	0	0	0	0	0	0	0	0	0	0	0	0	0	0	0	0		0	1	0	0	1	0	0	1	0	0	1	0
Olfr1414	ENSMUSG00000042849	0	0	0	0	0	0	0	0	0	0	0	0	0	0	0	0	0	0	0	0		0	1	0	0	1	0	0	1	0	0	1	0
Olfr1413	ENSMUSG00000058904	0	0	0	0	0	0	0	0	0	0	0	0	0	0	0	0	0	0	0	0		0	1	0	0	1	0	0	1	0	0	1	0
Olfr1412	ENSMUSG00000046300	0	0	0	0	0	0	0	0	0	0	0	0	0	0	0	0	0	0	0	0		0	1	0	0	1	0	0	1	0	0	1	0
Olfr1411	ENSMUSG00000062497	0	0	0	0	0	0	0	0	0	0	0	0	0	0	0	0	0	0	0	0		0	1	0	0	1	0	0	1	0	0	1	0
Olfr1410	ENSMUSG00000063583	0	0	0	0	0	0	0	0	0	0	0	0	0	0	0	0	0	0	0	0		0	1	0	0	1	0	0	1	0	0	1	0
Olfr12	ENSMUSG00000061616	0	0	0	0	0	0	0	0	0	0	0	0	0	0	0	0	0	0	0	0		0	1	0	0	1	0	0	1	0	0	1	0
Cops9	ENSMUSG00000073616	71.0632	62.1125	109.709	60.1302	58.6778	54.944	100.01	62.4362	52.153	68.6872	65.055	77.1474	68.114	78.5405	69.2787	100.356	95.4445	61.2285	78.0137	79.8389		-0.0957276	1	0	-0.0139565	1	0	0.212344	1	0	0.294117	1	0
Otos	ENSMUSG00000044055	0.231046	0.212278	0.176027	0.114244	0.163334	0.0829343	0.0861594	0.155314	0	0.0399344	0.202821	0.164581	0.185093	0.0415558	0.311465	0.0862166	0.052127	0	0.13024	0.047665		-1.23614	0.893558	0	-0.00847155	1	0	-1.35466	0.627499	0	-0.134018	1	0
Gpc1	ENSMUSG00000034220	19.1768	17.704	23.5436	17.0223	15.0267	16.9601	16.1764	15.5314	16.2792	13.3381	24.44	24.8518	14.7611	21.0688	14.5499	16.1441	14.2307	13.7937	10.2455	14.2518		-0.23966	1	0	0.10843	1	0	-0.535576	0.161266	0	-0.187501	1	0
Ankmy1	ENSMUSG00000034212	0.297059	0.254733	0.220034	0.152325	0.204168	0.207336	0.236938	0.194142	0.149009	0.279541	0.101411	0.246872	0.0462731	0.124667	0.133485	0.193987	0.104254	0.0864809	0.26048	0.28599		-0.0778207	1	0	-0.747162	1	0	0.480448	1	0	-0.190175	1	0
Dusp28	ENSMUSG00000047067	19.2759	14.0952	22.6635	15.7275	15.3942	16.6283	20.1398	16.7739	16.3165	14.9754	20.0286	20.9429	19.2033	18.1183	16.6411	20.6489	17.5668	16.2584	17.2351	20.5436		-0.0367571	1	0	0.123249	1	0	-0.0397425	1	0	0.120267	1	0
Rnpepl1	ENSMUSG00000026269	125.062	118.069	154.684	117.747	119.806	91.7668	119.869	97.809	98.532	93.5263	125.749	121.337	118.228	119.972	120.67	119.927	96.487	93.5723	102.282	112.871		-0.340591	0.22566	0	-0.0682843	1	0	-0.205923	1	0	0.0663826	1	0
Capn10	ENSMUSG00000026270	25.6461	21.1429	28.0323	26.4664	23.4385	24.0095	28.131	26.3257	26.0393	26.9956	26.6203	24.4403	25.8204	22.357	26.1186	27.8911	29.1911	22.9174	24.1812	27.0737		0.0769707	1	0	0.00662135	1	0	0.0669971	1	0	-0.0033506	1	0
Gpr35	ENSMUSG00000026271	0.429086	1.78313	0.660101	0.875867	1.18417	0.829343	0.969293	0.77657	0.894052	0.918491	0.963402	1.39894	1.24937	1.20512	0.71192	0.969936	0.886158	0.864809	0.781439	0.619645		-0.14688	1	0	0.182545	1	0	-0.410465	1	0	-0.0811573	1	0
Aqp12	ENSMUSG00000045091	0	0	0	0	0	0	0	0	0	0	0	0	0	0	0	0	0	0	0	0		0	1	0	0	1	0	0	1	0	0	1	0
Kif1a	ENSMUSG00000014602	0.0330066	0.339644	0	0.0761623	0.285835	0.248803	0.452337	0.271799	0.111757	0.239606	0.456348	0.123436	0.138819	0.290891	0.222475	0.452637	0.417016	0.259443	0.0868266	0.38132		0.902199	1	0	0.738003	1	0	0.405824	1	0	0.245243	1	0
Agxt	ENSMUSG00000026272	0	0	0	0	0.0816671	0	0.0861594	0.077657	0.0745044	0.0399344	0	0.411453	0.0462731	0	0	0.0862166	0.104254	0	0	0		1.59035	1	0	2.22033	1	0	-1.12104	1	0	-0.463403	1	0
Mab21l4	ENSMUSG00000034159	1.91438	1.9105	1.9803	1.86598	2.16418	1.70015	2.7571	3.64988	3.68797	3.7139	2.38315	2.22185	3.51676	2.36868	2.80319	2.82359	2.55422	3.45924	3.73354	2.62158		0.655124	0.156282	0	0.432913	1	0	0.194069	1	0	-0.0279753	1	0
Crocc2	ENSMUSG00000084989	0.0330066	0	0.0440067	0	0.122501	0.124401	0.0646195	0.0388285	0.0372522	0.159738	0.101411	0.164581	0.0462731	0.124667	0	0.0646624	0.104254	0.0864809	0.0434133	0		0.981933	1	0	1.07479	1	0	-0.525381	1	0	-0.425065	1	0
Sned1	ENSMUSG00000047793	7.19544	11.2932	4.31266	11.3101	13.7201	12.2328	5.06186	11.4156	12.4422	7.82714	10.5974	12.6727	8.00525	8.72672	9.43294	5.06522	3.49251	10.1183	5.81738	7.7694		0.0318544	1	0	0.0476871	1	0	-0.616085	0.799294	0	-0.600299	1	0
Mterf4	ENSMUSG00000026273	14.4569	13.7981	19.627	13.0999	14.9042	12.606	17.4473	13.3182	15.1616	15.3747	15.2623	15.1826	16.936	17.5781	14.9948	17.4589	19.8082	13.9667	15.3683	15.7771		-0.0343533	1	0	0.0766004	1	0	0.0427654	1	0	0.153725	1	0
Pask	ENSMUSG00000026274	2.0134	0.679289	1.71626	1.44708	1.18417	1.53429	1.68011	1.6308	1.56459	1.95679	2.07892	2.26299	0.879189	0.540225	1.42384	1.70278	2.29359	2.11878	1.04192	1.33462		0.242391	1	0	0.0204661	1	0	0.240579	1	0	0.0187484	1	0
Ppp1r7	ENSMUSG00000026275	36.3403	31.3322	36.7016	31.1885	31.2785	36.2423	38.4486	38.4014	34.9798	38.4169	37.3698	34.6443	32.3912	32.9953	34.1277	38.5388	37.8963	35.0248	36.4238	39.5143		0.16067	1	0	0.0395096	1	0	0.128076	1	0	0.00691857	1	0
Ano7	ENSMUSG00000034107	0.0330066	0.0424556	0	0	0	0	0.0430797	0.077657	0	0.0399344	0.101411	0.0411453	0	0	0	0.0431083	0.104254	0	0	0.047665		0.908977	1	0	0.626861	1	0	0.416683	1	0	0.15824	1	0
Hdlbp	ENSMUSG00000034088	343.698	378.704	344.22	342.426	362.765	326.388	317.023	329.46	326.888	314.563	329.99	340.93	309.521	347.033	339.541	317.492	291.285	352.193	296.383	332.321		-0.134294	1	0	-0.0879029	1	0	-0.0685224	1	0	-0.0221316	1	0
2002-09-01	ENSMUSG00000026276	1.18824	2.20769	1.45222	1.94214	1.38834	1.45135	1.24931	1.59197	2.53315	1.63731	0.963402	1.35779	1.57329	1.24667	1.33485	1.25014	1.61594	2.11878	1.38923	1.76361		0.0441562	1	0	-0.327453	1	0	0.309677	1	0	-0.0619705	1	0
Sept2.1	ENSMUSG00000116048	0	0	0	0	0	0	0	0	0	0	0	0	0	0	0	0	0	0	0	0		0	1	0	0	1	0	0	1	0	0	1	0
Farp2	ENSMUSG00000034066	10.6611	13.2037	8.31727	13.7092	14.9859	11.1961	7.21585	11.1049	12.3677	10.1034	11.4087	8.96967	9.67108	8.39427	12.2361	7.15597	8.34031	10.5939	9.42068	9.39001		-0.231354	1	0	-0.265568	1	0	-0.176717	1	0	-0.21096	1	0
Stk25	ENSMUSG00000026277	91.9234	82.2789	90.4338	80.6178	79.4621	92.1815	94.5384	84.6461	86.3133	91.0903	100.802	86.8988	89.7236	87.3087	86.0088	94.5149	96.7477	86.87	91.6455	90.0392		0.0795716	1	0	0.0854881	1	0	0.0290359	1	0	0.0349532	1	0
Bok	ENSMUSG00000026278	27.1974	37.9553	56.1526	35.4916	25.8476	36.9058	52.2772	44.6139	37.8855	35.5416	34.1247	37.3188	34.7048	51.9863	40.09	52.4412	44.4122	29.7927	40.7217	49.1903		0.183468	1	0	0.118986	1	0	0.127856	1	0	0.063378	1	0
Thap4	ENSMUSG00000026279	53.3387	47.4653	64.7779	44.9358	44.5902	50.2582	68.8198	52.2631	48.5396	58.7435	52.2265	54.8055	53.3066	56.1003	51.0358	68.6499	77.3043	51.067	67.5511	70.4966		0.128221	1	0	0.0685325	1	0	0.324762	0.604584	0	0.265078	1	0
Atg4b	ENSMUSG00000026280	44.6909	41.7338	49.5516	44.1361	44.2227	43.1259	47.5384	42.1677	38.7423	48.1209	41.8319	43.4494	44.1446	42.5116	43.5606	47.2036	43.5781	43.0675	47.3205	47.7603		-0.029504	1	0	-0.0577951	1	0	0.0875465	1	0	0.0592558	1	0
Dtymk	ENSMUSG00000026281	36.0102	25.2186	37.5377	26.5807	28.9101	28.8611	38.2548	28.6943	29.0194	31.668	32.0458	33.41	32.2061	31.4162	31.191	38.3233	39.6686	29.1008	34.8175	35.3674		0.0220681	1	0	0.0549694	1	0	0.145715	1	0	0.178621	1	0
Ing5	ENSMUSG00000026283	20.5961	22.3741	18.9669	22.049	21.4784	19.0749	19.0843	18.6765	20.3024	20.5263	19.1666	19.1326	22.1186	25.0581	20.2007	18.9461	17.6189	17.08	15.8459	17.8267		-0.111233	1	0	0.00332015	1	0	-0.27416	0.628148	0	-0.159616	1	0
D2hgdh	ENSMUSG00000073609	60.5671	53.8337	62.5775	63.6336	59.2086	61.7861	56.4129	63.4846	58.7839	53.3523	57.5506	57.8503	56.6383	51.2799	58.9114	56.8814	53.4301	64.6012	51.3145	59.3429		-0.0294807	1	0	-0.087404	1	0	0.017175	1	0	-0.0407493	1	0
Gal3st2	ENSMUSG00000094651	0.0660132	0	0	0	0.0408335	0.124401	0.150779	0.155314	0.0372522	0.0399344	0	0	0	0.0415558	0.044495	0.150879	0	0.0432404	0	0.047665		1.97608	0.727839	0	-0.307604	1	0	1.53138	1	0	-0.73717	1	0
Gal3st2b	ENSMUSG00000093805	0	0	0	0	0.0816671	0.0829343	0.0861594	0.194142	0	0.0798688	0	0	0	0.0415558	0	0.0646624	0	0	0	0		2.18685	0.795073	0	-0.579886	1	0	0.86207	1	0	-1.90252	1	0
Gal3st2c	ENSMUSG00000073608	0.297059	0.212278	0.220034	0.152325	0.285835	0.373204	0.0646195	0.310628	0.33527	0.199672	0.202821	0.164581	0.231366	0.0415558	0.08899	0.0431083	0.104254	0.259443	0	0.238325		0.06225	1	0	-0.688017	1	0	-0.257743	1	0	-1.01236	1	0
Neu4	ENSMUSG00000034000	0	0	0	0	0	0	0	0	0	0	0	0	0	0	0	0	0	0	0	0		0	1	0	0	1	0	0	1	0	0	1	0
Pdcd1	ENSMUSG00000026285	0.132026	0.679289	0.0880134	0.0380812	0.204168	0.165869	0.0646195	0.194142	0.186261	0	0.507054	0	0.323912	0.872672	0.222475	0.0646624	0.052127	0.216202	0.173653	0.142995		-0.889182	1	0	0.753269	1	0	-1.5539	0.803923	0	0.0862101	1	0
Fam174a	ENSMUSG00000051185	39.3769	29.3368	33.4891	32.2167	32.0543	29.3173	36.6393	31.1404	29.243	32.4267	34.0233	33.986	34.5198	33.5771	31.7249	36.5343	39.408	27.6306	33.2546	30.6009		-0.0678049	1	0	0.011041	1	0	-0.00307202	1	0	0.0757743	1	0
St8sia4	ENSMUSG00000040710	1.74935	2.33506	0.880134	2.17063	2.65418	2.03189	2.11091	2.67917	3.5017	2.19639	1.16622	2.55101	1.61956	1.70379	1.73531	2.09075	2.60635	2.55119	2.90869	1.47762		0.350488	1	0	-0.152227	1	0	0.396576	1	0	-0.106088	1	0
Slco4c1	ENSMUSG00000040693	28.1876	24.1572	23.9397	22.2394	28.0526	29.0685	18.4597	23.9572	34.272	29.2719	28.395	28.5137	25.4502	31.6655	24.8282	18.4503	20.538	18.2475	22.0105	23.5942		0.0909874	1	0	0.13339	1	0	-0.434589	0.271927	0	-0.392195	1	0
Slco6c1	ENSMUSG00000026331	0	0	0	0	0	0	0	0	0	0	0	0	0	0	0	0	0	0	0	0		0	1	0	0	1	0	0	1	0	0	1	0
D1Ertd622e	ENSMUSG00000044768	40.202	37.276	31.9049	31.3789	41.6502	40.1817	34.6361	34.402	42.1322	37.2987	39.0431	37.7714	36.9722	36.2367	35.24	34.6375	40.0335	37.6192	34.8175	37.4647		0.0475875	1	0	0.0219043	1	0	-0.00616963	1	0	-0.0318526	1	0
Ppip5k2	ENSMUSG00000040648	22.0814	23.8176	16.5025	30.8457	33.4835	22.0605	20.0105	22.5982	32.5957	28.0339	22.4625	21.3544	26.1443	20.1546	25.3177	20.0453	20.3295	31.5223	20.4477	20.496		-0.0173288	1	0	-0.135068	1	0	-0.0329072	1	0	-0.150652	1	0
Gin1	ENSMUSG00000026333	10.6941	9.72232	13.378	11.3482	10.6167	9.95212	10.6622	8.96938	9.83457	10.4229	10.1411	9.83372	10.8742	8.43583	9.07698	10.5615	10.269	11.4587	12.0689	12.5836		-0.159358	1	0	-0.205516	1	0	0.235052	1	0	0.188894	1	0
Pam	ENSMUSG00000026335	186.685	170.969	176.951	175.859	167.989	180.589	178.285	172.748	178.661	177.948	175.238	171.411	176.995	166.223	170.683	178.102	180.151	171.448	160.195	172.261		0.0158968	1	0	-0.0298264	1	0	0.00278825	1	0	-0.042935	1	0
Slco6d1	ENSMUSG00000026336	0	0	0	0	0	0	0	0	0	0	0	0	0	0	0	0	0	0	0	0		0	1	0	0	1	0	0	1	0	0	1	0
Cntnap5b	ENSMUSG00000067028	0	0	0	0	0	0	0	0	0	0	0	0	0	0	0	0	0	0.0432404	0	0		0	1	0	0	1	0	1.35746	1	0	1.47961	1	0
Cdh20	ENSMUSG00000050840	0.19804	0.212278	0.0880134	0.190406	0.0816671	0.248803	0.172319	0.116485	0.298017	0.0798688	0.405643	0.288017	0.0462731	0.0415558	0.133485	0.172433	0	0.0432404	0.0868266	0.142995		0.223722	1	0	0.201403	1	0	-0.824564	1	0	-0.849758	1	0
Rnf152	ENSMUSG00000047496	48.4867	44.7482	50.8718	63.4051	52.6753	52.5389	39.978	54.554	54.3137	46.3239	41.8826	48.9217	47.3374	36.4029	46.2303	40.1554	38.8867	61.7473	37.5091	36.7974		-0.0716026	1	0	-0.237005	1	0	-0.037591	1	0	-0.202998	1	0
Pign	ENSMUSG00000056536	19.4739	23.6477	18.7469	24.4481	26.2968	22.6411	19.1058	22.9088	26.5236	22.4831	19.9779	20.4081	21.517	16.9963	20.9571	19.2263	18.3487	26.9388	20.3608	19.3043		0.0123407	1	0	-0.173492	1	0	0.0612005	1	0	-0.124637	1	0
Relch	ENSMUSG00000026319	35.053	33.0729	33.5331	38.3477	38.8735	35.4959	31.4266	34.9068	40.9774	36.7796	36.2036	31.8053	32.2061	32.4966	31.458	31.6199	34.1432	38.5272	30.3025	30.4103		0.00465052	1	0	-0.124294	1	0	0.00723475	1	0	-0.121712	1	0
Tnfrsf11a	ENSMUSG00000026321	4.62092	5.39186	4.00461	6.89269	4.73669	5.05899	5.21264	5.63013	6.18386	4.9918	5.83112	5.59576	5.04377	4.86203	4.89445	5.04367	4.69143	5.18885	5.03594	5.00483		0.0764527	1	0	0.0298332	1	0	-0.0686757	1	0	-0.115301	1	0
Zcchc2	ENSMUSG00000038866	23.1376	25.7281	17.4267	25.4001	23.8468	22.0605	19.2566	21.6275	24.1022	21.9639	22.0061	20.4081	21.2394	23.1881	19.3108	19.3125	17.254	24.3876	20.7081	18.9707		-0.0854741	1	0	-0.122732	1	0	-0.0766236	1	0	-0.113888	1	0
Phlpp1	ENSMUSG00000044340	16.5033	21.5674	13.6861	23.1914	22.7851	19.9457	18.5027	22.9088	24.6982	21.285	16.7835	15.1003	17.2136	19.9468	19.2663	18.4288	16.0551	20.4527	18.5375	19.1613		0.134292	1	0	-0.146122	1	0	0.0692918	1	0	-0.211126	1	0
Bcl2	ENSMUSG00000057329	11.9484	12.8216	11.2657	13.1761	15.5576	16.3795	12.9024	16.6186	17.9555	13.7774	12.1186	13.5779	13.6043	14.3368	12.1471	12.9971	13.0839	17.08	13.9791	13.2032		0.259235	1	0	0.0232673	1	0	0.0951875	1	0	-0.140776	1	0
Kdsr	ENSMUSG00000009905	35.8782	32.9455	35.9975	31.1504	34.3002	36.2423	31.0174	30.5192	31.9624	33.0257	34.7839	31.8053	32.2061	31.7902	35.507	30.6715	33.0485	31.1331	30.2591	30.4579		-0.0657498	1	0	-0.0361698	1	0	-0.0945821	1	0	-0.0650047	1	0
Vps4b	ENSMUSG00000009907	89.976	85.7602	79.9162	85.7588	89.6704	84.3027	79.5036	86.4322	90.8208	92.1686	84.1202	81.1796	81.8109	77.5847	79.824	79.9874	85.4361	89.9401	73.3685	90.4682		0.00669794	1	0	-0.0919799	1	0	0.0511496	1	0	-0.0475287	1	0
Serpinb5	ENSMUSG00000067006	0.0330066	0	0	0.0761623	0.285835	0.0414672	0.193859	0	0.0372522	0	0	0	0	0.0415558	0.08899	0.193987	0.052127	0	0.0434133	0		-0.372079	1	0	-1.40805	1	0	1.142	1	0	0.101706	1	0
Serpinb12	ENSMUSG00000059956	0.0330066	0	0	0.0380812	0	0.0829343	0.0215398	0	0	0.0399344	0.0507054	0.123436	0	0	0	0.0215541	0	0.0864809	0	0		0.682937	1	0	0.97627	1	0	-0.555235	1	0	-0.248563	1	0
Serpinb13	ENSMUSG00000048775	0	0	0	0	0	0	0	0	0	0	0	0	0	0	0	0	0	0	0	0		0	1	0	0	1	0	0	1	0	0	1	0
Serpinb3a	ENSMUSG00000044594	0	0	0	0	0	0	0	0	0	0	0	0	0	0	0	0	0	0	0	0		0	1	0	0	1	0	0	1	0	0	1	0
Serpinb3d	ENSMUSG00000058017	0	0	0	0	0	0	0	0	0	0	0	0	0	0	0	0	0	0	0	0		0	1	0	0	1	0	0	1	0	0	1	0
Serpinb3b	ENSMUSG00000073602	0	0	0	0	0	0	0	0	0	0	0	0	0	0	0	0	0	0	0	0		0	1	0	0	1	0	0	1	0	0	1	0
Serpinb3c	ENSMUSG00000073601	0	0	0	0	0	0	0	0	0	0	0	0	0	0	0	0	0	0	0	0		0	1	0	0	1	0	0	1	0	0	1	0
Serpinb11	ENSMUSG00000026327	0	0	0	0	0	0	0	0	0	0	0	0	0	0	0	0	0	0	0	0		0	1	0	0	1	0	0	1	0	0	1	0
Serpinb7	ENSMUSG00000067001	0	0	0	0	0.0408335	0	0	0.077657	0	0	0.0507054	0	0.138819	0	0	0	0	0	0	0.047665		0.603217	1	0	1.67322	1	0	-1.65539	1	0	-0.580823	1	0
Serpinb2	ENSMUSG00000062345	0	0	0	0	0	0	0	0	0	0	0	0	0.0462731	0	0	0	0	0	0.0434133	0		0	1	0	1.44422	1	0	-0.115586	1	0	1.47083	1	0
Serpinb8	ENSMUSG00000026315	6.56831	7.38727	6.33697	9.97727	10.2901	15.5502	13.6993	13.124	14.3421	11.2615	8.72132	7.8176	8.74562	8.85139	8.54304	13.8809	13.9179	15.2639	18.3638	13.5369		0.74477	0.000831978	1	0.0731316	1	0	0.812222	0.000138045	1	0.140631	1	0
Cdh7	ENSMUSG00000026312	0	0	0	0	0	0	0	0	0	0	0	0	0	0	0	0	0	0	0	0		0	1	0	0	1	0	0	1	0	0	1	0
Cdh19	ENSMUSG00000047216	0.0660132	0.254733	0.0440067	0.114244	0.204168	0.248803	0.107699	0.194142	0.186261	0	0.202821	0	0.185093	0.124667	0.133485	0.107771	0.104254	0.0864809	0.434133	0		0.100087	1	0	-0.0892031	1	0	0.196535	1	0	0.00759973	1	0
Dsel	ENSMUSG00000038702	2.11242	3.77854	1.89229	2.70376	3.18502	3.48324	2.84326	3.72753	4.91729	3.67396	2.94091	2.67444	3.00775	2.86735	3.20364	2.8667	2.55422	2.94035	2.77845	2.33559		0.443657	0.620699	0	0.106335	1	0	-0.118334	1	0	-0.455665	1	0
Cntnap5a	ENSMUSG00000070695	6.56831	9.25531	7.43713	10.9674	9.75922	3.1515	4.30797	1.78611	1.89986	1.91685	4.51278	6.37752	5.83041	7.77094	9.25496	4.11684	1.14679	2.98359	1.91018	5.00483		-1.73986	2.11971e-05	-1	-0.380877	1	0	-1.14558	0.0299799	-1	0.213226	1	0
Gm19965	ENSMUSG00000094429	0	0	0	0	0	0	0	0	0	0	0	0	0	0	0	0	0	0	0	0		0	1	0	0	1	0	0	1	0	0	1	0
Gm28363	ENSMUSG00000100265	0	0	0	0	0	0	0	0	0	0	0	0	0	0	0	0	0	0	0	0		0	1	0	0	1	0	0	1	0	0	1	0
B020011L13Rik	ENSMUSG00000101303	0	0	0	0	0	0	0.0215398	0	0	0	0	0	0	0	0	0	0	0	0	0		1.27308	1	0	0	1	0	0	1	0	-1.28983	1	0
Gm28360	ENSMUSG00000100305	0	0	0	0	0	0	0	0	0	0	0	0	0	0	0	0	0	0	0	0		0	1	0	0	1	0	0	1	0	0	1	0
Gm28168	ENSMUSG00000101415	0	0	0	0	0	0	0	0	0	0	0	0	0	0	0	0	0	0	0	0		0	1	0	0	1	0	0	1	0	0	1	0
Gm7145	ENSMUSG00000100617	0	0	0	0	0	0	0	0	0	0	0	0	0	0	0	0	0	0	0	0		0	1	0	0	1	0	0	1	0	0	1	0
Gm29106	ENSMUSG00000102030	0.19804	0.0849111	0.308047	0.114244	0.163334	0	0.236938	0.194142	0.0745044	0.0399344	0.253527	0.205726	0.0462731	0.166223	0.26697	0.25865	0.417016	0.0864809	0.0434133	0.142995		-0.519372	1	0	0.111202	1	0	0.0257024	1	0	0.65714	1	0
Tsn	ENSMUSG00000026374	71.4263	63.5984	76.6157	64.3191	67.6612	70.2039	76.4234	68.6488	70.9654	72.5608	69.9227	70.1527	69.456	64.3284	70.1686	76.5387	85.6967	71.1738	76.5376	73.6901		0.0627337	1	0	0.00167108	1	0	0.157033	1	0	0.0959714	1	0
Nifk	ENSMUSG00000026377	22.9396	21.3551	25.4799	23.6103	22.2951	22.1435	25.6755	22.3264	20.6377	22.1636	23.578	21.519	22.1186	21.4428	23.0039	25.6925	25.438	25.7713	24.4417	22.9269		-0.0324292	1	0	-0.0512761	1	0	0.155411	1	0	0.136566	1	0
Clasp1	ENSMUSG00000064302	17.5925	23.0109	17.0306	23.1914	23.1934	23.5119	17.5119	21.4333	24.7727	20.5263	17.037	18.0628	20.6378	18.7832	16.1072	17.6744	17.1498	24.6903	18.6243	17.3977		0.0495937	1	0	-0.198393	1	0	0.0757399	1	0	-0.172252	1	0
Tfcp2l1	ENSMUSG00000026380	262.469	329.498	387.391	310.895	282.976	445.274	311.617	371.161	368.834	320.913	257.431	284.437	295.546	225.731	235.735	311.393	354.359	396.255	267.73	315.018		0.208447	1	0	-0.27638	1	0	0.340547	0.422826	0	-0.144279	1	0
Gli2	ENSMUSG00000048402	0.462092	0.806656	0.308047	0.342731	0.326668	0.456139	0.495417	0.427113	0.33527	0.559081	0.405643	0.411453	0.462731	0.457114	0.578435	0.517299	0.312762	0.259443	0.217066	0.47665		0.0260818	1	0	0.0475187	1	0	-0.314237	1	0	-0.29317	1	0
Inhbb	ENSMUSG00000037035	1.74935	1.74068	2.15633	2.05638	1.83751	6.17861	3.33868	3.84402	4.99179	3.63403	2.12963	1.7281	3.42421	2.41024	3.15915	3.384	3.23187	3.67544	3.16917	2.62158		1.19769	1.4155e-05	1	0.428895	1	0	0.327917	1	0	-0.440693	1	0
Ralb	ENSMUSG00000004451	72.2845	75.1888	69.7066	70.1455	67.7837	76.2166	88.1411	82.1999	76.3297	81.9853	72.1537	65.4621	79.1733	75.2576	74.9741	87.8978	88.3031	74.9357	95.6395	87.513		0.189565	1	0	0.0474907	1	0	0.242879	0.659953	0	0.100807	1	0
Tmem185b	ENSMUSG00000098923	28.8808	26.3649	26.9761	28.637	28.0118	26.6219	25.9124	30.0532	30.7703	29.6713	26.6203	28.6783	30.7254	29.0475	27.2309	26.059	27.1581	29.317	30.6498	30.2673		0.0412865	1	0	0.0350546	1	0	0.0102128	1	0	0.00398194	1	0
Epb41l5	ENSMUSG00000026383	102.419	97.8176	89.1576	110.093	113.885	95.7062	89.9073	85.3062	91.8639	99.3168	101.512	96.9794	90.0938	103.183	93.306	90.7214	82.7776	106.285	86.1754	94.5197		-0.152045	1	0	-0.0819108	1	0	-0.0749794	1	0	-0.00484658	1	0
Ptpn4	ENSMUSG00000026384	25.8112	27.5112	26.7121	39.3378	37.0769	25.6682	23.3061	28.3836	33.676	31.029	24.3386	23.4117	25.7279	24.6426	29.3222	23.2354	21.1635	34.5059	22.6183	23.0699		-0.139953	1	0	-0.295821	1	0	-0.0325295	1	0	-0.188406	1	0
Tmem177	ENSMUSG00000036975	16.3713	12.9489	15.5344	12.3383	14.6184	13.0207	16.7365	13.8229	14.0813	13.7374	13.6397	15.2238	12.7251	12.4252	13.0815	16.6398	16.0551	12.3668	15.0644	15.7295		-0.0058223	1	0	-0.0983152	1	0	0.1781	1	0	0.0856103	1	0
Cfap221	ENSMUSG00000036962	0	0	0	0	0	0	0.0646195	0.155314	0	0	0	0	0	0	0	0.0646624	0	0.0864809	0.0868266	0		3.46815	0.95305	0	0	1	0	3.44616	0.932646	0	0.133698	1	0
Sctr	ENSMUSG00000026387	1.28726	1.31612	1.27619	0.495055	0.857504	1.03668	1.05545	1.43665	0.8568	1.11816	1.31834	1.11092	1.06428	0.540225	1.29036	1.05615	1.45956	0.99453	0.998506	0.66731		0.0715856	1	0	0.0194508	1	0	-0.0366309	1	0	-0.0887808	1	0
Tmem37	ENSMUSG00000050777	50.005	90.0907	110.853	65.3854	45.5702	89.03	111.512	83.4812	88.5112	67.4891	63.331	74.5141	75.8417	78.9145	88.7675	111.456	101.7	78.5246	113.092	84.6531		0.282704	1	0	0.0760673	1	0	0.359998	1	0	0.153365	1	0
Dbi	ENSMUSG00000026385	709.807	589.113	1062.85	576.815	550.15	483.673	818.643	616.868	539.821	627.529	662.364	747.692	659.577	742.768	672.409	819.1	888.4	579.379	786.605	685.804		-0.176611	1	0	-0.00159275	1	0	0.109377	1	0	0.284395	1	0
X3110009E18Rik	ENSMUSG00000026388	2.37648	1.18876	2.37636	1.29476	1.59251	1.32695	1.72319	1.32017	0.968557	1.03829	1.82539	2.09841	1.2031	1.82846	1.8243	1.59501	1.14679	0.908049	1.82336	1.71594		-0.453745	1	0	-0.00901166	1	0	-0.28128	1	0	0.163361	1	0
Steap3	ENSMUSG00000026389	9.80296	10.3592	10.0775	9.13948	9.10588	7.13235	7.19431	7.37741	8.38174	7.86707	9.98896	11.0269	11.2906	10.6798	9.16597	7.22064	7.14139	6.22662	6.16469	6.19645		-0.35401	0.27909	0	0.106122	1	0	-0.658675	0.000149434	-1	-0.198582	1	0
C1ql2	ENSMUSG00000036907	0	0	0	0	0	0	0	0	0	0	0	0	0	0	0	0	0	0	0	0		0	1	0	0	1	0	0	1	0	0	1	0
Marco	ENSMUSG00000026390	0	0	0	0	0	0	0	0.0388285	0.0372522	0	0	0.0822906	0	0.0415558	0	0	0.104254	0	0	0		2.03851	1	0	2.58672	1	0	-0.519278	1	0	0.186204	1	0
En1	ENSMUSG00000058665	0	0	0	0	0	0	0	0	0	0	0	0	0	0	0	0	0.052127	0	0.0434133	0		0	1	0	0	1	0	2.04532	1	0	2.19612	1	0
Insig2	ENSMUSG00000003721	46.1432	49.5032	44.8428	48.0584	48.0611	46.0286	47.84	46.6718	49.7317	49.7183	51.4152	43.4906	50.484	49.9501	44.406	48.0226	48.1132	47.651	43.7172	43.7565		0.0205256	1	0	0.0187243	1	0	-0.0513566	1	0	-0.0531583	1	0
Ccdc93	ENSMUSG00000026339	23.7648	21.4401	20.7712	33.4353	29.4818	26.4146	22.0783	26.947	32.6329	29.8709	27.4823	25.4278	18.972	20.8195	25.0952	22.2223	17.4104	29.5332	21.7066	24.1662		0.0966376	1	0	-0.130432	1	0	-0.0335243	1	0	-0.260599	1	0
Htr5b	ENSMUSG00000050534	0	0	0	0	0	0	0	0	0	0	0	0	0	0.166223	0	0	0	0	0	0		0	1	0	2.91055	1	0	-2.93851	1	0	0	1	0
Ddx18	ENSMUSG00000001674	24.7219	24.4119	26.008	27.5327	25.4801	25.834	27.291	29.7038	27.9391	28.0339	26.2654	24.2757	25.1726	23.8115	25.4066	27.3522	27.9922	28.1495	28.3055	28.1224		0.115067	1	0	-0.0371512	1	0	0.163504	1	0	0.0112881	1	0
Dpp10	ENSMUSG00000036815	0.0990198	0.0849111	0.0880134	0.0380812	0.245001	0.124401	0.0215398	0.0388285	0.111757	0	0.152116	0	0.0925463	0	0.26697	0.0215541	0	0	0.0868266	0		-0.917015	1	0	-0.137603	1	0	-1.9287	0.779896	0	-1.1747	1	0
Actr3	ENSMUSG00000026341	161.006	173.006	154.948	170.718	179.627	157.617	175.981	174.845	186.335	193.642	156.68	159.232	175.653	173.703	167.435	176.938	181.193	195.101	183.334	175.932		0.0820683	1	0	-0.0113481	1	0	0.131926	1	0	0.0385099	1	0
Slc35f5	ENSMUSG00000026342	49.6419	50.8193	46.031	58.7212	51.0419	47.1482	53.6988	52.5349	59.231	51.1959	53.8998	48.3457	43.4042	51.5708	49.8789	53.6698	50.1983	51.8453	50.316	46.9024		0.0420105	1	0	-0.0527508	1	0	0.0343473	1	0	-0.0604145	1	0
Gpr39	ENSMUSG00000026343	0.528106	1.5284	0.660101	0.875867	0.653337	0.622007	1.01237	1.0872	1.34108	0.718819	0.557759	0.617179	0.786643	0.540225	0.62293	0.948382	0.990412	0.908049	1.12875	1.14396		0.191771	1	0	-0.428079	1	0	0.702374	0.565041	0	0.0826326	1	0
Lypd1	ENSMUSG00000026344	0	0.0424556	0	0.114244	0	0	0.0861594	0.0388285	0.186261	0.119803	0	0.0411453	0.0462731	0	0.044495	0.0862166	0.156381	0	0	0.09533		1.35021	1	0	-0.200215	1	0	1.18201	1	0	-0.358243	1	0
Nckap5	ENSMUSG00000049690	1.9804	5.05221	2.11232	4.41742	4.20585	3.35884	2.39092	3.68871	4.3585	4.03337	2.48456	3.94995	3.00775	4.57114	4.494	2.41406	1.51168	4.66997	2.69162	2.28792		0.00240551	1	0	0.0629468	1	0	-0.446978	1	0	-0.386515	1	0
Mgat5	ENSMUSG00000036155	26.0422	41.7338	21.9593	32.4832	35.5252	26.4975	24.3831	31.4899	30.286	34.6631	24.6428	27.3205	34.7048	26.0139	34.3056	24.0975	21.9455	50.1589	30.6064	32.1262		-0.0990174	1	0	-0.1017	1	0	0.112239	1	0	0.109556	1	0
Tmem163	ENSMUSG00000026347	1.91438	1.61331	2.28835	1.56133	0.939171	2.81977	1.72319	2.48502	1.37833	1.11816	1.41975	1.44008	2.17484	1.0389	1.06788	1.72433	1.45956	2.11878	1.91018	1.52528		0.190126	1	0	-0.222315	1	0	0.296294	1	0	-0.116145	1	0
Acmsd	ENSMUSG00000026348	96.1482	130.89	132.592	172.508	180.28	86.3761	142.185	131.745	130.904	162.094	91.3204	172.728	149.416	113.78	151.505	142.063	123.593	162.584	135.406	180.126		-0.124779	1	0	-0.0696525	1	0	0.131845	1	0	0.186972	1	0
Ccnt2	ENSMUSG00000026349	42.3805	44.0264	38.5499	47.7538	53.8594	57.8052	44.0921	49.5063	53.8666	50.7167	42.9981	44.7249	43.1728	43.6751	39.5561	43.8842	44.7249	55.6072	40.4178	41.0872		0.175323	1	0	-0.0814732	1	0	0.0759755	1	0	-0.180822	1	0
Map3k19	ENSMUSG00000051590	0.0660132	0.0424556	0.0880134	0	0	0.0414672	0	0.0388285	0	0.0399344	0	0.0411453	0	0	0	0	0	0	0	0.09533		-0.774435	1	0	-1.65853	1	0	0.578456	1	0	-0.337376	1	0
Rab3gap1	ENSMUSG00000036104	61.7884	62.7069	56.7687	67.4798	67.9878	64.0253	60.6778	67.2898	70.1831	67.9683	61.607	58.8378	64.6898	58.6768	57.888	60.7827	63.647	70.4819	57.3055	64.3001		0.0593528	1	0	-0.0703798	1	0	0.0690007	1	0	-0.060732	1	0
Zranb3	ENSMUSG00000036086	3.43269	3.0568	3.2565	2.39911	2.98085	4.60286	4.43721	4.07699	5.62508	3.99344	4.00572	3.16819	2.91521	3.24135	4.76097	4.44015	5.78609	4.49701	4.16768	4.52818		0.586572	0.0858583	0	0.255177	1	0	0.368878	0.7958	0	0.0375861	1	0
R3hdm1	ENSMUSG00000056211	31.1582	38.7195	37.7578	39.6044	42.9569	36.8643	32.3529	36.1493	39.8226	38.0974	34.8346	37.8537	36.5095	36.486	36.5304	32.439	28.722	39.3056	31.7351	30.4579		-0.0536791	1	0	-0.0611703	1	0	-0.163358	1	0	-0.170853	1	0
Ubxn4	ENSMUSG00000026353	106.842	121.847	103.416	116.985	119.397	111.008	105.05	107.749	117.903	113.613	104.707	107.101	107.4	110.996	112.35	105.27	99.8231	125.613	112.223	114.444		-0.0339273	1	0	-0.0672704	1	0	0.0387494	1	0	0.00540606	1	0
Lct	ENSMUSG00000026354	0.0330066	0.212278	0.0440067	0.0761623	0	0.0414672	0.0215398	0	0.0372522	0.0798688	0.0507054	0.123436	0.185093	0	0.133485	0.0215541	0.104254	0	0.0434133	0		-0.967816	1	0	0.432057	1	0	-1.52424	1	0	-0.136646	1	0
Mcm6	ENSMUSG00000026355	30.168	26.1951	22.8395	27.5708	27.5626	21.3141	32.159	25.8209	22.5376	24.8791	26.9245	27.1147	27.6713	26.7204	27.2309	32.2019	27.1581	23.1769	29.9118	23.9278		-0.082617	1	0	0.0134576	1	0	0.00960482	1	0	0.10568	1	0
Dars	ENSMUSG00000026356	97.3035	93.8692	94.9225	96.9166	102.166	88.1592	99.8157	96.7994	102.108	104.309	101.614	91.7128	91.7596	98.7781	99.7578	99.9897	106.183	94.3506	94.6844	101.812		0.017864	1	0	-0.00474166	1	0	0.0393699	1	0	0.0167645	1	0
Cxcr4	ENSMUSG00000045382	2.4755	7.00517	2.28835	1.94214	2.57251	4.35405	3.0802	5.00887	3.94873	2.87528	3.19444	2.6333	7.12606	6.98137	2.98117	2.99603	4.22228	2.72415	3.12576	2.90757		0.242967	1	0	0.495358	1	0	-0.522808	1	0	-0.270415	1	0
Thsd7b	ENSMUSG00000042581	0.0660132	0	0	0.0761623	0.0816671	0.0829343	0	0	0.0372522	0	0.152116	0	0.0462731	0	0	0	0.156381	0	0.0434133	0		-0.945819	1	0	-0.275191	1	0	-0.0948532	1	0	0.570215	1	0
Cd55b	ENSMUSG00000026401	0	0	0	0.0761623	0	0	0.323098	0	0.0745044	0	0.0507054	0	0	0	0.044495	0.237096	0	0	0.0434133	0		2.15075	1	0	0.187293	1	0	1.52636	1	0	-0.407915	1	0
Cd55	ENSMUSG00000026399	18.8138	18.0012	17.9547	22.4679	20.2126	11.7767	12.9239	11.6485	12.2932	12.5793	19.268	18.8034	19.1108	21.1935	15.3063	12.8894	12.1977	11.9344	10.2455	12.2499		-0.66957	7.63768e-05	-1	-0.0571184	1	0	-0.652521	0.000153258	-1	-0.0400968	1	0
Zp3r	ENSMUSG00000042554	0	0	0	0	0	0	0	0	0	0	0	0	0	0	0	0	0	0	0	0		0	1	0	0	1	0	0	1	0	0	1	0
C4bp	ENSMUSG00000026405	0.0660132	0	0.26404	0.0380812	0.0816671	0.0414672	0.107699	0.271799	0.0372522	0	0.0507054	0.370308	0.0462731	0.0831116	0.044495	0.107771	0.208508	0.0864809	0.39072	0.19066		0.0739294	1	0	0.445452	1	0	0.640894	1	0	1.01825	1	0
Gm29427	ENSMUSG00000101904	0.0660132	0.0424556	0.0440067	0.114244	0.0408335	0.207336	0.0430797	0.116485	0.111757	0.159738	0.0507054	0	0	0.166223	0.311465	0.0862166	0.052127	0.0864809	0.0868266	0.142995		0.899273	1	0	0.723334	1	0	-0.222083	1	0	-0.393825	1	0
Pfkfb2	ENSMUSG00000026409	11.6513	11.7177	9.02138	13.3284	12.9442	13.6427	9.39137	13.0464	12.8147	12.7391	11.4594	12.5493	11.5683	10.9707	10.3673	9.3976	10.8945	15.0909	8.85631	11.6303		0.0671425	1	0	-0.0442867	1	0	-0.0296874	1	0	-0.141122	1	0
Yod1	ENSMUSG00000046404	9.80296	9.67987	10.5176	12.1479	11.6376	10.6156	10.5976	9.24118	11.3619	11.9404	9.98896	12.2613	12.031	10.7214	10.7678	10.3891	10.2169	10.1183	8.42218	10.0573		-0.000956312	1	0	0.0532657	1	0	-0.180255	1	0	-0.126041	1	0
AA986860	ENSMUSG00000042510	9.14283	8.06656	9.90151	10.2819	9.67755	7.92023	10.2314	10.3284	9.05228	8.02681	9.4312	10.4509	9.43972	15.1263	10.1449	10.152	12.7711	9.03725	8.85631	9.15168		-0.0445485	1	0	0.215378	1	0	-0.130761	1	0	0.129174	1	0
Fcamr	ENSMUSG00000026415	30.5641	25.4309	38.2858	38.8428	35.7293	23.7192	21.4537	20.6179	18.5888	19.9273	22.1582	30.3241	22.026	26.471	29.1442	21.4248	13.2402	39.0461	19.5794	22.1642		-0.69475	0.06835	0	-0.375378	1	0	-0.172335	1	0	0.147025	1	0
Pigr	ENSMUSG00000026417	275.374	247.94	335.727	300.575	304.945	284.174	252.469	300.843	234.949	314.883	256.417	254.772	237.427	265.625	255.624	252.248	266.786	244.179	255.444	242.663		-0.0782683	1	0	-0.205735	1	0	-0.00978268	1	0	-0.137249	1	0
Fcmr	ENSMUSG00000042474	0.264053	0.7642	0.352054	0.266568	0.326668	0.165869	0.581576	0.621256	0.633287	0.399344	0.456348	0.658325	0.694097	1.20512	0.08899	0.581962	0.677651	0.864809	0.434133	0.619645		0.310684	1	0	0.669043	1	0	0.0199018	1	0	0.379271	1	0
Il24	ENSMUSG00000026420	0	0	0	0	0	0	0	0	0	0	0	0	0	0	0	0	0	0	0	0		0	1	0	0	1	0	0	1	0	0	1	0
Il20	ENSMUSG00000026416	0	0	0	0	0	0	0	0	0	0	0	0	0	0	0	0	0	0	0	0		0	1	0	0	1	0	0	1	0	0	1	0
Il19	ENSMUSG00000016524	0	0	0	0	0	0	0	0	0	0	0	0	0	0	0	0	0	0	0	0		0	1	0	0	1	0	0	1	0	0	1	0
Il10	ENSMUSG00000016529	0	0.254733	0	0	0.0408335	0	0	0	0	0.0399344	0	0	0	0.166223	0	0	0	0.129721	0.0434133	0		-2.40239	1	0	-0.686626	1	0	-0.0126804	1	0	1.7007	1	0
Mapkapk2	ENSMUSG00000016528	98.5907	143.839	137.785	146.003	110.169	90.7302	132.793	122.698	116.972	118.126	99.8389	123.518	108.51	161.237	127.968	132.924	108.372	116.836	126.202	122.976		-0.13012	1	0	-0.0347787	1	0	-0.0322605	1	0	0.0630803	1	0
Dyrk3	ENSMUSG00000016526	1.65033	1.69822	2.90444	2.28487	2.16418	1.82456	3.20944	2.67917	2.04887	2.35613	2.23104	1.60467	1.94347	1.37134	2.04677	3.21157	2.18933	1.72962	2.21408	2.24026		0.19718	1	0	-0.218673	1	0	0.35807	1	0	-0.0577571	1	0
Eif2d	ENSMUSG00000026427	45.054	33.1578	46.8671	36.4056	38.8735	34.791	40.0641	36.1105	33.974	34.5432	40.615	42.2562	37.5275	35.6133	39.0221	40.5002	38.6261	35.8031	38.5944	35.7011		-0.158014	1	0	-0.0390918	1	0	-0.042905	1	0	0.0760162	1	0
Rassf5	ENSMUSG00000026430	4.65393	5.64659	4.09262	5.63601	4.94086	5.681	4.37259	6.32904	6.40737	5.67068	5.57759	4.73171	5.18259	5.02825	5.07243	4.39704	5.2127	5.53478	5.86079	6.14879		0.181132	1	0	0.0336499	1	0	0.0783477	1	0	-0.0691229	1	0
Ikbke	ENSMUSG00000042349	6.53531	4.54275	4.26865	4.95055	4.90002	7.9617	8.12052	7.2221	8.04647	7.86707	5.17195	5.67805	4.85868	3.65691	6.40728	8.19057	7.3499	9.16697	9.29044	6.62544		0.633718	0.01793	1	0.0270777	1	0	0.658535	0.0133798	1	0.0519569	1	0
Srgap2	ENSMUSG00000026425	22.7085	30.0585	20.1991	28.0658	28.7876	32.22	24.2539	27.8789	27.4176	29.9508	22.1075	24.4403	23.2291	28.1333	27.9429	24.2484	22.571	29.7494	29.4776	29.2663		0.125484	1	0	-0.0441316	1	0	0.103544	1	0	-0.0660708	1	0
Fam72a	ENSMUSG00000055184	0.561112	0.679289	0.352054	0.342731	0.530836	0.663475	0.947753	0.737741	0.894052	0.199672	0.405643	0.617179	0.323912	0.540225	0.35596	0.840611	0.729778	0.821568	1.04192	1.14396		0.505912	1	0	-0.126169	1	0	1.00494	0.150954	0	0.373614	1	0
Avpr1b	ENSMUSG00000026432	0	0	0	0	0	0	0	0	0	0	0	0	0	0	0	0	0	0	0	0		0	1	0	0	1	0	0	1	0	0	1	0
Ctse	ENSMUSG00000004552	0.429086	0.3821	0.572087	1.75173	0.775837	0.456139	0.538496	0.349456	0.596035	0.559081	1.11552	0.452598	0.601551	0.872672	1.11238	0.517299	0.260635	0.302683	0.564373	0.19066		-0.638766	1	0	0.0782512	1	0	-1.11513	0.280858	0	-0.399226	1	0
Rab7b	ENSMUSG00000052688	1.35327	2.80207	0.968148	1.98022	1.91918	3.27591	2.02475	2.98979	3.05468	2.63567	1.8761	1.7281	3.00775	1.87001	2.31374	2.11231	1.87657	3.76192	2.12725	2.52625		0.625564	0.484127	0	0.258823	1	0	0.19923	1	0	-0.167378	1	0
Slc26a9	ENSMUSG00000042268	0.0330066	0.0424556	0.0440067	0.0380812	0	0.0414672	0	0.0388285	0.0372522	0	0	0.0411453	0	0	0	0	0	0.0432404	0	0		-0.513781	1	0	-1.3773	1	0	-0.13634	1	0	-1.0561	1	0
Pm20d1	ENSMUSG00000042251	117.107	96.6713	94.1744	83.5882	91.508	77.6265	65.4381	77.8899	78.3041	77.1133	98.1656	103.11	90.2326	90.1345	90.9923	65.2444	74.3852	69.4009	62.1244	73.0228		-0.360764	0.146097	0	-0.0316838	1	0	-0.458066	0.0141372	-1	-0.128989	1	0
Slc41a1	ENSMUSG00000013275	25.6131	30.101	20.9032	22.4679	20.5393	24.8803	18.0935	22.5982	22.0905	19.6877	26.5189	18.3508	27.5788	26.8035	20.2452	18.1917	19.287	22.3553	15.1078	20.0193		-0.157595	1	0	-0.00219791	1	0	-0.331573	0.812188	0	-0.176185	1	0
Rab29	ENSMUSG00000026433	15.8102	14.4349	17.8227	14.8136	13.4751	11.0303	19.1705	16.1526	13.5225	15.0952	14.5017	15.6352	16.7971	16.1237	18.0205	19.0754	18.1923	12.6694	15.9327	15.3005		-0.0227545	1	0	0.0869491	1	0	0.00323267	1	0	0.112941	1	0
Nucks1	ENSMUSG00000026434	91.3293	96.5439	95.7586	91.3948	79.2579	97.4478	95.8954	88.5289	85.68	93.6461	84.1709	91.3014	96.2018	102.019	93.751	95.3124	107.851	90.0698	81.1394	90.3729		0.0219172	1	0	0.0413898	1	0	-0.0086454	1	0	0.0108275	1	0
Slc45a3	ENSMUSG00000026435	25.5141	38.3798	37.2737	42.6509	25.4393	37.6937	44.049	47.2154	38.0345	44.0476	26.4175	34.3563	35.0288	34.3666	34.9286	43.5178	40.1899	37.5759	38.9417	46.2827		0.318967	0.823997	0	-0.0349735	1	0	0.322638	0.779896	0	-0.0312984	1	0
Elk4	ENSMUSG00000026436	35.9442	37.7005	42.0704	31.6074	30.8293	31.515	37.6947	32.7324	28.1626	31.3086	34.3275	39.5406	37.4812	43.7583	33.7272	37.6551	42.4314	26.6794	32.4297	32.6505		-0.141071	1	0	0.084641	1	0	-0.136248	1	0	0.0894629	1	0
Mfsd4a	ENSMUSG00000059149	54.824	69.7545	33.7091	74.0679	63.0061	56.4783	41.895	47.4872	59.1192	51.3556	60.0859	53.7357	52.1961	71.6838	56.1527	41.621	35.3942	47.9536	43.804	44.6145		-0.205098	1	0	-0.00748738	1	0	-0.461494	0.314536	0	-0.26389	1	0
Cdk18	ENSMUSG00000026437	52.8106	38.0826	40.3982	40.823	39.1185	62.7398	57.856	53.0009	49.9179	53.1127	53.697	37.2365	53.4917	39.104	38.7551	57.3125	54.7333	49.1644	47.4507	51.4306		0.388544	0.293934	0	0.0722942	1	0	0.227673	1	0	-0.088573	1	0
Lemd1	ENSMUSG00000079330	0.0330066	0	0	0	0	0	0	0	0	0	0	0	0	0	0	0	0	0	0	0		-1.42103	1	0	-1.29658	1	0	0	1	0	0	1	0
Gm29695	ENSMUSG00000118219	0	0	0	0	0	0	0.0215398	0	0	0	0	0	0	0	0	0.0215541	0	0	0	0		1.27979	1	0	0	1	0	1.26505	1	0	0.0894451	1	0
Gm10188	ENSMUSG00000066936	0	0	0	0	0	0	0	0	0	0	0	0	0	0	0	0	0	0	0	0		0	1	0	0	1	0	0	1	0	0	1	0
Klhdc8a	ENSMUSG00000042115	19.87	37.5307	30.1446	33.5876	25.031	26.4975	30.9743	36.3046	36.0229	32.3469	32.9585	37.1953	29.1521	46.9581	45.2514	30.8871	33.1528	29.0143	49.578	29.6953		0.150263	1	0	0.390737	1	0	-0.152879	1	0	0.0876004	1	0
Nuak2	ENSMUSG00000009772	108.658	219.835	67.1102	86.6347	100.328	101.346	73.7955	232.117	172.776	168.803	180.765	113.561	175.283	321.102	147.412	73.8445	138.553	140.142	121.34	137.418		0.362108	1	0	0.687377	1	0	-0.618118	0.793654	0	-0.292849	1	0
Tmcc2	ENSMUSG00000042066	3.13563	6.79289	1.67225	4.49358	4.16502	4.35405	3.98487	4.81473	5.77409	5.31127	2.8395	5.55461	5.22886	5.61003	5.47289	3.94441	3.54463	4.84293	5.42666	4.19452		0.257134	1	0	0.288887	1	0	-0.172962	1	0	-0.141187	1	0
Dstyk	ENSMUSG00000042046	30.5641	32.2238	22.0474	37.7765	40.7519	34.9154	23.4784	35.0233	43.585	37.7779	30.2204	28.7194	29.4297	25.4737	35.1066	23.4509	29.7124	41.0352	32.4297	30.6963		0.0961439	1	0	-0.13359	1	0	0.0779369	1	0	-0.151799	1	0
Rbbp5	ENSMUSG00000026439	26.2733	22.5864	21.7833	30.3507	32.4218	28.4465	25.2878	29.4708	33.378	29.3118	26.3161	26.5387	23.5067	22.8557	24.9617	25.5201	26.5326	32.0412	27.7845	29.9813		0.127606	1	0	-0.104118	1	0	0.191309	1	0	-0.0404138	1	0
Tmem81	ENSMUSG00000048174	3.0036	2.46242	4.66471	3.8462	2.85835	2.86123	4.78185	3.99933	3.3527	3.9535	3.29585	3.78537	2.91521	3.44913	3.82657	4.76346	5.2127	4.02136	4.77546	4.28985		0.182121	1	0	0.0408663	1	0	0.414985	0.684102	0	0.273804	1	0
Cntn2	ENSMUSG00000053024	0.0660132	0.339644	0.39606	0.456974	0.0816671	0.207336	0.258478	0.388285	0.33527	0.119803	0.101411	0.164581	0.323912	0.207779	0.133485	0.215541	0.156381	0.302683	0.303893	0.333655		-0.00211789	1	0	-0.481913	1	0	0.464938	1	0	-0.0151346	1	0
Nfasc	ENSMUSG00000026442	0.396079	0.721745	0.484074	0.723542	0.245001	0.124401	0.0861594	0.465942	0.260765	0.199672	0.101411	0.617179	0.370185	0.457114	0.71192	0.0862166	0.052127	0.605366	0.347306	0.238325		-1.19557	0.675464	0	-0.170635	1	0	-0.797368	1	0	0.226041	1	0
Lrrn2	ENSMUSG00000026443	0.0660132	0	0.0440067	0.190406	0	0.0829343	0.129239	0.388285	0.0372522	0.0399344	0	0	0.0925463	0	0	0.129325	0.052127	0.259443	0.26048	0		1.08192	1	0	-1.52567	1	0	2.67136	0.417185	0	0.0657324	1	0
Mdm4	ENSMUSG00000054387	73.6707	69.8819	65.526	79.5516	75.9912	101.304	64.6411	90.3539	98.83	82.8639	68.8072	79.575	73.8519	64.4946	71.3255	65.0073	72.1437	97.3342	63.1229	72.7845		0.263739	1	0	-0.0262919	1	0	0.0484553	1	0	-0.241575	1	0
Pik3c2b	ENSMUSG00000026447	2.90458	3.31153	1.80428	4.49358	4.20585	5.59807	3.36022	4.15465	5.62508	3.5941	3.85361	3.33277	4.21085	4.23869	4.18253	3.40555	3.70101	3.28627	3.64672	2.62158		0.409776	0.966503	0	0.242643	1	0	-0.248944	1	0	-0.416079	1	0
Ppp1r15b	ENSMUSG00000046062	115.49	104.313	93.1622	92.4611	116.335	115.818	93.2245	95.3239	105.163	100.635	103.185	89.9436	113.924	97.7808	84.3625	92.8983	103.368	100.621	84.9598	91.0879		-0.0328431	1	0	-0.0932504	1	0	-0.0487992	1	0	-0.109208	1	0
Plekha6	ENSMUSG00000041757	209.724	202.216	150.811	202.516	226.299	215.92	158.813	191.153	205.967	185.895	217.729	177.624	221.509	160.073	201.918	158.919	151.064	229.78	161.932	185.608		-0.0503326	1	0	-0.0187972	1	0	-0.141634	1	0	-0.110099	1	0
Golt1a	ENSMUSG00000103421	1.45229	1.27367	0.660101	1.02819	1.30667	1.36842	1.20623	1.0872	1.26657	1.51751	1.31834	1.06978	1.48074	1.0389	0.8899	1.18548	1.77232	0.95129	1.3024	0.85797		0.156434	1	0	0.00349939	1	0	0.062202	1	0	-0.0907134	1	0
Gm28040.1	ENSMUSG00000115958	0	0.212278	0.0880134	0	0.0408335	0.0829343	0.0215398	0.0388285	0.0372522	0	0	0.0411453	0.0462731	0.0831116	0	0.0215541	0.104254	0	0.0868266	0.09533		-0.829036	1	0	-0.784977	1	0	0.59375	1	0	0.635329	1	0
Gm28040	ENSMUSG00000098306	0	0	0	0	0	0	0	0	0	0	0	0	0	0	0	0	0	0	0	0		0	1	0	0	1	0	0	1	0	0	1	0
Kiss1	ENSMUSG00000116158	0	0	0	0	0	0	0	0	0	0	0	0	0	0	0	0	0	0	0	0		0	1	0	0	1	0	0	1	0	0	1	0
Ren1	ENSMUSG00000070645	41.8524	49.9702	25.3919	27.685	46.4686	52.8292	89.7781	53.2727	31.4036	55.3091	43.8094	36.3313	32.9927	69.5644	59.1339	90.2903	42.275	35.1977	52.7037	86.2737		0.562805	0.85983	0	0.337671	1	0	0.343446	1	0	0.118322	1	0
Etnk2	ENSMUSG00000070644	19.2098	16.3878	17.5587	13.4046	12.3726	11.984	11.373	9.35766	8.30724	9.90373	18.0004	12.5082	16.8897	14.7939	13.126	11.3806	13.1881	7.43736	9.07338	11.0583		-0.631445	0.0371049	-1	-0.0690791	1	0	-0.529739	0.169973	0	0.0325992	1	0
Sox13	ENSMUSG00000070643	35.6801	40.0356	29.9246	32.7117	38.5877	41.5916	32.5036	38.9838	37.0287	34.9825	42.1869	36.9485	37.0648	39.3533	35.952	32.7623	32.4751	31.5655	32.8639	35.7964		0.0638779	1	0	0.113806	1	0	-0.210793	1	0	-0.160866	1	0
Snrpe	ENSMUSG00000090553	39.5089	27.7235	49.6396	27.7231	29.5635	29.6905	40.8826	31.6452	29.9508	33.465	30.7782	36.7839	30.9567	34.242	34.3056	40.8882	51.2408	30.0953	37.8564	36.9881		-0.0712778	1	0	-0.059612	1	0	0.237694	1	0	0.249363	1	0
Zc3h11a	ENSMUSG00000102976	4.55491	7.09008	2.77242	6.09299	7.4317	10.4497	3.20944	7.14444	8.00922	7.74727	5.17195	5.01972	6.10805	4.19714	5.87334	3.23312	2.03295	7.39412	3.6033	4.48051		0.383801	1	0	-0.0838573	1	0	-0.345915	1	0	-0.813639	1	0
Zc3h11a.1	ENSMUSG00000116275	0	0	0	0	0	0	0	0	0	0	0	0	0	0	0	0	0	0	0	0		0	1	0	0	1	0	0	1	0	0	1	0
Gm38394	ENSMUSG00000094410	10.2651	13.3735	5.72087	19.1167	19.8043	12.689	4.60953	15.2984	27.7901	15.7741	8.06215	9.71029	8.00525	7.43849	12.2361	4.61259	3.75314	19.8474	4.99253	8.00772		0.156456	1	0	-0.586855	1	0	-0.142043	1	0	-0.885407	1	0
Lax1	ENSMUSG00000051998	0.528106	0.934022	0.484074	1.10435	0.57167	0.663475	0.753895	0.893055	1.00581	0.439278	0.557759	0.740615	0.694097	0.748004	0.934395	0.754395	0.677651	0.864809	0.911679	0.66731		0.0579615	1	0	0.0274393	1	0	0.073305	1	0	0.0428691	1	0
Atp2b4	ENSMUSG00000026463	11.9814	20.5485	10.0775	15.461	14.7817	21.2312	13.3116	21.045	22.3513	16.8124	12.3214	16.7873	16.5195	14.2952	16.4187	13.1696	14.8562	24.3011	16.9746	15.5865		0.377884	1	0	0.0683426	1	0	0.151369	1	0	-0.158164	1	0
Optc	ENSMUSG00000010311	0.0660132	0	0.0440067	0.152325	0.0816671	0.124401	0.107699	0.077657	0.186261	0	0.0507054	0.0822906	0.231366	0.166223	0.044495	0.107771	0.052127	0.0432404	0.173653	0.047665		0.489976	1	0	0.678502	1	0	-0.362376	1	0	-0.170958	1	0
Prelp	ENSMUSG00000041577	10.1	25.6432	5.41283	17.5173	18.7426	30.8101	19.3428	25.355	23.8041	19.7276	13.0313	14.1951	18.6018	13.381	17.798	19.5065	19.8082	25.2957	23.9207	16.4444		0.620344	0.582272	0	-0.00735434	1	0	0.446856	1	0	-0.180829	1	0
Fmod	ENSMUSG00000041559	7.4925	6.79289	6.29296	5.8645	6.28836	6.46888	4.71723	5.28067	5.36431	5.27134	8.61991	7.48844	5.83041	8.89294	5.11693	4.72036	5.36908	3.50248	6.42517	5.19549		-0.276766	1	0	0.134122	1	0	-0.51434	0.266	0	-0.103491	1	0
Btg2	ENSMUSG00000020423	13.0046	404.262	12.1018	18.0124	16.3334	17.0845	16.1549	19.4919	20.824	15.9738	12.727	14.0717	277.084	468.749	16.1962	16.2518	17.0976	17.1665	17.6692	17.0164		-2.37249	0.287566	0	0.766504	1	0	-3.21041	0.0338482	-1	-0.0714548	1	0
Chit1	ENSMUSG00000026450	0	0	0	0	0	0	0	0	0	0.0399344	0	0	0	0	0	0	0	0	0	0		1.36609	1	0	0	1	0	0	1	0	-1.38302	1	0
Chil1	ENSMUSG00000064246	0.132026	0.339644	0.0880134	0.190406	0.0408335	0	0.0861594	0.116485	0.0372522	0.199672	0	0.0822906	0.138819	0.332446	0.044495	0.0862166	0.469143	0.129721	0.13024	0.142995		-0.812471	1	0	-0.351213	1	0	0.549599	1	0	1.01176	1	0
Mybph	ENSMUSG00000042451	0	0	0	0	0	0	0	0	0	0.0798688	0	0	0.0462731	0	0.044495	0	0.052127	0.0432404	0	0		2.039	1	0	2.14756	1	0	-0.119742	1	0	0.143625	1	0
Adora1	ENSMUSG00000042429	3.33367	4.33047	2.20034	5.55985	3.75669	2.48803	3.4033	3.84402	3.68797	3.03501	4.91842	3.9088	2.4062	9.84873	2.7142	3.44866	3.38825	3.58896	3.73354	2.8599		-0.220292	1	0	0.311576	1	0	-0.483986	1	0	0.0478643	1	0
Myog	ENSMUSG00000026459	0	0	0	0	0	0	0	0	0	0	0	0	0	0	0	0	0	0	0	0		0	1	0	0	1	0	0	1	0	0	1	0
Ppfia4	ENSMUSG00000026458	1.4853	1.48594	1.45222	1.90406	1.87834	2.32216	3.05866	2.64034	2.79391	2.47593	1.67328	1.60467	1.98974	1.20512	2.40273	2.99603	3.12762	1.77286	3.51648	2.24026		0.700619	0.102235	0	0.109403	1	0	0.626653	0.244617	0	0.0356448	1	0
Tmem183a	ENSMUSG00000042305	97.7986	100.832	110.765	93.1846	102.86	66.5963	86.8702	76.4145	76.0689	78.9902	94.4134	105.702	100.274	105.219	99.6688	86.8632	82.517	74.1141	74.9313	79.9342		-0.392085	0.0366891	-1	-0.000177205	1	0	-0.34271	0.122141	0	0.0491961	1	0
Mgat4f	ENSMUSG00000050526	0.0990198	0	0	0	0	0	0	0	0	0	0	0	0	0	0	0	0	0	0	0		-2.49605	1	0	-2.33078	1	0	0	1	0	0	1	0
Cyb5r1	ENSMUSG00000026456	28.0886	25.0063	32.0809	28.2562	25.521	29.4002	32.956	27.2188	25.257	23.5613	28.8513	27.4439	27.0235	30.2526	26.0296	32.5683	33.2049	21.9229	25.2665	30.2196		-0.00439425	1	0	0.00680777	1	0	0.0371009	1	0	0.0483039	1	0
Adipor1	ENSMUSG00000026457	155.989	146.09	145.53	146.194	149.083	127.304	143.348	127.474	133.884	124.236	156.122	142.898	149.647	163.564	143.274	143.227	137.928	128.251	128.026	134.463		-0.178645	1	0	0.0242072	1	0	-0.168961	1	0	0.0338906	1	0
Klhl12	ENSMUSG00000026455	25.9102	27.7235	29.2645	29.7795	26.7868	24.7144	25.3093	25.2773	25.5922	26.0772	25.9104	25.7981	24.7099	30.502	25.0952	25.4339	27.1581	25.0362	24.3983	27.0261		-0.135038	1	0	-0.0784027	1	0	-0.0338617	1	0	0.0227706	1	0
Rabif	ENSMUSG00000042229	25.2831	25.4309	26.9761	29.9699	28.461	26.3731	26.8602	25.588	27.4549	28.2735	25.8597	25.6747	26.0055	25.6399	25.9406	26.8565	26.5326	25.7281	26.7426	24.8811		-0.0166371	1	0	-0.0760902	1	0	0.0185665	1	0	-0.0408883	1	0
Mgat4e	ENSMUSG00000046367	0	0	0	0	0	0	0	0	0.0745044	0.0399344	0	0	0.0925463	0	0	0	0	0	0	0		2.53231	1	0	2.15871	1	0	-2.18366	1	0	-2.55537	1	0
Kdm5b	ENSMUSG00000042207	20.6291	28.8273	18.1308	22.2775	26.256	22.9313	23.5215	25.1609	25.555	26.796	26.3161	23.4117	21.5633	24.5179	23.9828	23.6233	22.2582	24.2146	24.4417	24.4522		0.0942778	1	0	0.0450506	1	0	-0.00929948	1	0	-0.0585258	1	0
Syt2	ENSMUSG00000026452	0.0990198	0.339644	0.220034	0.418893	0.0816671	0.124401	0.129239	0.194142	0.33527	0.279541	0.202821	0.205726	0.416458	0.0415558	0.08899	0.129325	0.052127	0.0864809	0.0434133	0.142995		-0.138852	1	0	-0.277469	1	0	-0.948107	1	0	-1.09205	1	0
Ppp1r12b	ENSMUSG00000073557	15.4471	20.973	13.4661	20.8685	18.7426	22.0191	15.4225	18.327	21.6435	18.2101	15.668	16.9519	19.7586	14.3368	14.1939	15.6699	14.5434	18.2042	12.8937	15.5388		0.0938145	1	0	-0.145642	1	0	-0.0735011	1	0	-0.312968	1	0
Ube2t	ENSMUSG00000026429	0.396079	0.636833	0.39606	0.304649	0.204168	0.58054	0.796974	0.50477	0.223513	0.399344	0.709875	0.69947	0.462731	0.374002	0.311465	0.754395	0.312762	0.475645	0.434133	0.76264		0.410346	1	0	0.396116	1	0	0.140563	1	0	0.127131	1	0
Lgr6	ENSMUSG00000042793	0.264053	0.424556	0.220034	1.02819	0.163334	0.165869	0.323098	0.465942	0.372522	0.35941	0.253527	0.617179	0.231366	0.872672	0.35596	0.323312	0.208508	0.302683	0.998506	0.38132		-0.316399	1	0	0.157799	1	0	-0.0922171	1	0	0.382181	1	0
Ptpn7	ENSMUSG00000031506	1.0232	1.31612	0.572087	1.06627	0.939171	1.65869	1.61549	2.09674	0.968557	1.19803	1.16622	0.946342	0.786643	0.914228	2.18026	1.65967	1.45956	1.8161	1.86677	1.28696		0.612129	0.723361	0	0.279189	1	0	0.436926	1	0	0.104345	1	0
Arl8a	ENSMUSG00000026426	73.1756	79.5617	73.7552	70.7548	74.3987	74.1433	77.5865	73.114	62.8817	72.2413	76.9707	76.2422	81.2093	79.5794	71.8594	77.6811	69.6416	65.8119	62.3415	76.836		-0.0456854	1	0	0.0542309	1	0	-0.130672	1	0	-0.0307563	1	0
Gpr37l1	ENSMUSG00000026424	0.0330066	0.0424556	0	0.152325	0.0408335	0.0414672	0.0646195	0.077657	0.149009	0.0399344	0	0.123436	0.138819	0	0.08899	0.0646624	0.052127	0	0.26048	0		0.418891	1	0	0.348622	1	0	0.0885108	1	0	0.0224014	1	0
Elf3	ENSMUSG00000003051	14.952	16.4303	16.3705	12.6049	10.0451	8.62517	13.1393	13.2017	9.72282	9.9836	11.358	15.5118	17.2599	26.471	11.6132	13.1049	14.3349	8.17244	11.6348	12.2499		-0.362713	1	0	0.224888	1	0	-0.46727	0.75745	0	0.120323	1	0
Rnpep	ENSMUSG00000041926	40.8622	40.6724	52.368	42.689	40.5477	35.7032	37.9317	42.1677	41.6479	39.6548	40.9699	44.9306	42.525	43.0934	45.1624	38.3879	43.109	40.5595	41.9372	41.5639		-0.13936	1	0	-0.00242481	1	0	-0.0770451	1	0	0.0598891	1	0
Timm17a	ENSMUSG00000062580	103.641	91.9587	129.248	90.5951	92.5288	83.0173	115.389	94.1202	88.2132	99.5964	96.0867	103.645	105.965	108.959	91.5707	116.241	116.921	92.4048	92.5137	107.342		-0.0800614	1	0	-0.00477529	1	0	0.0537807	1	0	0.129067	1	0
Lmod1	ENSMUSG00000048096	2.31046	5.26449	1.18818	2.05638	3.38918	4.72726	2.3263	2.29088	3.4272	2.5558	3.14373	2.83902	3.84067	2.07779	2.53622	2.45717	2.39784	3.8484	3.6033	1.71594		0.106447	1	0	0.0228622	1	0	-0.0403075	1	0	-0.123898	1	0
Shisa4	ENSMUSG00000041889	6.76635	10.2318	5.85289	5.40753	5.67586	6.30301	7.88358	5.94076	6.0721	5.51095	6.33817	8.43478	8.93071	10.1396	6.40728	7.69483	8.80946	5.40505	7.20661	6.24412		-0.0927176	1	0	0.24844	1	0	-0.187925	1	0	0.153244	1	0
Ipo9	ENSMUSG00000041879	38.5847	44.7906	40.0901	49.7721	43.2019	43.0014	40.2364	43.4491	45.5222	42.9295	38.1304	40.4047	39.6098	39.6858	38.7551	40.1338	36.8538	44.7971	39.3759	41.1826		-0.00902902	1	0	-0.138539	1	0	0.0417381	1	0	-0.0877736	1	0
Nav1	ENSMUSG00000009418	6.0072	11.0384	4.22464	10.0915	9.39171	10.2009	6.95737	7.99867	10.4679	8.14662	7.09875	8.02333	6.47824	8.02027	7.25269	6.74645	5.62971	8.17244	6.51199	7.10209		0.101048	1	0	-0.143224	1	0	-0.109972	1	0	-0.354269	1	0
Csrp1	ENSMUSG00000026421	37.1654	90.8549	32.521	43.1079	55.5336	48.1848	51.6741	50.71	42.84	42.5701	49.0321	42.2974	80.8392	113.073	49.256	51.6006	54.3163	35.8463	57.2187	46.7117		-0.134979	1	0	0.368308	1	0	-0.445187	1	0	0.0581002	1	0
Phlda3	ENSMUSG00000041801	9.34087	9.38268	6.42498	13.4807	6.16586	7.54702	7.47433	7.37741	5.32706	5.23141	6.54099	6.04836	8.19034	9.14228	5.07243	7.34996	9.74774	8.04272	10.8099	5.76747		-0.442463	0.933578	0	-0.35694	1	0	0.251458	1	0	0.336973	1	0
Tnni1	ENSMUSG00000026418	0.0330066	0.0849111	0.0440067	0.0380812	0	0.124401	0.107699	0	0.149009	0	0.202821	0.0822906	0.0925463	0	0	0.107771	0.052127	0	0	0.238325		0.909518	1	0	0.807488	1	0	0.132701	1	0	0.0413143	1	0
Lad1	ENSMUSG00000041782	107.403	229.982	155.3	132.751	95.183	196.015	156.616	240.698	225.115	148.236	188.776	131.624	201.334	146.526	213.398	157.173	223.729	152.941	255.487	144.759		0.42384	0.880745	0	0.291038	1	0	0.0832788	1	0	-0.0495221	1	0
Tnnt2	ENSMUSG00000026414	0.264053	0.679289	0.220034	0.190406	0.204168	0.787876	0.323098	0.582427	0.409774	0.519147	0.507054	0.0822906	0.509004	0.374002	0.489445	0.323312	0.573397	0.302683	0.520959	0.428985		0.72622	1	0	0.323434	1	0	0.115687	1	0	-0.286375	1	0
Pkp1	ENSMUSG00000026413	0.0660132	0.0424556	0	0.0761623	0.163334	0.124401	0.129239	0.0388285	0.223513	0.0399344	0.152116	0.205726	0.0462731	0.124667	0.044495	0.129325	0.052127	0	0.13024	0.047665		0.653078	1	0	0.67324	1	0	-0.511457	1	0	-0.489477	1	0
Igfn1	ENSMUSG00000051985	0.429086	0.849111	0.352054	0.571218	0.449169	0.58054	0.366177	0.310628	0.409774	0.399344	0.608464	0.69947	0.323912	0.332446	0.71192	0.36642	0.677651	0.432404	0.607786	0.333655		-0.365986	1	0	0.0183454	1	0	-0.180262	1	0	0.203912	1	0
Tmem9	ENSMUSG00000026411	75.6511	55.914	74.5474	63.1386	61.2503	58.9248	81.0114	66.552	60.6838	67.9683	70.8354	66.4496	70.3352	65.2426	57.4875	80.6771	78.0341	64.8607	66.4657	73.9284		0.0207234	1	0	-0.000964881	1	0	0.140247	1	0	0.11856	1	0
Ascl5	ENSMUSG00000097918	0	0	0	0	0	0	0.0215398	0	0	0	0	0	0	0.0415558	0	0.0215541	0	0	0	0		1.27333	1	0	1.43126	1	0	-0.19447	1	0	0.0879049	1	0
Cacna1s	ENSMUSG00000026407	0.0660132	0.0424556	0	0	0	0	0	0.0388285	0.149009	0.159738	0	0	0	0	0	0	0.052127	0.0432404	0.0434133	0.047665		1.32819	1	0	-2.44341	1	0	2.87493	1	0	-0.918755	1	0
Kif21b	ENSMUSG00000041642	1.78236	4.67011	1.18818	2.85609	2.12334	4.22965	2.02475	4.42645	3.3527	2.31619	1.82539	1.64581	2.4062	3.11669	3.07016	1.96143	2.03295	2.81063	1.77994	2.8599		0.368879	1	0	-0.0618909	1	0	-0.0807986	1	0	-0.511622	1	0
Mroh3	ENSMUSG00000087230	0.297059	0.254733	0.484074	0.304649	0.285835	0.373204	0.538496	0.660084	0.894052	0.838622	0.202821	0.987487	0.231366	0.290891	0.71192	0.646624	0.104254	0.908049	0.434133	0.714975		1.01454	0.620431	0	0.591306	1	0	0.214422	1	0	-0.207581	1	0
Inava	ENSMUSG00000041605	9.67093	32.6483	17.6907	16.7557	12.7401	14.0988	16.241	21.7051	20.4514	19.6877	8.82273	16.129	16.7046	29.4215	20.0672	16.0794	14.9083	19.7176	20.3174	19.5427		0.0431916	1	0	0.027897	1	0	-0.0102454	1	0	-0.0255394	1	0
Gpr25	ENSMUSG00000052759	0	0.0424556	0	0	0.163334	0	0.0215398	0	0.0745044	0	0	0	0	0	0	0.0431083	0	0.0432404	0	0		-0.872331	1	0	-3.12227	1	0	2.32542	1	0	0.03492	1	0
Camsap2	ENSMUSG00000041570	38.9148	42.8801	32.3449	47.7919	50.6336	43.8308	32.439	36.4211	50.1787	44.9661	38.3333	35.4261	36.7409	33.9095	39.5561	32.1372	30.4943	48.9049	35.1214	35.1768		-0.0333883	1	0	-0.208686	1	0	-0.0169079	1	0	-0.192209	1	0
Ddx59	ENSMUSG00000026404	11.9154	9.63741	10.7816	10.6246	10.6984	8.91544	10.8561	9.08587	9.27579	10.6225	11.4087	12.1379	10.5965	10.7214	10.5008	10.7771	10.4254	12.1506	9.8114	10.4386		-0.136312	1	0	0.0439617	1	0	-0.0461523	1	0	0.134123	1	0
Kif14	ENSMUSG00000041498	0.19804	0.339644	0.220034	0.152325	0	0.0829343	0.236938	0.116485	0.186261	0.0399344	0.152116	0.0822906	0.138819	0.207779	0.222475	0.237096	0.104254	0.0864809	0	0.142995		-0.349317	1	0	-0.168688	1	0	-0.335552	1	0	-0.15671	1	0
Zfp281	ENSMUSG00000041483	14.1928	12.9065	12.2779	17.2508	15.0676	18.2456	13.6993	15.4149	19.8554	18.7692	12.22	12.6316	12.8177	11.3863	15.2173	13.6222	15.1168	17.7286	12.503	14.0612		0.259063	1	0	-0.158478	1	0	0.183145	1	0	-0.234397	1	0
Nr5a2	ENSMUSG00000026398	0.363073	0.7642	0.13202	0.0380812	0.775837	0.29027	0.150779	0.465942	0.298017	0.119803	0.253527	0.205726	0.416458	0.249335	0.578435	0.150879	0.104254	0.172962	0.651199	0.333655		-0.652354	1	0	-0.276562	1	0	-0.281562	1	0	0.0932237	1	0
Ptprc	ENSMUSG00000026395	8.25165	17.1096	5.80889	12.4906	16.7418	16.7527	12.4716	19.8414	20.973	14.2166	11.8143	9.01082	13.8819	11.7603	15.2173	12.4367	12.8754	16.4314	19.4057	12.4882		0.479533	0.919548	0	0.0304401	1	0	0.255289	1	0	-0.193793	1	0
Atp6v1g3	ENSMUSG00000026394	35.3171	37.6581	52.1039	39.3759	38.2202	28.6123	39.9564	40.4205	25.704	36.3802	38.7896	43.902	45.7179	52.3603	32.5703	39.595	47.8004	48.2563	51.7052	41.7069		-0.243358	1	0	0.0746397	1	0	0.101749	1	0	0.41975	1	0
Nek7	ENSMUSG00000026393	100.373	128.216	104.384	147.679	138.099	102.424	98.4371	111.943	119.468	116.089	102.425	122.613	117.117	120.803	131.705	98.524	93.5679	123.797	100.892	97.9039		-0.174365	1	0	-0.0571024	1	0	-0.208482	1	0	-0.091221	1	0
Lhx9	ENSMUSG00000019230	0.132026	0	0	0	0	0	0	0	0.0372522	0.0399344	0	0	0	0	0	0	0.052127	0	0	0		-0.801669	1	0	-2.69695	1	0	1.41409	1	0	-0.552938	1	0
X2310009B15Rik	ENSMUSG00000079283	6.33727	2.97189	6.73303	4.22701	4.41002	4.89313	6.33272	4.58176	4.24675	4.75219	5.17195	6.00721	4.9975	5.40225	5.16142	6.4878	5.73397	4.79969	6.12127	5.38615		0.0119135	1	0	0.114733	1	0	0.0961964	1	0	0.199045	1	0
Dennd1b	ENSMUSG00000056268	21.3883	20.973	21.5193	26.2379	23.6018	22.2679	19.4936	20.6956	22.2768	23.4016	20.0793	19.5029	20.4065	22.8141	19.4443	19.7005	22.8837	22.4418	17.5824	17.2071		-0.0740348	1	0	-0.153341	1	0	-0.035585	1	0	-0.114898	1	0
Crb1	ENSMUSG00000063681	0.132026	0.0849111	0.13202	0.418893	0.245001	2.73683	3.68331	2.98979	4.24675	4.75219	0.253527	0.246872	0.185093	0.124667	0.311465	3.49177	2.13721	4.45377	2.04042	4.57584		4.14517	1.33745e-26	1	0.128038	1	0	3.87487	1.26769e-22	1	-0.138534	1	0
Zbtb41	ENSMUSG00000033964	41.3903	40.4177	35.3374	51.2573	53.9819	42.1721	37.0916	43.0996	62.8072	50.7566	41.2742	37.6479	40.5815	35.8211	43.4271	37.3533	37.3229	59.1962	39.8534	43.1368		0.0846003	1	0	-0.162356	1	0	0.125606	1	0	-0.121351	1	0
Aspm	ENSMUSG00000033952	0.660132	0.551922	0.440067	1.06627	1.18417	0.58054	0.495417	0.77657	0.670539	0.758753	0.709875	0.946342	0.74037	0.623337	0.489445	0.474191	0.52127	0.691847	1.12875	0.619645		-0.270854	1	0	-0.154571	1	0	-0.0540438	1	0	0.0620469	1	0
F13b	ENSMUSG00000026368	174.77	132.334	130.172	150.116	153.657	175.24	178.738	183.969	221.688	205.542	174.325	145.86	161.863	103.183	153.73	179.287	196.05	223.553	194.795	194.044		0.380979	0.237512	0	-0.00444117	1	0	0.418676	0.123745	0	0.0332573	1	0
Cfhr1	ENSMUSG00000057037	0	0	0	0.0380812	0	0	0.0215398	0	0.0372522	0	0	0.288017	0	0	0	0.0215541	0	0	0.0434133	0.09533		0.486615	1	0	2.30944	1	0	-0.820536	1	0	1.0578	1	0
Gm4788	ENSMUSG00000070594	0	0	0	0	0.285835	0.0414672	0.0215398	0	0.0372522	0	0	0.246872	0	0	0	0.0862166	0	0	0	0		-1.31543	1	0	-0.156644	1	0	-1.08164	1	0	0.0623973	1	0
Cfhr2	ENSMUSG00000033898	0.0660132	0.254733	0.0440067	0.0761623	0.0816671	0.0829343	0.172319	0.0388285	0.409774	0.159738	0.253527	0.452598	0.0462731	0.124667	0.133485	0.344866	0.208508	0.0864809	0.217066	0.238325		0.733805	1	0	0.947884	1	0	0.153087	1	0	0.372259	1	0
Cfh	ENSMUSG00000026365	90.4711	236.477	50.6957	183.17	217.357	232.755	153.364	241.668	256.22	239.766	126.155	124.588	181.02	160.821	186.434	153.444	161.177	167.643	215.677	174.692		0.530128	0.858612	0	0.00160926	1	0	0.163666	1	0	-0.364852	1	0
Kcnt2	ENSMUSG00000052726	1.5183	2.37751	0.836127	1.86598	2.16418	2.4051	1.31393	2.40737	2.94292	2.19639	1.72398	1.44008	2.08229	2.49335	1.64632	1.25014	1.56381	1.55666	1.64971	1.33462		0.348537	1	0	0.0996041	1	0	-0.360607	1	0	-0.609659	1	0
Cdc73	ENSMUSG00000026361	32.5775	31.3747	27.8562	41.737	40.3844	37.1131	31.9221	37.4695	39.7481	38.2571	28.2936	31.5996	30.9105	30.6682	33.0598	31.8786	33.2049	43.0242	34.774	35.3198		0.0840969	1	0	-0.170647	1	0	0.204752	1	0	-0.0499927	1	0
B3galt2	ENSMUSG00000033849	1.18824	0.721745	0.13202	3.00841	0.857504	0.622007	1.01237	1.39783	1.34108	1.03829	0.709875	0.534889	0.74037	0.623337	1.15687	1.01304	1.40743	2.33498	0.911679	1.0963		-0.13345	1	0	-0.655587	1	0	0.837565	1	0	0.315446	1	0
Glrx2	ENSMUSG00000018196	39.3769	31.7568	44.8868	40.1376	36.4643	40.7208	43.3597	34.5574	35.4268	39.4152	40.0065	39.8286	35.8154	38.2313	36.6194	43.0436	40.0856	40.7325	39.2456	38.561		0.00713453	1	0	-0.0160101	1	0	0.0828709	1	0	0.0597273	1	0
Ro60	ENSMUSG00000018199	21.1572	21.8646	18.5268	28.4086	28.2568	25.5438	24.5339	26.0927	32.7819	31.1888	22.2089	21.4778	21.1005	18.9494	21.8026	24.5502	24.3433	31.1331	23.4432	23.3082		0.244499	1	0	-0.164098	1	0	0.264747	1	0	-0.14385	1	0
Uchl5	ENSMUSG00000018189	27.7255	25.4309	33.5331	23.8007	25.276	26.8707	29.9404	25.1997	22.0905	27.6745	25.4541	27.3205	28.0878	26.9282	27.4979	29.8525	31.6932	23.4363	28.4357	32.1739		-0.0416504	1	0	-0.00455329	1	0	0.105428	1	0	0.142527	1	0
Rgs2	ENSMUSG00000026360	19.6059	35.2381	11.5298	11.4244	14.8634	28.2806	19.0843	19.7249	22.0533	17.651	21.8033	14.6066	37.3887	31.7486	17.1751	19.2263	30.39	18.8096	25.0061	20.3053		0.204533	1	0	0.405305	1	0	-0.110366	1	0	0.0904171	1	0
Rgs13	ENSMUSG00000051079	0	0	0	0	0.0408335	0	0	0	0	0	0	0	0	0	0	0	0	0	0	0		-1.46031	1	0	-1.33539	1	0	0	1	0	0	1	0
Rgs1	ENSMUSG00000026358	0.396079	2.2926	0	0.190406	0.449169	0.331737	0.473877	1.0872	0.596035	0.479213	0.405643	0.123436	2.5913	1.66223	0.756415	0.452637	0.729778	1.12425	0.911679	0.333655		-0.161532	1	0	0.734736	1	0	-0.641556	1	0	0.254923	1	0
Rgs21	ENSMUSG00000098509	0	0	0	0	0	0	0	0	0	0	0	0	0	0	0	0	0	0	0	0		0	1	0	0	1	0	0	1	0	0	1	0
Rgs18	ENSMUSG00000026357	0.0330066	0.254733	0.0880134	0.0761623	0.163334	0.124401	0.215398	0.349456	0.298017	0.199672	0.152116	0.164581	0.0462731	0.0415558	0.17798	0.193987	0.364889	0.345924	0.347306	0.142995		0.967293	1	0	-0.0356821	1	0	1.18931	0.617126	0	0.190019	1	0
Brinp3	ENSMUSG00000035131	0	0	0	0	0	0	0	0	0	0	0	0	0	0	0	0	0	0	0	0		0	1	0	0	1	0	0	1	0	0	1	0
Pla2g4a	ENSMUSG00000056220	5.9742	8.19392	4.22464	8.14937	7.84004	7.54702	6.52657	6.71733	8.64251	7.74727	6.23676	6.37752	6.98724	7.02293	5.51738	6.46624	7.55841	6.91847	7.85781	6.10112		0.110204	1	0	-0.0972076	1	0	0.116312	1	0	-0.0911013	1	0
Ptgs2	ENSMUSG00000032487	0.330066	2.16523	0	0.723542	0.204168	0.165869	0.258478	0.155314	0.149009	0.559081	0.101411	0.205726	1.24937	6.19181	0.26697	0.25865	0.469143	0.129721	0.0434133	0.428985		-1.3938	1	0	1.22561	1	0	-2.5812	0.258193	0	0.0364928	1	0
Pdc	ENSMUSG00000006007	0	0	0	0	0	0	0	0	0	0	0	0	0	0.124667	0	0	0	0	0	0		0	1	0	2.56281	1	0	-2.58964	1	0	0	1	0
Odr4	ENSMUSG00000006010	60.9632	55.5319	54.2163	59.0258	64.517	57.6808	53.5265	55.4471	58.8212	63.6155	57.4999	61.8825	53.1678	51.8201	61.8926	53.2172	56.8184	59.5853	52.9642	53.1465		-0.0261821	1	0	-0.0398886	1	0	-0.0543953	1	0	-0.0681029	1	0
Tpr	ENSMUSG00000006005	86.6093	93.9966	76.0436	102.857	104.82	93.467	75.7556	98.8573	104.157	97.6396	86.6555	82.9077	85.2351	86.9347	88.2336	76.8836	79.3894	106.069	82.4418	88.3709		0.0165894	1	0	-0.110979	1	0	0.0103735	1	0	-0.117196	1	0
Prg4	ENSMUSG00000006014	0.627125	0.806656	0.352054	0.64738	0.326668	0.539073	0.538496	0.815398	0.484278	0.319475	1.16622	0.452598	0.370185	0.374002	0.578435	0.538853	0.886158	1.03777	0.651199	0.85797		-0.0389105	1	0	0.0627297	1	0	0.425774	1	0	0.527896	1	0
Hmcn1	ENSMUSG00000066842	0.858172	0.636833	1.49623	1.29476	1.14334	1.11961	0.538496	0.815398	0.894052	0.878557	0.608464	0.493743	0.647824	0.914228	0.80091	0.560408	0.469143	0.389164	0.434133	0.333655		-0.377536	1	0	-0.636033	1	0	-0.623195	0.899187	0	-0.882924	1	0
Gm47985	ENSMUSG00000114212	0.561112	0.594378	1.49623	0.533136	0.326668	0.331737	0.818514	0.349456	0.409774	0.439278	0.76058	0.905196	0.323912	1.45445	0.311465	0.797503	0.052127	0.0864809	0	0.238325		-0.550418	1	0	0.105839	1	0	-1.52664	0.356652	0	-0.872297	1	0
Gm8947	ENSMUSG00000114943	4.78596	2.92943	9.28542	4.60782	4.49169	4.39552	3.98487	3.26159	4.3585	4.07331	4.41137	4.27911	2.26738	4.48803	2.89218	3.79353	3.44038	2.16202	2.43114	4.33752		-0.376808	1	0	-0.506237	1	0	-0.180299	1	0	-0.309844	1	0
Gm47995	ENSMUSG00000114694	0.396079	0.212278	0.836127	0.380812	0.285835	0.165869	0.732355	0.194142	0.33527	0.35941	0.202821	0.452598	0.231366	0.748004	0.17798	0.62507	0.312762	0.0432404	0.173653	0.28599		-0.183585	1	0	-0.195121	1	0	-0.270423	1	0	-0.282711	1	0
X3110040M04Rik	ENSMUSG00000114582	0.594119	0.3821	1.27619	0.456974	0.163334	0.373204	0.689275	0.232971	0.33527	0.279541	0.101411	0.452598	0.323912	0.748004	0.400455	0.775949	0.104254	0.605366	0.173653	0.142995		-0.547178	1	0	-0.478636	1	0	-0.109836	1	0	-0.0420409	1	0
Gm47996	ENSMUSG00000114591	0	0.0424556	0.26404	0.0761623	0.0816671	0.124401	0.366177	0.116485	0.149009	0.0798688	0.152116	0.0822906	0	0.207779	0.044495	0.452637	0	0.216202	0	0.19066		0.917809	1	0	0.112857	1	0	0.88609	1	0	0.0860398	1	0
Ivns1abp	ENSMUSG00000023150	633.1	635.135	614.026	676.436	638.882	717.175	701.273	728.966	802.337	828.239	600.047	639.027	603.772	600.98	599.793	702.471	686.199	788.23	637.133	707.921		0.240592	0.461613	0	-0.07119	1	0	0.210583	0.699235	0	-0.101199	1	0
Swt1	ENSMUSG00000052748	18.0216	17.0247	15.0063	19.9545	20.9068	17.3333	16.5426	18.793	22.3513	21.7243	17.899	15.6352	15.6403	15.5003	16.4187	16.3811	17.1498	22.7445	16.7575	20.1623		0.0877987	1	0	-0.165973	1	0	0.199714	1	0	-0.0540582	1	0
Trmt1l	ENSMUSG00000053286	30.3661	19.9541	27.6802	28.9417	35.076	29.2344	27.3987	30.1697	31.2546	29.4716	31.9444	33.0808	27.5788	24.0608	30.1676	27.0936	28.9826	31.2628	31.0405	27.7887		0.0540046	1	0	0.0474112	1	0	-0.00685709	1	0	-0.0134496	1	0
Rnf2	ENSMUSG00000026484	24.788	28.4028	24.6438	29.0559	23.8876	22.6411	24.4262	24.3843	26.5981	30.9891	21.347	26.5387	25.4039	26.0555	25.1842	24.5071	25.3858	25.4686	22.5315	24.9765		-0.0197388	1	0	-0.0698808	1	0	-0.0202995	1	0	-0.070444	1	0
Fam129a	ENSMUSG00000026483	10.3641	16.9822	8.31727	15.499	13.5976	18.4944	15.961	17.8611	20.0044	20.9256	9.68472	10.9035	11.3369	14.5445	11.8802	15.8854	13.8136	21.6635	15.1947	16.4444		0.52504	0.224752	0	-0.149153	1	0	0.507524	0.274213	0	-0.166658	1	0
Edem3	ENSMUSG00000043019	75.7502	78.373	63.3697	103.39	101.512	75.8434	56.9514	76.4921	109.708	78.5509	66.5254	69.3298	72.4637	64.5362	78.6227	56.6658	55.7237	100.88	62.602	64.9674		-0.087917	1	0	-0.265205	1	0	-0.0445371	1	0	-0.221828	1	0
X1700025G04Rik	ENSMUSG00000032666	4.12583	5.68905	2.81643	4.30317	5.47169	5.14193	4.04949	4.46528	4.73103	4.63239	4.41137	3.78537	4.25713	4.03091	4.71647	4.13839	4.0659	4.0646	5.38325	4.48051		0.0348288	1	0	-0.0808914	1	0	0.0615932	1	0	-0.0541328	1	0
Tsen15	ENSMUSG00000014980	13.3017	11.2932	14.6982	13.3284	11.8009	14.2647	15.2071	13.59	13.15	13.418	12.9299	14.2774	13.0027	12.3421	13.304	15.1526	15.7945	15.9557	14.8908	14.8238		0.113841	1	0	0.0318788	1	0	0.217583	1	0	0.135632	1	0
Colgalt2	ENSMUSG00000032649	13.4337	12.397	10.6496	13.7854	9.92255	12.1084	9.92987	12.5416	12.1815	12.3397	14.1975	13.3722	12.9102	14.9601	12.5476	10.0227	13.9179	10.9831	11.1572	12.5359		-0.0309429	1	0	0.174144	1	0	-0.21926	1	0	-0.0141733	1	0
Rgl1	ENSMUSG00000026482	195.663	205.782	246.306	224.222	313.602	241.919	256.518	233.126	240.351	179.904	266.761	180.998	196.383	225.69	181.673	257.076	191.358	183.988	174.218	242.138		-0.0415165	1	0	-0.173152	1	0	-0.00341827	1	0	-0.135054	1	0
Apobec4	ENSMUSG00000055547	0	0	0	0	0	0	0.0215398	0	0	0	0	0	0	0	0	0	0	0	0	0		1.27307	1	0	0	1	0	0	1	0	-1.28982	1	0
Arpc5	ENSMUSG00000008475	144.47	138.32	160.757	135.759	137.65	129.792	162.432	142.345	135.71	144.443	136.144	133.722	141.318	144.49	145.321	162.798	163.053	141.137	151.339	154.053		-0.00405716	1	0	-0.0324023	1	0	0.139987	1	0	0.111642	1	0
Ncf2	ENSMUSG00000026480	2.54151	6.15606	2.77242	3.54155	3.71585	4.39552	4.17873	6.63967	4.24675	4.07331	3.90431	3.00361	6.06178	5.31914	3.64859	4.22461	5.52546	4.45377	5.51349	3.76554		0.330745	1	0	0.230686	1	0	0.095897	1	0	-0.00411023	1	0
Smg7	ENSMUSG00000042772	69.5779	76.1228	63.5017	76.1623	85.0563	73.6457	61.0439	72.9587	79.9059	79.4694	69.1621	80.6448	73.0653	72.4318	79.2456	60.8473	60.78	88.5132	69.2008	67.303		-0.0138402	1	0	0.016113	1	0	-0.11211	1	0	-0.0821577	1	0
Nmnat2	ENSMUSG00000042751	0.264053	0.212278	0.0880134	0.190406	0.245001	0.0829343	0.193859	0.349456	0.149009	0.159738	0.304232	0.164581	0.231366	0.374002	0.133485	0.215541	0.208508	0.0864809	0.173653	0.09533		-0.105011	1	0	0.241511	1	0	-0.554725	1	0	-0.209084	1	0
Lamc2	ENSMUSG00000026479	14.4569	20.8032	11.8378	13.4427	14.0059	14.0159	11.9115	14.8713	14.2676	11.3813	14.451	13.4545	14.7149	21.6506	11.2572	11.9194	13.5009	14.5288	9.85482	11.0583		-0.16653	1	0	0.0196661	1	0	-0.312469	1	0	-0.126286	1	0
Lamc1	ENSMUSG00000026478	29.3759	39.3988	22.0914	36.7483	34.5043	37.6107	34.3345	39.1779	41.6107	35.7013	31.843	32.3402	33.7331	37.234	32.9708	34.2926	32.1102	39.9109	32.1692	34.7955		0.21649	1	0	0.0525132	1	0	0.0435478	1	0	-0.120427	1	0
Shcbp1l	ENSMUSG00000042708	0.0330066	0.0849111	0	0.0761623	0	0.0414672	0.107699	0.0388285	0	0.0399344	0.0507054	0.0411453	0	0	0.044495	0.0862166	0.260635	0.0864809	0.0434133	0.047665		0.360425	1	0	-0.472702	1	0	1.72061	0.950762	0	0.897621	1	0
Dhx9	ENSMUSG00000042699	138.232	168.803	116.09	164.434	169.949	150.484	143.585	159.119	177.879	175.192	133	118.128	154.228	121.01	139.803	143.27	116.973	184.853	140.051	147.094		0.0898412	1	0	-0.185459	1	0	0.136622	1	0	-0.138679	1	0
Npl	ENSMUSG00000042684	27.2965	25.2611	24.4677	38.8047	34.6268	67.0939	96.8432	81.4622	99.8358	91.4897	31.3866	31.435	45.8567	13.4225	38.2657	96.6919	101.595	99.7125	108.229	106.674		1.53724	1.39039e-09	1	0.0914451	1	0	1.67749	1.87459e-11	1	0.231715	1	0
Rgs8	ENSMUSG00000042671	0	0	0	0	0	0	0	0	0	0	0	0	0	0	0	0	0	0	0	0		0	1	0	0	1	0	0	1	0	0	1	0
Rgs16	ENSMUSG00000026475	0.396079	0.339644	0.26404	0.0761623	0.163334	0.456139	0.516956	0.427113	0.223513	0.0399344	0.304232	0.246872	0.462731	0.581781	0.311465	0.538853	0.625524	0.518885	0.347306	0.28599		0.448959	1	0	0.605225	1	0	0.283205	1	0	0.441261	1	0
Rnasel	ENSMUSG00000066800	5.05001	6.24097	4.09262	6.20723	6.49253	7.09089	4.50183	6.75616	6.89165	5.31127	5.93253	6.13065	5.55278	4.52958	5.16142	4.61259	6.62012	6.18338	5.20959	5.33848		0.115029	1	0	-0.0414628	1	0	0.0277723	1	0	-0.128724	1	0
Rgsl1	ENSMUSG00000042641	0.0660132	0.0849111	0.352054	0.152325	0	0.0829343	0	0.194142	0.0372522	0	0	0.0822906	0.138819	0.207779	0.133485	0	0	0.0864809	0	0.142995		-1.07402	1	0	-0.17094	1	0	-1.3519	1	0	-0.462056	1	0
Teddm2	ENSMUSG00000045968	1.12222	0.934022	1.14417	0.875867	1.14334	0.995212	0.775435	1.359	1.37833	1.07823	1.52116	1.48123	1.15683	1.12201	1.24586	0.775949	1.04254	1.16749	0.781439	1.66828		0.0775453	1	0	0.318694	1	0	-0.293585	1	0	-0.0524068	1	0
Teddm1b	ENSMUSG00000043282	0	0	0	0	0	0	0.0430797	0	0	0.0399344	0	0	0	0	0	0.0646624	0	0	0	0		2.37138	1	0	0	1	0	2.25279	1	0	0.0205032	1	0
Teddm1a	ENSMUSG00000047053	0	0	0	0	0	0	0	0	0	0	0	0	0	0	0	0	0	0	0	0		0	1	0	0	1	0	0	1	0	0	1	0
Glul	ENSMUSG00000026473	599.433	403.498	376.697	350.042	519.893	622.09	489.902	457.322	498.844	477.655	536.97	370.308	549.771	285.945	368.73	492.663	556.56	511.318	530.988	512.637		0.178409	1	0	-0.0913469	1	0	0.302442	1	0	0.0326862	1	0
Zfp648	ENSMUSG00000066797	0.528106	1.01893	0.39606	0.456974	0.980005	2.28069	0.753895	2.13557	1.82536	0.918491	0.76058	0.493743	0.555278	0.706449	0.756415	0.88372	0.729778	1.77286	1.04192	0.9533		1.21321	0.0460037	1	-0.0438055	1	0	0.714201	0.935544	0	-0.542409	1	0
Cacna1e	ENSMUSG00000004110	0.924185	0.976478	0.484074	0.837786	0.530836	1.20255	0.624656	1.12603	0.707791	0.239606	0.304232	0.822906	0.509004	0.457114	0.35596	0.62507	1.3553	1.08101	0.824853	0.524315		0.0377379	1	0	-0.604757	1	0	0.808638	0.694908	0	0.166176	1	0
Ier5	ENSMUSG00000056708	9.93499	38.677	12.806	22.7345	15.4759	15.5087	21.3029	17.8999	15.7949	16.1734	11.9158	19.5852	23.0903	37.5664	17.2196	21.2308	16.5764	15.2639	20.8384	13.2509		-0.199608	1	0	0.135752	1	0	-0.32707	1	0	0.00828445	1	0
Mr1	ENSMUSG00000026471	4.984	6.32588	5.54485	8.30169	6.28836	7.87876	6.52657	8.38695	9.23854	8.90537	7.40298	5.6369	6.10805	5.81781	7.74213	6.5309	7.71479	6.61579	6.98954	5.76747		0.377059	0.601782	0	0.0554487	1	0	0.0398145	1	0	-0.28179	1	0
Stx6	ENSMUSG00000026470	33.8978	36.342	34.6773	38.3858	32.6668	32.22	34.9376	30.8298	36.0229	32.5465	33.3641	36.825	33.6406	38.73	35.952	35.1979	33.2049	35.0248	34.2097	31.6019		-0.0786533	1	0	0.0211645	1	0	-0.0766505	1	0	0.0231666	1	0
BC034090	ENSMUSG00000033722	121.662	101.639	116.31	104.952	114.579	112.666	97.8986	100.1	107.733	106.944	122.149	114.631	111.148	107.172	111.949	98.0713	93.9849	97.464	107.014	104.625		-0.090337	1	0	0.0200487	1	0	-0.178119	1	0	-0.0677347	1	0
Xpr1	ENSMUSG00000026469	106.776	107.073	102.008	126.201	136.098	106.736	95.1631	105.225	118.015	110.618	94.2106	101.423	96.9885	90.2176	105.809	95.4417	91.1701	139.148	87.608	100.907		-0.110116	1	0	-0.242647	1	0	0.0736576	1	0	-0.0588744	1	0
Acbd6	ENSMUSG00000033701	39.4429	33.3276	57.2087	32.1405	28.9918	25.917	40.2364	33.276	26.9706	28.9924	37.6234	35.9198	36.5558	37.3171	32.4814	40.22	39.3559	24.5173	31.5615	32.3645		-0.296913	1	0	-0.0869771	1	0	-0.0978552	1	0	0.112078	1	0
Lhx4	ENSMUSG00000026468	0	0	0	0.0380812	0	0	0	0	0	0	0	0	0	0	0	0	0	0	0	0		-1.44463	1	0	-1.31992	1	0	0	1	0	0	1	0
Qsox1	ENSMUSG00000033684	16.7674	18.6804	17.6467	15.1944	15.3126	17.4991	20.0751	17.8611	18.5143	17.1319	17.0877	15.5941	17.4912	17.8274	14.8168	19.9591	18.9742	16.907	18.0599	20.639		0.125938	1	0	-0.0132827	1	0	0.191892	1	0	0.0526776	1	0
Cep350	ENSMUSG00000033671	34.2609	34.0918	30.9807	41.8131	47.7344	38.4401	31.4266	36.0717	52.8608	39.8545	33.5669	34.7678	32.53	30.5851	33.9052	31.3613	28.2007	51.9318	29.2171	34.4618		0.0721232	1	0	-0.191967	1	0	0.0831185	1	0	-0.180974	1	0
Tor1aip1	ENSMUSG00000026466	67.1354	71.3678	63.9858	76.467	69.3762	68.6282	58.6961	61.5043	69.0283	66.6505	68.4522	65.8736	61.0343	65.2842	61.5366	57.9806	57.9131	67.4118	56.3505	60.1056		-0.102789	1	0	-0.112693	1	0	-0.104132	1	0	-0.114039	1	0
Tor1aip2	ENSMUSG00000050565	115.226	133.48	109.049	117.557	125.114	125.563	118.943	115.437	125.652	124.036	113.529	99.6127	125.863	118.517	107.455	119.345	114.94	123.927	108.186	115.54		0.0219138	1	0	-0.0878308	1	0	0.0428866	1	0	-0.0668582	1	0
Fam163a	ENSMUSG00000015484	7.82256	13.1188	11.5738	18.6217	11.5151	10.3253	13.2901	14.0171	14.4538	14.3764	11.0031	13.5779	10.2726	9.26694	13.037	13.1265	8.18393	22.0959	17.018	13.6322		0.0859029	1	0	-0.131635	1	0	0.373877	1	0	0.156349	1	0
Tdrd5	ENSMUSG00000060985	2.0134	5.43431	1.54023	3.08457	4.90002	3.52471	3.57561	4.15465	3.5017	3.9535	2.99162	3.53849	4.07204	5.61003	4.22703	3.6642	4.17016	4.10784	3.9072	3.43188		0.142517	1	0	0.272593	1	0	-0.0872678	1	0	0.042847	1	0
Nphs2	ENSMUSG00000026602	21.7844	52.2628	10.7816	42.7271	45.4069	44.4113	41.1411	40.8864	39.4128	41.0126	29.4598	32.5871	36.7409	42.2207	37.5538	40.9744	33.9868	49.3806	37.8998	40.9443		0.258255	1	0	0.0461822	1	0	0.186362	1	0	-0.0257073	1	0
Axdnd1	ENSMUSG00000026601	0.231046	0	0	0.152325	0.0816671	0.0414672	0.107699	0.271799	0.149009	0.199672	0	0	0.138819	0.0831116	0.08899	0.129325	0.469143	0.0864809	0.13024	0.09533		0.607842	1	0	-0.613429	1	0	1.41452	0.93814	0	0.195568	1	0
Gm2000	ENSMUSG00000078193	16.5693	12.9065	31.1127	12.6429	12.3317	11.984	55.2928	15.0655	13.7461	15.3348	14.806	15.306	13.6968	18.5754	16.2407	54.2518	27.0539	13.7505	22.9222	18.065		0.383226	1	0	-0.121543	1	0	0.79214	0.765313	0	0.287389	1	0
Soat1	ENSMUSG00000026600	25.019	27.8508	24.1157	21.2493	20.9068	24.2998	24.4046	26.3257	26.8588	26.9158	20.6371	24.8518	23.2291	29.4215	21.5801	24.5502	26.4284	26.1605	21.533	25.7868		0.112207	1	0	0.00803595	1	0	0.0545377	1	0	-0.0496317	1	0
Abl2	ENSMUSG00000026596	26.1742	33.3276	22.2234	34.8443	35.6477	25.5852	22.2507	23.4912	31.2546	29.1521	24.1358	26.6621	24.1083	28.3826	26.608	22.1577	18.6615	28.4522	19.8833	24.3568		-0.209342	1	0	-0.228393	1	0	-0.194524	1	0	-0.213586	1	0
Tor3a	ENSMUSG00000060519	11.3873	14.0103	12.6299	13.1761	10.4126	13.85	15.681	17.1622	16.0557	16.8523	15.2116	11.0269	11.4295	11.4694	16.0627	15.7345	16.4721	14.572	16.8444	15.4911		0.37004	0.373164	0	0.0807242	1	0	0.280136	0.899219	0	-0.00916412	1	0
Fam20b	ENSMUSG00000033557	119.286	120.744	86.8692	129.628	133.362	110.925	88.2488	108.06	119.766	109.5	125.293	96.8149	113.462	101.188	103.362	88.4582	92.3169	112.425	90.4733	102.098		-0.137375	1	0	-0.127492	1	0	-0.153031	1	0	-0.14315	1	0
Ralgps2	ENSMUSG00000026594	33.6007	26.5772	33.7091	36.9768	38.5469	23.968	26.6448	28.9272	31.0683	33.1455	31.2852	32.011	31.0955	29.5877	36.2634	26.5978	25.438	29.0576	28.7396	28.0747		-0.237524	1	0	-0.080482	1	0	-0.216607	1	0	-0.0595707	1	0
Angptl1	ENSMUSG00000033544	0.990198	1.06139	1.18818	1.06627	1.18417	0.787876	0.926213	0.582427	0.33527	0.99836	0.912696	0.658325	1.11056	1.4129	0.400455	0.905274	0.834031	0.562126	0.651199	1.04863		-0.577124	0.920056	0	-0.283448	1	0	-0.161798	1	0	0.131596	1	0
Tex35	ENSMUSG00000026592	0	0.0424556	0.0880134	0	0	0.0414672	0	0.0388285	0	0	0	0	0	0	0	0	0	0	0.0434133	0		-0.62496	1	0	-2.49253	1	0	1.33469	1	0	-0.600064	1	0
Rasal2	ENSMUSG00000070565	17.5595	20.5909	12.6299	26.8853	25.276	20.5677	15.5733	18.6377	23.5434	18.7692	17.037	17.8571	17.7689	15.4588	16.9971	15.6914	14.2307	22.8742	15.3683	16.6351		-0.0858702	1	0	-0.274582	1	0	-0.00540585	1	0	-0.194128	1	0
Cryzl2	ENSMUSG00000033488	601.71	491.55	746.222	510.097	487.92	428.397	628.942	516.458	433.466	495.107	520.795	555.749	544.774	587.35	542.528	626.514	575.43	476.423	527.862	572.552		-0.181185	1	0	-0.0445332	1	0	0.0144361	1	0	0.151088	1	0
Sec16b	ENSMUSG00000026589	3.23465	3.56627	2.77242	4.41742	3.47085	4.47845	4.67415	5.08653	5.88584	5.87036	2.8395	2.88017	3.88694	2.03623	3.38162	4.72036	2.97124	7.52384	4.34133	5.7198		0.571061	0.371905	0	-0.219469	1	0	0.752856	0.0685351	0	-0.0376101	1	0
Brinp2	ENSMUSG00000004031	0.0660132	0.127367	0	0.0380812	0.0408335	0.0829343	0.0861594	0.116485	0.111757	0.119803	0	0.123436	0.185093	0	0.08899	0.0646624	0.052127	0.0432404	0.13024	0		0.842527	1	0	0.505725	1	0	-0.391274	1	0	-0.726913	1	0
Astn1	ENSMUSG00000026587	1.61732	0.806656	0.792121	1.8279	1.79668	0.373204	0.452337	0.737741	0.596035	0.279541	1.36904	0.452598	0.832916	0.914228	1.55733	0.452637	0.312762	0.691847	0.477546	0.428985		-1.48698	0.00402898	-1	-0.429419	1	0	-1.09478	0.160143	0	-0.0383885	1	0
Pappa2	ENSMUSG00000073530	0.528106	1.23121	0.484074	0.64738	0.245001	1.70015	0.603116	1.16485	1.52734	0.958425	0.253527	0.246872	0.277639	1.0389	0.578435	0.603516	0.938285	1.34045	1.04192	1.00097		0.911394	0.628099	0	-0.367272	1	0	1.00478	0.485688	0	-0.273524	1	0
Cop1	ENSMUSG00000040782	59.742	60.1171	58.4849	64.6618	64.8437	56.1051	58.8684	57.4662	57.8899	60.5006	56.79	62.5408	59.3684	62.0428	59.0449	58.0884	58.9556	59.4556	61.6035	56.1017		-0.0819806	1	0	-0.0381009	1	0	-0.0273743	1	0	0.0165048	1	0
Tnr	ENSMUSG00000015829	0	0	0	0	0.0408335	0.0414672	0.0215398	0	0.0372522	0	0	0	0	0	0	0.0215541	0	0.0432404	0	0.047665		0.995965	1	0	-1.32698	1	0	2.44121	1	0	0.13404	1	0
X4930523C07Rik	ENSMUSG00000090394	5.017	9.00058	3.82858	8.45402	5.7167	5.76394	5.34188	5.08653	6.18386	4.9918	5.37477	6.29523	6.8947	16.373	5.16142	5.43164	3.75314	3.67544	6.03445	7.00676		-0.226209	1	0	0.326224	1	0	-0.630646	0.714306	0	-0.0782393	1	0
Tnn	ENSMUSG00000026725	0.891178	2.50488	1.36421	10.32	5.02253	0.58054	2.45554	0.77657	3.72522	3.35449	1.97751	3.4562	1.71211	6.19181	1.15687	2.3494	0.312762	0.432404	2.90869	1.95427		-0.88152	1	0	-0.469875	1	0	-0.858232	1	0	-0.446929	1	0
Mrps14	ENSMUSG00000058267	57.6625	46.4888	68.8265	49.0105	47.9794	43.4991	65.9766	47.7202	43.9203	48.7599	51.3138	56.4513	52.1961	53.233	53.4385	66.5592	62.1353	43.3702	58.6514	58.5326		-0.110286	1	0	-0.0177699	1	0	0.117826	1	0	0.210343	1	0
Cacybp	ENSMUSG00000014226	47.8266	45.7246	52.8961	53.8468	58.9636	36.9472	47.5384	44.6528	43.5105	55.8283	42.846	50.6087	50.7154	47.4567	53.75	47.958	48.5302	50.4184	54.4837	54.3381		-0.18194	1	0	-0.0790661	1	0	0.0590611	1	0	0.161935	1	0
Rabgap1l	ENSMUSG00000026721	54.0648	49.7155	51.7519	57.6549	54.1044	57.8882	45.4491	47.099	63.0679	58.5039	51.0603	47.8931	44.2834	44.0907	50.7688	45.587	46.7058	58.98	40.2875	48.4753		0.0243747	1	0	-0.167132	1	0	0.011598	1	0	-0.179912	1	0
Gpr52	ENSMUSG00000118401	0	0.127367	0.0440067	0.114244	0.122501	0	0.0861594	0.077657	0.0372522	0	0.101411	0.0822906	0.0462731	0.207779	0	0.0862166	0.052127	0.302683	0.13024	0.142995		-0.747735	1	0	0.148831	1	0	0.627977	1	0	1.53037	1	0
Rc3h1	ENSMUSG00000040423	36.6043	37.7854	31.3328	42.3082	45.7336	39.8499	33.2144	39.6051	50.1414	40.1341	37.6741	32.4636	32.3449	31.998	38.1767	33.5813	36.958	43.4566	30.1722	34.9861		0.0658778	1	0	-0.166781	1	0	0.0530842	1	0	-0.179577	1	0
Serpinc1	ENSMUSG00000026715	1.25425	1.31612	1.58424	1.98022	1.34751	5.88834	6.44041	5.94076	5.62508	5.83042	2.78879	2.50986	2.08229	1.37134	2.44723	6.44469	5.83822	4.97265	6.72906	6.76843		1.99051	3.65356e-21	1	0.57625	1	0	1.46222	1.16219e-11	1	0.0484106	1	0
Zbtb37	ENSMUSG00000043467	10.001	10.529	6.20495	15.8798	14.1692	13.7256	7.36663	12.3863	17.9928	12.0203	9.68472	7.69417	8.46798	6.15026	11.1238	7.32841	3.8574	15.4368	6.59882	8.43671		0.159134	1	0	-0.3979	1	0	-0.0485033	1	0	-0.605574	1	0
Dars2	ENSMUSG00000026709	27.4945	25.8554	27.7682	27.1138	29.196	25.5023	26.6233	27.7235	28.6097	27.7943	28.2429	26.7856	28.0878	22.8141	27.0085	26.6625	28.722	27.155	26.048	28.027		-0.0125338	1	0	-0.0485331	1	0	0.0392014	1	0	0.0032017	1	0
Cenpl	ENSMUSG00000026708	5.87518	4.67011	7.08508	5.59793	5.47169	4.97606	6.1604	4.5041	5.17805	5.71062	6.54099	5.39003	5.5065	4.69581	5.29491	6.07827	6.46374	4.23756	4.86229	5.43381		-0.10791	1	0	-0.0674252	1	0	-0.0139559	1	0	0.0265196	1	0
Klhl20	ENSMUSG00000026705	18.2527	18.5106	18.6588	22.8106	20.5393	18.37	15.8964	18.56	24.4747	23.3217	16.8849	18.8034	21.0543	14.9185	20.5122	15.7561	12.6669	22.0526	14.4132	18.208		0.0253265	1	0	-0.0998755	1	0	-0.14915	1	0	-0.274361	1	0
Ankrd45	ENSMUSG00000044835	1.4853	1.57086	2.02431	1.8279	2.20501	2.32216	2.30476	2.64034	2.79391	2.99508	1.47046	1.89268	2.03602	2.20246	2.62521	2.24163	2.08508	2.76739	2.51797	2.52625		0.517404	0.321691	0	0.175876	1	0	0.239149	1	0	-0.102258	1	0
Tex50	ENSMUSG00000049160	0.0330066	0	0	0	0	0.0414672	0	0.077657	0.0745044	0.0399344	0.101411	0	0.0462731	0	0.044495	0	0	0	0	0.047665		1.91931	1	0	1.66629	1	0	-1.68595	1	0	-1.93954	1	0
Prdx6	ENSMUSG00000026701	225.765	198.267	275.57	168.623	176.85	190.5	249.561	203.112	175.346	206.101	212.506	217.165	193.746	220.246	203.253	249.252	263.971	190.344	214.375	216.638		-0.0282394	1	0	0.00260597	1	0	0.116041	1	0	0.146887	1	0
Tnfsf4	ENSMUSG00000026700	0	0	0	0	0	0	0	0.077657	0	0	0	0	0	0	0	0	0	0	0	0		2.1022	1	0	0	1	0	0	1	0	-2.12357	1	0
Tnfsf18	ENSMUSG00000066755	0	0	0	0.0761623	0	0.0414672	0.0430797	0	0.0745044	0.0798688	0	0	0	0.0415558	0.044495	0.0431083	0	0	0	0		1.36209	1	0	0.138114	1	0	-0.244473	1	0	-1.47326	1	0
Fasl	ENSMUSG00000000817	0.264053	0.509467	0.0440067	0.114244	0.122501	0.165869	0.172319	0.194142	0.0745044	0.199672	0.202821	0.123436	0.74037	0.166223	0.044495	0.172433	0.104254	0.216202	0	0.09533		-0.379064	1	0	0.256254	1	0	-1.02287	1	0	-0.390187	1	0
Suco	ENSMUSG00000040297	51.0282	60.8813	51.5759	55.7128	52.4711	50.5899	43.6182	47.2931	51.11	49.9579	49.0828	46.2062	54.5097	57.6795	52.1037	43.41	48.9993	49.2509	38.3339	42.2312		-0.163927	1	0	-0.0654561	1	0	-0.224636	0.993823	0	-0.126169	1	0
X4930558K02Rik	ENSMUSG00000086277	0	0.0424556	0	0	0	0	0	0	0	0	0	0	0	0	0	0	0	0	0	0		-1.46911	1	0	-1.34407	1	0	0	1	0	0	1	0
Pigc	ENSMUSG00000026698	13.6647	10.6988	13.6861	14.3185	13.8426	14.6794	15.1641	12.3863	14.3793	13.977	13.8426	13.4545	14.2984	12.5083	12.4141	15.0448	16.3157	14.9612	13.8054	13.7752		0.0929005	1	0	0.00533683	1	0	0.152225	1	0	0.0646677	1	0
Dnm3	ENSMUSG00000040265	5.94119	9.67987	4.97276	8.26361	7.51337	7.04942	7.17277	8.50344	8.75426	7.90701	7.14946	7.36501	5.64532	13.007	6.89673	7.13442	5.89035	6.26986	7.55391	7.05442		0.114522	1	0	0.141747	1	0	-0.240894	1	0	-0.213677	1	0
Eef1aknmt	ENSMUSG00000026694	10.9252	9.04303	12.5859	10.777	10.8617	11.9425	12.7731	12.6969	12.7775	10.4628	13.1834	11.603	10.2726	7.97871	10.0114	12.8247	11.7286	11.156	12.6767	11.6303		0.163767	1	0	-0.0324729	1	0	0.181639	1	0	-0.0145939	1	0
Vamp4	ENSMUSG00000026696	25.052	23.3081	25.5239	25.0193	23.8468	20.5677	26.9679	22.4817	26.1138	26.1171	26.671	25.5924	25.9592	25.5153	24.1608	27.0073	26.3762	24.6903	25.1363	23.9755		-0.00441316	1	0	0.0589467	1	0	-0.00696433	1	0	0.0563971	1	0
Myoc	ENSMUSG00000026697	0.165033	0.3821	0	0.456974	0.612503	0.787876	0.667735	1.28134	0.223513	0.599016	0.354938	0.0822906	0.138819	0	0.08899	0.646624	1.51168	0.605366	0.694613	0.047665		1.12576	1	0	-1.28999	1	0	2.38862	0.0720656	0	-0.0265628	1	0
Myocos	ENSMUSG00000091060	0	0	0	0.0380812	0	0	0	0	0	0	0.0507054	0	0	0.0415558	0	0	0	0	0	0		-1.44747	1	0	0.825403	1	0	-2.17306	1	0	0	1	0
Prrc2c	ENSMUSG00000040225	70.8322	92.0437	59.6291	90.2143	88.1596	97.0746	57.9207	88.3348	95.8126	79.2698	69.3142	79.1635	74.546	76.5458	74.2622	58.2177	59.8939	101.485	58.3475	65.9207		0.0612168	1	0	-0.100691	1	0	-0.120856	1	0	-0.282766	1	0
Fmo4	ENSMUSG00000026692	36.1092	36.4693	41.7184	34.9585	31.6868	36.9472	31.9436	36.8094	39.0403	37.3387	34.936	39.2937	35.8617	31.0837	39.2446	32.0079	37.8963	35.4572	34.1228	32.6982		0.00837983	1	0	-0.00386702	1	0	-0.0684633	1	0	-0.0807116	1	0
Fmo1	ENSMUSG00000040181	691.125	548.866	567.687	514.743	537.043	759.886	677.687	806.972	780.172	830.755	716.974	619.936	626.677	479.429	638.726	677.597	818.654	857.112	776.968	744.957		0.431073	0.0349766	1	0.107914	1	0	0.330535	0.269868	0	0.00737617	1	0
Fmo2	ENSMUSG00000040170	434.598	342.871	365.828	384.049	424.75	493.915	349.419	393.177	485.284	392.236	438.5	360.885	376.524	285.779	359.297	349.242	320.112	449.052	347.176	369.118		0.11483	1	0	-0.100418	1	0	0.0108993	1	0	-0.204349	1	0
Fmo6	ENSMUSG00000095576	0	0	0	0	0	0	0	0	0	0.0399344	0	0	0.0462731	0	0.044495	0	0	0	0	0		1.33611	1	0	2.14672	1	0	-2.17164	1	0	-1.35293	1	0
Fmo3	ENSMUSG00000026691	1.12222	0.509467	0.220034	0.495055	0.122501	0.331737	0.301558	0.271799	0.484278	0.439278	1.11552	0.658325	0.509004	1.32979	0.489445	0.301758	0.104254	0.172962	0.173653	0.19066		-0.466497	1	0	0.697059	1	0	-2.0147	0.00265018	-1	-0.853601	1	0
Mroh9	ENSMUSG00000071890	0	0	0	0	0	0	0	0	0	0	0	0	0	0	0	0	0	0	0	0		0	1	0	0	1	0	0	1	0	0	1	0
Prrx1	ENSMUSG00000026586	1.55131	1.9105	0.616094	1.98022	2.32751	3.44177	1.63703	2.87331	2.75666	2.59574	2.63668	1.2755	2.82266	2.03623	1.64632	1.65967	3.284	2.07554	3.38624	1.81127		0.654182	0.700432	0	0.305275	1	0	0.223561	1	0	-0.125187	1	0
Gorab	ENSMUSG00000040124	5.34707	5.85887	5.58885	8.37786	6.5742	7.9617	6.95737	6.05724	8.23273	7.86707	5.27336	6.37752	5.5065	4.77892	7.78663	6.94043	6.67225	7.4806	6.94613	6.57777		0.222143	1	0	-0.0944435	1	0	0.219795	1	0	-0.0967836	1	0
Mettl11b	ENSMUSG00000040113	0	0	0	0	0	0	0	0	0	0	0	0	0	0	0	0	0	0	0	0		0	1	0	0	1	0	0	1	0	0	1	0
Kifap3	ENSMUSG00000026585	24.5569	27.0866	25.7439	26.1998	28.461	28.6953	33.7529	30.4027	33.6387	34.703	24.2879	24.6872	26.8847	27.9255	26.2965	33.5382	34.091	31.6088	32.2995	33.6515		0.288692	0.40636	0	-0.0209947	1	0	0.344359	0.149827	0	0.0346788	1	0
Scyl3	ENSMUSG00000026584	25.2501	24.9214	24.5998	26.3522	25.6435	24.2583	21.2598	22.2876	23.9531	23.8808	23.4259	25.8392	22.2574	22.4817	23.0929	21.6835	18.9221	24.2579	21.7501	23.2605		-0.133857	1	0	-0.114349	1	0	-0.0915612	1	0	-0.0720586	1	0
BC055324	ENSMUSG00000041406	0.825165	0.679289	0.836127	1.18052	0.857504	1.40988	0.883134	1.04837	1.34108	1.03829	0.811286	0.905196	1.11056	0.623337	1.11238	0.88372	1.30317	0.605366	1.04192	1.0963		0.363636	1	0	0.0529163	1	0	0.0933994	1	0	-0.21725	1	0
Mettl18	ENSMUSG00000041396	4.25785	3.22662	5.01676	4.49358	4.36919	4.27112	5.42804	3.68871	4.43301	5.1116	3.95502	4.97858	4.90495	3.44913	4.27152	5.4532	6.93289	3.41599	4.38474	4.38518		0.106849	1	0	0.0134186	1	0	0.187739	1	0	0.0943349	1	0
Sele	ENSMUSG00000026582	0.0660132	0.551922	0	0.304649	0.0816671	0.704942	0.883134	1.51431	0.8568	1.07823	0.152116	0.0411453	0.0925463	1.53756	0.08899	0.840611	0.938285	1.38369	1.51947	1.52528		2.30781	0.0892917	0	0.933551	1	0	1.66868	0.461542	0	0.298199	1	0
Sell	ENSMUSG00000026581	0.594119	2.58979	0.528081	1.409	1.42917	1.28548	1.22777	2.05791	1.52734	1.23797	0.202821	1.56352	2.77639	1.53756	1.51283	1.09926	0.886158	2.20526	1.25899	2.33559		0.164609	1	0	0.219227	1	0	0.0285537	1	0	0.083293	1	0
Selp	ENSMUSG00000026580	0.0330066	0.212278	0.13202	0.190406	0.0816671	0.124401	0.172319	0.427113	0.186261	0.159738	0	0	0.138819	0.0831116	0.222475	0.172433	0.104254	0.129721	0.13024	0.047665		0.717945	1	0	-0.487451	1	0	0.451899	1	0	-0.754354	1	0
F5	ENSMUSG00000026579	4.88498	3.60872	4.00461	8.79675	8.90171	12.3987	14.1301	21.3945	22.6121	23.9207	6.18605	4.19682	7.21861	1.32979	6.67425	14.1611	11.7807	22.831	15.9327	23.4512		1.6436	0.000424723	1	-0.24018	1	0	1.7842	8.24592e-05	1	-0.099498	1	0
Slc19a2	ENSMUSG00000040918	16.4043	22.0344	17.0746	18.8502	19.1918	14.4306	13.4839	13.3958	13.5598	12.0203	17.2905	16.3347	21.008	21.2766	14.3719	13.3636	12.6147	13.3181	10.2889	11.0106		-0.483221	0.0671155	0	-0.0506601	1	0	-0.57292	0.0115194	-1	-0.140383	1	0
Ccdc181	ENSMUSG00000026578	33.9968	29.5066	41.9384	28.9417	29.8901	28.5294	37.1562	28.9272	25.108	32.4667	36.7614	32.3813	29.2446	34.4913	34.3501	36.7067	33.674	25.901	32.8639	34.9385		-0.108668	1	0	0.0258396	1	0	-0.0265563	1	0	0.107952	1	0
Blzf1	ENSMUSG00000026577	19.1438	24.0298	19.0109	20.6781	24.0918	18.5358	17.8565	17.8611	19.8927	21.5646	20.8399	19.5852	21.4707	22.0246	19.4888	17.8899	19.1827	23.8687	19.7096	18.7324		-0.160577	1	0	-0.0481744	1	0	-0.0584184	1	0	0.0539814	1	0
Nme7	ENSMUSG00000026575	21.9164	17.1096	25.4799	19.4214	19.1918	14.6379	16.4564	13.9783	18.7751	14.8955	22.2597	19.6263	19.2496	21.0272	18.4209	16.3811	17.8274	15.4368	14.4566	18.065		-0.387873	0.262919	0	-0.0361455	1	0	-0.292253	0.774524	0	0.0594639	1	0
Atp1b1	ENSMUSG00000026576	2018.52	1804.96	1485.4	1660.07	1910.89	1980.31	1571.33	1725.65	1708.72	1591.55	1959.26	1542.62	1936.11	1732.5	1466.15	1570.65	1593.99	1655.94	1502.49	1620.13		-0.0499985	1	0	-0.0400901	1	0	-0.12074	1	0	-0.110831	1	0
Dpt	ENSMUSG00000026574	2.44249	2.75961	1.40821	3.31306	1.75584	3.11004	3.48946	5.82427	3.24094	1.99672	1.62257	1.76925	1.94347	2.57646	1.29036	3.55643	5.83822	5.01589	5.03594	1.38229		0.593674	1	0	-0.343463	1	0	1.17222	0.0400328	1	0.235217	1	0
Xcl1	ENSMUSG00000026573	0.0660132	0.127367	0.0880134	0.266568	0.408335	0.29027	0.258478	0.427113	0.0745044	0.159738	0.101411	0	0.0925463	0.0831116	0.08899	0.301758	0.156381	0	0.0868266	0.238325		0.341212	1	0	-1.3427	1	0	1.15606	1	0	-0.529775	1	0
Tbx19	ENSMUSG00000026572	0	0	0	0	0	0	0	0	0	0	0	0	0	0	0	0	0	0	0	0		0	1	0	0	1	0	0	1	0	0	1	0
Sft2d2	ENSMUSG00000040848	104.466	94.2513	84.0088	98.7445	111.843	103.834	85.147	97.2265	111.533	100.395	103.338	85.8702	98.7931	90.6332	89.8354	85.5699	86.3223	94.1777	88.6065	85.9877		0.0134094	1	0	-0.0749375	1	0	-0.0881315	1	0	-0.17648	1	0
Tiprl	ENSMUSG00000040843	50.4011	40.0356	48.9355	43.1079	43.4877	40.1817	48.4	44.1868	40.1578	48.2407	41.2235	42.2562	48.1241	47.0412	41.3804	48.3675	55.0982	42.0729	48.8834	45.3771		-0.0306408	1	0	-0.0385814	1	0	0.123757	1	0	0.115817	1	0
Gpr161	ENSMUSG00000040836	1.35327	1.23121	1.10017	1.86598	1.02084	0.663475	1.07699	1.28134	1.08031	0.838622	0.912696	0.864051	1.61956	0.872672	1.20137	1.09926	0.886158	0.778328	0.911679	0.66731		-0.40549	1	0	-0.272847	1	0	-0.299681	1	0	-0.167371	1	0
Dcaf6	ENSMUSG00000026571	61.3923	57.8245	54.8764	55.2177	61.3728	59.1322	50.3171	52.3796	56.7723	52.9131	60.4408	54.8878	50.3914	57.4717	57.71	51.1049	53.4823	53.9208	49.9687	54.5288		-0.0991043	1	0	-0.0496511	1	0	-0.0952106	1	0	-0.0457591	1	0
Mpc2	ENSMUSG00000026568	350.596	272.183	414.763	268.777	279.791	278.742	379.618	261.937	258.53	272.672	345.151	335.951	303.783	320.312	282.677	380.301	363.638	248.633	345.613	346.239		-0.12773	1	0	0.00160739	1	0	0.0852305	1	0	0.214568	1	0
Adcy10	ENSMUSG00000026567	0.429086	0.254733	0.484074	0.495055	0.163334	0.0414672	0.172319	0.232971	0.447026	0.119803	0.202821	0.164581	0.0462731	0.290891	0.62293	0.193987	0.260635	0.345924	0.217066	0.57198		-0.836733	1	0	-0.452282	1	0	0.214533	1	0	0.598573	1	0
Mpzl1	ENSMUSG00000026566	12.7736	22.8835	13.8181	19.7641	17.6809	16.6698	18.5889	19.7637	19.5201	20.2467	15.5665	18.5977	16.5658	27.3437	19.1329	18.4935	18.4529	17.7286	23.1827	21.8782		0.125666	1	0	0.162992	1	0	0.0355216	1	0	0.072855	1	0
Rcsd1	ENSMUSG00000040723	8.0206	14.9019	4.66471	10.5104	12.5359	12.3987	11.9762	12.1921	11.1757	10.6225	10.1918	9.79258	11.7534	13.6719	10.5008	11.8763	9.95625	10.6804	13.3279	11.9163		0.205396	1	0	0.143597	1	0	0.0473003	1	0	-0.014487	1	0
Creg1	ENSMUSG00000040713	77.2354	64.8296	71.6869	71.326	75.1745	76.341	85.9225	74.7837	75.9199	77.6724	77.5285	65.3799	70.1963	52.2356	72.8828	85.6346	75.8447	75.6708	82.5287	81.0305		0.117033	1	0	-0.0916203	1	0	0.245392	0.806592	0	0.0367393	1	0
Cd247	ENSMUSG00000005763	0.594119	0.424556	0.26404	0.571218	0.653337	0.497606	0.538496	0.465942	0.8568	0.319475	0.608464	0.69947	0.832916	0.664893	0.8899	0.431083	0.364889	0.129721	0.824853	0.47665		0.087013	1	0	0.542575	1	0	-0.72496	0.854719	0	-0.269569	1	0
Pou2f1	ENSMUSG00000026565	11.2883	10.8262	11.1777	13.2522	12.4134	12.1084	11.4377	14.1336	14.7891	14.3764	9.68472	12.9196	12.9565	11.6772	13.7045	11.4237	12.1977	12.7559	9.33386	13.2985		0.178791	1	0	0.048592	1	0	-0.0490942	1	0	-0.179294	1	0
Dusp27	ENSMUSG00000026564	0.0660132	0.0424556	0	0	0	0.165869	0.0215398	0	0.0372522	0	0	0	0	0	0	0.0215541	0	0.0864809	0	0.047665		0.771498	1	0	-2.43493	1	0	2.81094	1	0	-0.416906	1	0
Gpa33	ENSMUSG00000000544	0	0	0	0.152325	0.0816671	0	0	0	0	0.0399344	0	0.0411453	0	0	0	0	0	0.0864809	0.26048	0.047665		-2.14949	1	0	-1.90231	1	0	2.5584	1	0	2.81189	1	0
Mael	ENSMUSG00000040629	0	0	0	0	0	0	0.0646195	0	0	0	0	0	0	0	0	0.0862166	0	0	0	0		2.18478	1	0	0	1	0	2.4164	1	0	0.375686	1	0
Ildr2	ENSMUSG00000040612	81.5263	78.1182	78.816	107.808	108.209	60.2933	66.1273	63.4069	71.8967	71.6423	75.8045	78.9167	79.2659	66.2815	82.7607	66.1497	56.1929	89.4645	58.9987	70.8302		-0.447092	0.126651	0	-0.246827	1	0	-0.164816	1	0	0.0354456	1	0
Tada1	ENSMUSG00000026563	8.58172	7.38727	6.46899	9.78686	10.0451	8.5837	6.03116	10.0954	9.31304	8.26642	7.80863	7.98218	10.2726	6.85671	8.36506	6.27225	7.76692	9.64262	6.98954	8.5797		-0.00512762	1	0	-0.0359371	1	0	-0.0768469	1	0	-0.107666	1	0
Pogk	ENSMUSG00000040596	16.6683	22.0769	17.9547	24.1435	25.0718	20.8165	17.2965	18.8706	22.4258	22.4032	18.6089	17.7748	18.7869	16.8301	19.1773	17.3726	16.5242	20.4095	13.5449	17.0641		-0.0579551	1	0	-0.215927	1	0	-0.101863	1	0	-0.259847	1	0
Gm4846	ENSMUSG00000086056	0	0	0	0	0	0	0	0	0	0	0	0	0	0	0	0	0	0	0	0		0	1	0	0	1	0	0	1	0	0	1	0
Gm4847	ENSMUSG00000051081	0	0	0	0	0	0	0.0215398	0	0	0	0	0	0	0	0	0.0215541	0	0	0	0		1.27982	1	0	0	1	0	1.26508	1	0	0.0894503	1	0
Fmo9	ENSMUSG00000026560	0	0	0	0	0	0	0	0	0	0	0	0	0	0	0	0	0	0	0	0		0	1	0	0	1	0	0	1	0	0	1	0
Fam78b	ENSMUSG00000060568	0.363073	0.509467	0.352054	0.761623	0.57167	0.373204	0.603116	0.582427	0.52153	0.519147	0.456348	0.246872	0.74037	0.581781	0.400455	0.603516	0.469143	0.95129	0.564373	0.38132		0.0406319	1	0	-0.0815004	1	0	0.308332	1	0	0.186445	1	0
Uck2	ENSMUSG00000026558	16.7343	15.4538	15.3143	16.2987	16.4559	15.177	14.7763	15.2208	13.7833	13.4579	15.0595	17.8571	17.4912	15.8743	13.9714	14.743	16.4721	12.0208	13.1542	13.9182		-0.148586	1	0	-9.00776e-05	1	0	-0.191614	1	0	-0.0431259	1	0
Tmco1	ENSMUSG00000052428	156.253	143.288	170.526	143.871	145.49	143.684	168.334	147.199	137.833	163.332	161.801	154.048	149.971	143.409	163.03	168.359	178.274	154.974	153.813	160.822		0.00208496	1	0	0.0241388	1	0	0.0799665	1	0	0.102021	1	0
Aldh9a1	ENSMUSG00000026687	674.886	578.839	686.769	594.942	643.006	511.995	522.686	484.89	489.568	493.15	660.792	655.074	639.263	592.336	583.819	523.248	480.819	504.832	457.316	490.235		-0.345042	0.0394468	-1	-0.0215878	1	0	-0.350078	0.0332989	-1	-0.0266251	1	0
Mgst3	ENSMUSG00000026688	107.304	79.2221	120.666	79.9705	82.4021	82.8929	130.682	94.9745	87.3564	98.0389	102.476	97.5143	95.7854	95.4952	95.7088	130.877	121.404	78.2652	129.328	107.199		0.0735753	1	0	0.0524912	1	0	0.219942	1	0	0.19886	1	0
Lrrc52	ENSMUSG00000040485	1.84837	1.57086	1.54023	1.02819	1.06167	1.74162	1.70165	1.43665	1.52734	1.35777	1.67328	1.02863	1.61956	0.997339	1.60182	1.65967	1.77232	1.5999	1.38923	1.52528		0.140039	1	0	-0.0414176	1	0	0.210478	1	0	0.0290819	1	0
Rxrg	ENSMUSG00000015843	0.264053	0.594378	0.13202	0.685461	0.0816671	0.373204	0.387717	0.660084	0.484278	0.35941	0.304232	0.164581	0.694097	0	0.62293	0.409529	0.52127	0.216202	0.520959	0.09533		0.35541	1	0	0.00877088	1	0	-0.000897318	1	0	-0.347592	1	0
Lmx1a	ENSMUSG00000026686	0.0990198	0.297189	0.220034	0.0380812	0.122501	0.165869	0.258478	0.194142	0	0.159738	0.152116	0.0411453	0	0.124667	0.044495	0.25865	0.208508	0	0.217066	0.142995		0.0821347	1	0	-1.03332	1	0	1.20513	1	0	0.0893518	1	0
Pbx1	ENSMUSG00000052534	52.2164	70.3489	47.1312	67.8987	68.0287	68.255	60.4408	65.8143	71.6732	68.2878	59.7309	60.3601	66.2168	65.2842	64.7847	60.2223	59.9981	69.5306	57.0885	60.2962		0.129841	1	0	0.0500147	1	0	-0.0428419	1	0	-0.122668	1	0
Nuf2	ENSMUSG00000026683	0.462092	0.3821	0.220034	0.266568	0.69417	0.829343	0.990833	0.893055	0.33527	0.599016	0.65917	0.576034	0.694097	0.332446	0.62293	0.969936	0.469143	0.475645	0.651199	0.714975		0.85412	0.510151	0	0.490174	1	0	0.236838	1	0	-0.126201	1	0
Rgs5	ENSMUSG00000026678	33.6997	41.9886	23.8076	29.1702	29.0735	46.4018	33.9683	37.586	40.8656	37.9776	35.4938	33.0397	31.2344	34.3666	36.5749	34.034	38.3654	40.9055	38.3773	33.3655		0.31815	0.704782	0	0.11372	1	0	0.115894	1	0	-0.0885317	1	0
Rgs4	ENSMUSG00000038530	1.18824	3.48136	0.660101	1.63749	1.67418	1.78309	1.83089	2.32971	2.12337	1.95679	1.82539	0.78176	3.51676	0.997339	1.15687	1.8321	1.14679	1.90258	1.64971	1.95427		0.21494	1	0	-0.0652432	1	0	0.0455631	1	0	-0.23464	1	0
Ccdc190	ENSMUSG00000070532	0.0330066	0.297189	0.13202	0.152325	0.0816671	0.207336	0.0861594	0.116485	0.149009	0.199672	0.0507054	0.0411453	0.231366	0	0.08899	0.107771	0	0.129721	0.173653	0.238325		0.106449	1	0	-0.712339	1	0	0.647337	1	0	-0.17254	1	0
Hsd17b7	ENSMUSG00000026675	20.5301	34.3465	18.7909	28.2181	27.726	22.3508	19.7736	23.7242	27.0823	27.4749	22.7667	22.5065	27.3474	28.6319	22.6925	19.7867	19.8082	31.0899	21.0554	21.2109		-0.106882	1	0	-0.0640311	1	0	-0.134579	1	0	-0.0917335	1	0
Ddr2	ENSMUSG00000026674	4.91798	13.0339	3.69656	10.6246	10.4534	15.094	8.96058	13.2017	12.8893	12.0602	8.21427	8.43478	10.8279	9.14228	8.58754	8.77253	10.0605	8.30216	11.4177	9.05635		0.540771	0.712002	0	0.0821472	1	0	0.0738235	1	0	-0.384793	1	0
Uap1	ENSMUSG00000026670	110.902	107.625	97.0788	95.0125	113.517	87.1225	83.7254	87.0923	94.1735	99.5564	104.757	89.6967	98.7931	100.523	101.938	83.5007	82.6212	109.398	102.586	91.0402		-0.214964	1	0	-0.0806182	1	0	-0.0795738	1	0	0.0547706	1	0
Uhmk1	ENSMUSG00000026667	200.812	196.527	204.675	230.962	234.18	174.038	170.488	180.242	203.173	198.234	193.086	178.077	187.545	166.473	195.956	170.472	172.071	206.127	150.861	167.161		-0.20453	1	0	-0.212356	1	0	-0.0878305	1	0	-0.0956578	1	0
Sh2d1b2	ENSMUSG00000073494	0	0	0	0	0	0	0	0.0388285	0	0	0	0	0	0	0.044495	0.0431083	0	0	0	0		1.3437	1	0	1.43769	1	0	0.382887	1	0	0.629383	1	0
Sh2d1b1	ENSMUSG00000102418	0.495099	0.594378	0.308047	0.495055	0.490002	0.87081	0.775435	0.737741	0.782296	0.678885	0.405643	0.493743	0.832916	0.249335	0.80091	0.775949	1.14679	0.475645	0.868266	0.524315		0.680672	0.76492	0	0.211748	1	0	0.440917	1	0	-0.0273516	1	0
Gm7694	ENSMUSG00000102752	17.7576	16.0907	14.4782	12.1479	12.3317	12.3157	11.6531	13.59	15.5342	13.8572	18.2032	15.2238	14.2059	16.9963	16.3297	11.6177	12.8754	13.4045	13.6318	14.4425		-0.123522	1	0	0.151729	1	0	-0.297386	0.787188	0	-0.0221393	1	0
Nos1ap	ENSMUSG00000038473	3.23465	4.16065	2.02431	3.69387	3.22585	3.11004	2.11091	3.37808	4.58202	3.11488	3.65079	2.05726	2.49875	2.78424	4.09354	1.96143	1.19892	2.89711	2.12725	2.0496		-0.0116752	1	0	-0.119049	1	0	-0.55173	0.729479	0	-0.659278	1	0
Spata46	ENSMUSG00000042800	0.132026	0.127367	0.0880134	0.342731	0.408335	0.0414672	0.0215398	0.077657	0.33527	0.159738	0.0507054	0.164581	0.0462731	0.332446	0.08899	0.0215541	0.104254	0.216202	0.303893	0		-0.810715	1	0	-0.640432	1	0	-0.155202	1	0	0.0118191	1	0
Olfml2b	ENSMUSG00000038463	0.825165	2.03787	0.308047	1.33284	1.79668	1.53429	1.68011	2.25205	2.23513	1.79705	0.456348	1.64581	1.34192	1.87001	1.42384	1.68122	1.3553	1.85934	2.47456	1.66828		0.591037	1	0	0.106799	1	0	0.414887	1	0	-0.0691462	1	0
Atf6	ENSMUSG00000026663	50.8962	51.0316	44.4468	62.0723	60.9236	52.7877	44.1782	54.1657	58.5977	51.4754	48.9814	47.5639	48.6793	46.7503	47.3427	44.0998	43.2133	57.5963	40.548	46.0921		-0.0452164	1	0	-0.170878	1	0	-0.0476509	1	0	-0.173316	1	0
Dusp12	ENSMUSG00000026659	9.14283	6.92026	8.31727	7.50199	8.00337	7.79583	9.43445	8.77524	7.37593	9.10504	7.6058	9.29883	7.72761	7.68782	8.54304	9.20362	11.3116	8.51837	9.11679	9.10402		0.0922735	1	0	0.0344273	1	0	0.205626	1	0	0.147797	1	0
Gm26620	ENSMUSG00000096968	0.264053	0.0849111	0.792121	0.723542	0.204168	0.165869	0.430797	0.310628	0.111757	0.319475	0.304232	0.205726	0.185093	0.415558	0.44495	0.36642	0.104254	0.302683	0.217066	0.238325		-0.572661	1	0	-0.397129	1	0	-0.277827	1	0	-0.103547	1	0
Fcrlb	ENSMUSG00000070524	0.594119	0.0424556	0.352054	0.380812	0.408335	0.207336	0.323098	0.116485	0.149009	0.279541	0.202821	0.164581	0.0925463	0	0.71192	0.301758	0.260635	0.172962	0.173653	0.09533		-0.700945	1	0	-0.611267	1	0	-0.173764	1	0	-0.0859381	1	0
Fcrla	ENSMUSG00000038421	0.165033	0.806656	0.0880134	0.533136	0.449169	0.331737	0.409257	0.349456	0.33527	0.119803	0.304232	0.205726	0.555278	0.290891	0.667425	0.409529	0.52127	0.389164	0.824853	0.47665		-0.362162	1	0	-0.00822051	1	0	0.361018	1	0	0.715537	1	0
Fcgr2b	ENSMUSG00000026656	52.5795	61.5606	51.7959	64.9665	62.8836	86.0029	74.2479	86.0051	89.5915	90.5712	51.8209	68.5069	56.6383	53.3161	62.0705	74.0816	71.3618	101.356	77.0586	82.6988		0.537152	0.0066726	1	-0.00674449	1	0	0.475294	0.029901	1	-0.0685988	1	0
Fcgr4	ENSMUSG00000059089	1.81536	3.39644	1.49623	1.71365	1.91918	3.52471	4.00641	4.34879	2.53315	2.6756	4.36066	1.23436	2.86893	4.07247	3.5596	3.96596	6.62012	3.07007	4.5584	3.57488		0.727857	0.476739	0	0.636291	1	0	0.435326	1	0	0.344003	1	0
Fcgr3	ENSMUSG00000059498	2.40948	4.88239	1.49623	3.16074	2.81751	5.39073	4.30797	6.01842	5.84859	2.91521	3.09303	2.42757	4.90495	3.1998	3.51511	4.26772	5.10844	5.49154	5.81738	3.47955		0.728147	0.283324	0	0.21431	1	0	0.494754	0.991731	0	-0.0189675	1	0
Cfap126	ENSMUSG00000026649	6.27125	3.94837	9.02138	5.17904	4.69586	6.42741	9.32675	5.66896	4.80553	6.03009	5.62829	5.34889	5.36768	5.65159	4.71647	9.44071	7.97543	6.87523	6.29493	7.38808		0.154947	1	0	-0.123498	1	0	0.510949	0.502654	0	0.232537	1	0
Sdhc	ENSMUSG00000058076	378.058	319.351	402.705	342.159	347.085	347.744	420.242	352.912	335.977	380.774	347.433	386.313	361.069	348.653	334.424	422.698	425.356	376.235	392.847	411.301		0.0385583	1	0	-0.0092583	1	0	0.1902	1	0	0.142383	1	0
Mpz	ENSMUSG00000056569	0.19804	0.127367	0.440067	0.418893	0.245001	0.414672	0.280018	0.232971	0.223513	0.319475	0.507054	0.246872	0.231366	0.374002	0.17798	0.25865	0.260635	0.129721	0.217066	0.142995		0.0383526	1	0	0.0988337	1	0	-0.542125	1	0	-0.482741	1	0
Pcp4l1	ENSMUSG00000038370	4.4889	3.99082	3.12448	3.19882	3.43002	4.68579	4.58799	4.5041	3.05468	3.99344	5.37477	3.74422	4.76613	4.69581	3.87107	4.52637	5.57759	3.32951	4.42816	4.43285		0.190268	1	0	0.293703	1	0	-0.0101455	1	0	0.0933385	1	0
Nr1i3	ENSMUSG00000005677	0.231046	0.212278	0.220034	0.190406	0.0408335	0.124401	0.150779	0.116485	0.0745044	0.119803	0.202821	0.205726	0.0925463	0.0415558	0.17798	0.129325	0.260635	0.172962	0.26048	0.047665		-0.565861	1	0	-0.322724	1	0	0.231286	1	0	0.47411	1	0
Tomm40l	ENSMUSG00000005674	14.853	14.9019	14.5222	15.9179	14.3326	14.5135	16.1333	15.5314	16.0557	16.7325	16.3778	14.442	13.7894	15.5003	15.2618	15.9285	16.7849	16.6476	17.2351	20.2576		0.0837765	1	0	0.0154928	1	0	0.202676	1	0	0.134401	1	0
Apoa2	ENSMUSG00000005681	5.77616	4.16065	10.3416	4.79823	4.12419	5.4322	10.9422	7.18327	7.74845	6.82878	5.88182	16.1701	5.09004	5.94248	5.60637	11.5099	9.17435	6.44283	9.07338	11.1059		0.388783	1	0	0.408419	1	0	0.289375	1	0	0.309075	1	0
Fcer1g	ENSMUSG00000058715	4.22485	7.17499	5.01676	4.37933	5.55336	7.33969	8.89596	9.00821	6.7799	6.30963	6.84522	6.21294	7.35743	7.56316	6.58526	8.94497	11.9892	6.18338	9.89823	8.24605		0.546264	0.208718	0	0.394141	1	0	0.386801	0.774756	0	0.234753	1	0
Ndufs2	ENSMUSG00000013593	592.865	515.75	689.937	529.976	544.515	477.909	653.864	515.953	494.485	529.969	558.012	573.853	563.098	585.189	540.258	654.578	623.23	508.724	565.892	623.268		-0.104414	1	0	-0.0266532	1	0	0.0773577	1	0	0.155119	1	0
Adamts4	ENSMUSG00000006403	0.132026	8.15147	0.220034	1.02819	1.38834	1.20255	0.473877	1.359	1.30383	1.63731	0.0507054	0.822906	1.52701	11.5941	0.934395	0.452637	0.52127	0.908049	1.47605	1.62061		-0.868525	1	0	0.453305	1	0	-1.5844	1	0	-0.26302	1	0
B4galt3	ENSMUSG00000052423	17.0974	21.1429	13.9501	19.1167	16.6601	17.9553	13.9363	15.2984	17.8438	15.4546	17.2398	17.4867	18.8794	20.7779	18.8659	13.9671	15.3253	13.664	15.2381	15.3958		-0.130412	1	0	0.0842533	1	0	-0.343364	0.414451	0	-0.128708	1	0
Ppox	ENSMUSG00000062729	52.4145	42.3282	58.0449	41.28	37.6485	45.1577	49.0247	44.8857	42.989	44.5268	51.973	51.8431	50.9467	47.7061	45.1179	48.6908	50.7717	38.9596	45.9747	45.7584		-0.0319205	1	0	0.0954614	1	0	-0.105117	1	0	0.0222653	1	0
Usp21	ENSMUSG00000053483	33.6337	27.214	28.1643	29.5129	33.116	30.271	30.0696	31.5676	30.3978	30.1505	31.0824	33.7391	30.2626	26.0555	31.9029	30.262	30.7549	29.9224	28.8264	29.028		0.00693814	1	0	0.0125024	1	0	-0.0403991	1	0	-0.0348354	1	0
Ufc1	ENSMUSG00000062963	102.056	81.9817	131.756	79.742	85.5871	81.4415	113.989	82.7823	76.0689	90.1319	101.512	103.604	99.9962	103.973	100.603	114.28	124.271	84.9675	101.066	104.386		-0.113806	1	0	0.0833249	1	0	0.0535802	1	0	0.250712	1	0
Dedd	ENSMUSG00000013973	6.73335	6.24097	5.54485	5.90258	6.41087	6.67621	3.25252	5.35833	4.2095	6.07003	5.01983	5.67805	5.27514	5.90092	4.98344	3.36245	5.2127	5.83746	4.94912	5.29082		-0.281576	1	0	-0.19885	1	0	-0.135789	1	0	-0.0531042	1	0
Nit1	ENSMUSG00000013997	203.288	175.936	211.584	176.049	181.75	158.778	183.498	164.361	144.576	166.247	181.627	202.106	195.319	193.151	177.446	184.503	175.772	164.66	162.583	185.941		-0.214416	0.869335	0	0.00162348	1	0	-0.120596	1	0	0.0954433	1	0
Pfdn2	ENSMUSG00000006412	71.0962	64.1079	82.6446	56.0936	61.332	57.0174	63.4133	56.4178	48.2043	54.3507	62.9761	68.0543	73.2504	75.1329	61.1361	62.7225	71.831	52.8831	56.4373	64.3954		-0.262341	0.905248	0	0.0227736	1	0	-0.144058	1	0	0.141056	1	0
Klhdc9	ENSMUSG00000045259	4.19184	2.08032	3.43252	2.13255	1.75584	3.27591	2.11091	2.67917	2.34689	1.87692	4.05643	2.34528	4.21085	2.28557	3.87107	2.30629	2.91911	1.68638	2.51797	2.0496		-0.154199	1	0	0.294097	1	0	-0.544313	0.787188	0	-0.0960678	1	0
Nectin4	ENSMUSG00000006411	1.68334	3.39644	2.68441	3.04649	1.67418	3.23444	2.34784	3.22276	3.31544	1.75711	2.63668	3.04475	3.51676	3.98936	2.40273	2.37096	4.17016	1.85934	2.73504	2.43092		0.152966	1	0	0.325686	1	0	-0.21151	1	0	-0.0387546	1	0
Arhgap30	ENSMUSG00000048865	2.57451	7.00517	2.11232	4.0366	5.26753	7.33969	4.88955	7.72687	7.48769	4.51259	4.20854	3.33277	5.46023	4.90358	5.3394	4.91434	5.78609	6.22662	4.94912	5.8628		0.605427	0.558495	0	0.148461	1	0	0.253097	1	0	-0.20382	1	0
Usf1	ENSMUSG00000026641	32.4455	26.6196	40.0901	27.9516	29.8085	27.9903	36.8331	33.1207	26.9706	29.1521	31.7416	31.9287	32.021	27.3022	33.7717	37.2887	36.4889	25.8145	32.9073	34.1282		-0.0249417	1	0	-0.0012999	1	0	0.0887141	1	0	0.112358	1	0
Tstd1	ENSMUSG00000103711	19.6389	13.2037	18.8349	11.1578	10.1267	20.8995	20.6783	20.152	18.8869	17.2517	16.3271	16.2935	17.954	12.7161	17.5755	20.4333	28.5135	20.8851	27.8713	20.1146		0.423272	0.58916	0	0.147337	1	0	0.54191	0.178955	0	0.265998	1	0
F11r	ENSMUSG00000038235	94.2338	98.7092	98.311	94.7459	88.5679	112.957	104.834	104.565	99.2398	101.234	93.8556	97.3086	104.207	96.1601	93.4395	105.076	122.707	98.199	98.635	97.8086		0.13973	1	0	0.031346	1	0	0.107087	1	0	-0.00129599	1	0
Alyref2	ENSMUSG00000060244	1.78236	1.10384	2.72842	1.2186	1.26584	1.57575	1.46471	1.6308	1.30383	1.31783	1.31834	1.11092	1.71211	1.4129	1.8243	1.48724	2.18933	1.03777	1.86677	1.9066		-0.148002	1	0	-0.132165	1	0	0.189908	1	0	0.205763	1	0
Itln1	ENSMUSG00000038209	0	0	0	0	0	0	0	0	0	0	0	0	0	0	0	0	0	0	0	0		0	1	0	0	1	0	0	1	0	0	1	0
Cd244a	ENSMUSG00000004709	0.495099	0.3821	0.176027	0.456974	0.285835	0.829343	0.560036	0.893055	0.447026	0.319475	0.608464	0.288017	0.647824	0.207779	0.71192	0.581962	0.364889	0.216202	0.824853	0.66731		0.730286	1	0	0.416426	1	0	0.132865	1	0	-0.180218	1	0
Ly9	ENSMUSG00000004707	0.858172	1.06139	0.176027	0.913948	1.14334	1.28548	1.50779	1.24251	1.56459	0.838622	0.861991	0.534889	0.925463	0.249335	1.24586	1.46568	1.14679	1.85934	1.64971	0.619645		0.630497	1	0	-0.134154	1	0	0.832216	0.71766	0	0.0679235	1	0
Slamf7	ENSMUSG00000038179	1.18824	2.37751	1.10017	2.55144	2.94001	2.19776	1.96013	3.10628	2.90567	2.87528	2.28174	1.39894	1.80465	1.28823	2.49172	1.96143	1.72019	2.29174	2.34432	1.62061		0.357105	1	0	-0.135111	1	0	0.108793	1	0	-0.383452	1	0
Cd48	ENSMUSG00000015355	1.0232	1.78313	0.352054	1.29476	1.26584	1.90749	1.29239	2.40737	2.01162	1.99672	0.861991	0.534889	1.43447	0.914228	1.86879	1.33636	2.08508	1.77286	2.12725	1.0963		0.738571	0.611846	0	-0.0304944	1	0	0.577395	1	0	-0.191462	1	0
Slamf1	ENSMUSG00000015316	0.0330066	0.169822	0.220034	0.114244	0.0816671	0.0414672	0.150779	0.232971	0.298017	0.0399344	0.152116	0.0411453	0.277639	0.0415558	0.08899	0.107771	0.208508	0.259443	0.13024	0.19066		0.355556	1	0	-0.0302638	1	0	0.537386	1	0	0.153535	1	0
Cd84	ENSMUSG00000038147	0.462092	0.976478	0.39606	0.609299	0.898338	1.53429	1.07699	2.56268	1.56459	1.1581	1.01411	0.452598	1.38819	0.955783	1.33485	1.07771	2.60635	1.72962	1.47605	1.28696		1.23258	0.0278655	1	0.619534	1	0	0.652927	0.872743	0	0.0406865	1	0
Gm10521	ENSMUSG00000073492	0	0.0849111	0	0.0380812	0.0816671	0.0829343	0.0646195	0.155314	0.0372522	0.0399344	0	0.123436	0.0462731	0.0415558	0.044495	0.0862166	0	0.259443	0	0		0.845975	1	0	0.36685	1	0	0.430581	1	0	-0.0395018	1	0
Slamf6	ENSMUSG00000015314	0.19804	0.551922	0.0880134	0.304649	0.326668	0.29027	0.301558	0.271799	0.409774	0.199672	0.152116	0.0822906	0.185093	0.415558	0.311465	0.301758	0.208508	0.605366	0.738026	0.19066		0.0159812	1	0	-0.334438	1	0	0.807657	1	0	0.457977	1	0
Vangl2	ENSMUSG00000026556	3.63073	3.48136	3.2565	4.22701	2.32751	6.26154	3.81255	4.7759	4.88004	4.19311	3.65079	2.55101	3.56303	3.49069	3.07016	3.70731	4.43079	3.37275	4.47157	3.28889		0.489813	0.358839	0	-0.0569868	1	0	0.238959	1	0	-0.307822	1	0
Nhlh1	ENSMUSG00000051251	0.0660132	0	0	0.0761623	0	0	0	0	0	0	0	0	0	0	0	0	0	0	0	0		-2.93818	1	0	-2.76359	1	0	0	1	0	0	1	0
Ncstn	ENSMUSG00000003458	58.5537	61.4757	50.6957	63.824	60.8828	71.4065	58.2868	69.1924	73.3868	62.058	62.1648	53.6123	59.6923	57.5548	54.5064	57.8513	56.7141	68.1902	53.9627	61.7739		0.177737	1	0	-0.0394856	1	0	0.0540957	1	0	-0.163127	1	0
Copa	ENSMUSG00000026553	259.927	291.67	258.847	287.665	278.036	287.824	288.634	321.345	312.21	297.911	252.31	242.305	257.88	261.76	272.354	287.769	279.453	323.093	290.565	318.259		0.131902	1	0	-0.0970401	1	0	0.220515	0.617126	0	-0.00842754	1	0
Pex19	ENSMUSG00000003464	138.76	121.932	130.128	127.8	126.584	121.499	130.575	119.242	120.213	122	135.333	116.523	128.917	113.821	117.422	131.308	124.062	119.344	109.792	121.164		-0.0725297	1	0	-0.076493	1	0	-0.0145332	1	0	-0.018497	1	0
Dcaf8	ENSMUSG00000026554	340.364	279.06	308.311	284.885	307.803	309.096	298.155	281.545	284.346	279.341	333.185	290.239	318.035	269.115	295.491	298.482	287.063	282.922	263.519	302.911		-0.0659915	1	0	-0.0138421	1	0	-0.0696958	1	0	-0.0175466	1	0
Pea15a	ENSMUSG00000013698	35.7462	57.0603	36.9216	42.1559	45.7336	63.3618	57.1237	65.3483	59.7152	52.2741	43.4038	39.376	50.1601	53.8563	51.0358	56.515	67.4002	52.2777	72.7173	53.6231		0.452858	0.153794	0	0.128561	1	0	0.346709	0.558219	0	0.0224178	1	0
Casq1	ENSMUSG00000007122	0.594119	0.212278	0.352054	0.723542	0.408335	0.456139	0.344638	0.388285	0.558783	0.279541	0.456348	0.864051	0.601551	0.124667	0.311465	0.36642	0.156381	0.735087	0.26048	0.524315		-0.197635	1	0	0.0267703	1	0	-0.202871	1	0	0.021305	1	0
Atp1a4	ENSMUSG00000007107	0	0	0	0.0380812	0	0.0414672	0	0.077657	0.0745044	0.0399344	0	0.0411453	0.138819	0.0831116	0.08899	0	0.156381	0.129721	0.0868266	0		1.91396	1	0	2.54724	1	0	-0.12396	1	0	0.573046	1	0
Igsf8	ENSMUSG00000038034	24.0288	17.1945	25.2599	15.8798	16.1292	23.0972	21.6691	22.4817	18.4026	14.4163	22.9695	15.9644	21.0543	14.7939	18.7769	21.4464	25.5422	14.7017	19.015	19.495		0.0231131	1	0	-0.0752509	1	0	0.0996383	1	0	0.00127452	1	0
Atp1a2	ENSMUSG00000007097	10.001	4.9673	3.21249	15.3848	2.73585	6.55181	4.07103	6.60084	5.81134	2.436	4.25925	2.55101	5.87669	4.07247	4.36051	4.09529	9.07009	8.47513	8.20511	3.28889		-0.513599	1	0	-0.783223	1	0	0.64767	1	0	0.378024	1	0
Kcnj9	ENSMUSG00000038026	0.0330066	0.0424556	0	0.114244	0.0408335	0.165869	0.129239	0.310628	0.298017	0.0798688	0.202821	0.0822906	0.0462731	0.0831116	0.08899	0.107771	0	0.129721	0.173653	0.19066		1.93775	0.165482	0	0.990854	1	0	0.282172	1	0	-0.654277	1	0
Kcnj10	ENSMUSG00000044708	47.6285	63.3437	42.9505	49.7721	45.8152	72.7334	49.8432	64.1058	56.9213	45.9645	47.7137	50.2384	47.7539	44.0907	45.7409	49.8978	56.5578	66.547	55.8729	46.4734		0.214318	1	0	-0.0830694	1	0	0.224978	1	0	-0.0724085	1	0
Pigm	ENSMUSG00000050229	21.5203	24.3695	20.1111	25.9333	23.7243	26.4975	21.3675	22.9476	25.0335	23.0022	24.7442	23.3294	23.2754	20.861	23.0929	21.2524	20.7465	23.0039	20.6647	20.3053		0.0378015	1	0	-0.00500663	1	0	-0.120887	1	0	-0.163699	1	0
Slamf9	ENSMUSG00000026548	5.14903	8.19392	4.6207	5.78834	5.10419	8.0861	8.9175	8.65875	7.37593	6.98852	5.93253	4.77285	7.4037	4.52958	6.09582	8.85875	10.6339	6.18338	8.29194	8.38904		0.474583	0.416797	0	-0.00721643	1	0	0.56067	0.174368	0	0.078916	1	0
Igsf9	ENSMUSG00000037995	5.90818	5.85887	3.69656	5.90258	5.75753	11.7352	10.6191	13.3182	11.5854	11.541	7.25087	5.43118	8.88444	4.40492	7.25269	10.7124	11.5722	10.075	10.7231	10.963		1.11191	2.33246e-07	1	0.286823	1	0	0.704005	0.009548	1	-0.121004	1	0
Tagln2	ENSMUSG00000026547	110.44	111.403	107.288	78.9423	77.5429	169.227	153.084	145.024	118.35	129.747	113.174	94.5519	130.907	105.676	99.6243	151.633	170.612	113.852	141.006	131.937		0.55902	0.0190885	1	0.16349	1	0	0.382537	0.356652	0	-0.0129898	1	0
Cfap45	ENSMUSG00000026546	0.660132	0.721745	0.616094	0.456974	0.490002	0.995212	1.03391	1.00954	0.558783	0.798688	0.608464	0.69947	0.879189	0.706449	0.62293	1.0346	1.45956	0.691847	0.868266	1.23929		0.58582	0.861909	0	0.255415	1	0	0.571223	0.805729	0	0.241481	1	0
Vsig8	ENSMUSG00000049598	0.693139	0.7642	1.27619	0.952029	0.653337	0.456139	1.18469	1.24251	0.52153	0.399344	0.912696	0.905196	0.879189	0.664893	0.756415	1.12082	1.09467	0.389164	1.08533	1.23929		-0.150691	1	0	-0.0707808	1	0	0.263478	1	0	0.343533	1	0
Slamf8	ENSMUSG00000053318	0.627125	0.976478	0.660101	0.609299	0.775837	0.829343	1.22777	1.86377	1.45283	1.35777	1.26763	0.69947	1.15683	1.0389	0.845405	1.25014	1.51168	1.77286	1.64971	1.00097		0.884821	0.0738753	0	0.452665	1	0	0.520384	0.884711	0	0.0888439	1	0
Fcrl6	ENSMUSG00000070504	0	0	0	0	0	0.0414672	0	0.077657	0	0.119803	0.0507054	0	0	0	0	0	0	0.0432404	0	0.047665		3.39794	0.882605	0	1.44859	1	0	0.56257	1	0	-1.24098	1	0
Dusp23	ENSMUSG00000026544	13.4337	11.0809	16.2385	10.1677	10.6984	12.5646	16.2841	15.1043	11.2874	12.5394	10.6481	14.6889	12.0773	13.3394	12.8591	16.1009	14.2828	10.1615	13.4147	14.3472		0.14011	1	0	0.0474887	1	0	0.103651	1	0	0.0110372	1	0
Crp	ENSMUSG00000037942	0.0330066	0.0424556	0.13202	0	0	0.0414672	0.0646195	0.0388285	0.149009	0.199672	0	0.329162	0	0	0.044495	0.0646624	0.052127	0.0864809	0	0.047665		1.1934	1	0	0.870548	1	0	-0.549372	1	0	-0.86742	1	0
Apcs	ENSMUSG00000026542	1.38628	1.78313	1.58424	1.98022	1.42917	0.746409	2.84326	2.91214	2.4959	2.91521	1.41975	1.23436	1.48074	1.7869	2.22475	2.84515	2.39784	2.16202	3.256	2.47858		0.552903	0.839109	0	-0.000855055	1	0	0.691038	0.385531	0	0.137476	1	0
Olfr16	ENSMUSG00000037924	0	0	0	0	0	0	0	0	0	0	0	0	0	0	0	0	0	0	0	0		0	1	0	0	1	0	0	1	0	0	1	0
Olfr1408	ENSMUSG00000062527	0	0	0	0	0	0	0	0	0	0	0	0	0	0	0	0	0	0	0	0		0	1	0	0	1	0	0	1	0	0	1	0
Olfr1406	ENSMUSG00000058981	0	0	0	0	0	0	0	0	0	0	0	0	0	0	0	0	0	0	0	0		0	1	0	0	1	0	0	1	0	0	1	0
Olfr218	ENSMUSG00000046643	0	0	0	0	0	0	0	0	0	0	0	0	0	0	0	0	0	0	0	0		0	1	0	0	1	0	0	1	0	0	1	0
Olfr1404	ENSMUSG00000049456	0	0	0	0	0	0	0	0	0	0.119803	0	0	0	0	0	0	0	0	0	0		2.60659	1	0	0	1	0	0	1	0	-2.62991	1	0
Fcer1a	ENSMUSG00000005339	0	0	0	0.0380812	0	0.0414672	0	0.0388285	0.0372522	0.0798688	0	0.0411453	0	0	0	0	0	0.0864809	0	0.047665		1.68075	1	0	0.109323	1	0	1.03169	1	0	-0.505219	1	0
Olfr418	ENSMUSG00000049605	0	0	0	0	0	0	0	0	0	0	0	0	0	0	0	0	0	0	0	0		0	1	0	0	1	0	0	1	0	0	1	0
Mptx2	ENSMUSG00000079180	0	0	0	0	0	0	0	0	0	0	0	0	0	0	0	0	0	0	0	0		0	1	0	0	1	0	0	1	0	0	1	0
Ackr1	ENSMUSG00000037872	0	0	0	0	0	0	0.107699	0.077657	0.0745044	0	0	0.0411453	0.0462731	0.0415558	0	0.107771	0	0.345924	0	0		3.72176	0.858612	0	2.60026	1	0	1.64425	1	0	0.712184	1	0
Cadm3	ENSMUSG00000005338	0.165033	0.212278	0.0880134	0.228487	0.245001	0.331737	0.215398	0.116485	0.186261	0.199672	0.253527	0.164581	0.277639	0.415558	0.311465	0.193987	0.104254	0.432404	0.0868266	0.28599		0.148368	1	0	0.584485	1	0	-0.366667	1	0	0.0703429	1	0
Aim2	ENSMUSG00000037860	1.12222	1.48594	0.484074	1.06627	1.22501	1.49282	1.16315	1.66962	1.7881	1.11816	1.01411	0.740615	0.971736	0.623337	1.73531	1.18548	1.04254	0.95129	1.34581	0.9533		0.413155	1	0	-0.0909952	1	0	0.120172	1	0	-0.383999	1	0
Ifi206	ENSMUSG00000037849	0.462092	0.849111	0.26404	1.25668	1.51084	0.829343	0.904674	1.12603	1.22932	0.798688	0.861991	0.370308	0.786643	1.32979	0.667425	0.905274	1.04254	0.821568	0.955092	0.714975		0.169846	1	0	-0.111764	1	0	0.144058	1	0	-0.137559	1	0
Ifi214	ENSMUSG00000070501	0.0990198	0.297189	0.0440067	0.228487	0.163334	0.0829343	0.366177	0.232971	0.0745044	0.279541	0.0507054	0.288017	0.0925463	0.166223	0.133485	0.280204	0.104254	0.0864809	0.347306	0.09533		0.377056	1	0	-0.141771	1	0	0.354576	1	0	-0.163633	1	0
Ifi213	ENSMUSG00000073491	2.17844	3.94837	1.80428	3.00841	2.77668	3.11004	2.39092	3.18394	4.17224	3.11488	3.95502	1.7281	3.14657	2.11935	2.35824	2.39251	3.38825	3.07007	2.25749	2.19259		0.215568	1	0	-0.0494554	1	0	0.000900831	1	0	-0.264144	1	0
Ifi209	ENSMUSG00000043263	1.25425	2.03787	1.3202	1.63749	1.67418	2.19776	2.36938	2.98979	2.86842	2.23633	1.77469	1.15207	1.66583	1.4129	2.13576	2.37096	1.51168	2.68091	1.86677	2.28792		0.678047	0.117284	0	0.0380627	1	0	0.412711	1	0	-0.227136	1	0
Ifi208	ENSMUSG00000066677	0.726145	1.18876	0.440067	0.456974	0.245001	0.331737	1.09853	1.00954	2.04887	1.1581	0.912696	0.0411453	0.74037	1.0389	1.69081	1.09926	1.14679	0.0864809	0.173653	0.428985		0.881839	1	0	0.527377	1	0	-0.571889	1	0	-0.926396	1	0
Ifi207	ENSMUSG00000073490	1.32026	3.60872	1.05616	2.13255	2.77668	3.11004	2.30476	3.61105	3.09193	1.87692	2.28174	1.48123	2.26738	2.24401	1.95778	2.3494	2.29359	2.46471	2.6048	2.38325		0.360961	1	0	-0.0885193	1	0	0.242977	1	0	-0.206476	1	0
Ifi204	ENSMUSG00000073489	1.78236	5.22203	2.94845	3.38922	4.53252	5.26633	4.99724	5.66896	4.58202	3.07495	3.34655	3.00361	5.36768	4.57114	3.82657	5.36698	5.47333	3.58896	5.12277	3.8132		0.405347	1	0	0.174779	1	0	0.218084	1	0	-0.0124236	1	0
Mndal	ENSMUSG00000090272	10.9912	15.751	7.52515	13.6331	16.0476	19.1164	15.2287	17.9388	14.8636	15.814	12.9299	11.1915	14.7149	11.9265	13.0815	14.9801	15.2732	15.9125	16.2366	13.0126		0.37448	0.715756	0	-0.00291761	1	0	0.240959	1	0	-0.13643	1	0
Ifi211	ENSMUSG00000026536	1.61732	3.56627	1.54023	2.32295	3.51168	2.73683	4.71723	4.19348	3.53896	2.79541	3.09303	1.89268	2.86893	2.61802	3.24814	4.63414	4.89993	3.02683	3.6033	2.95523		0.527643	0.816305	0	0.128434	1	0	0.484064	0.956265	0	0.0849771	1	0
Ifi203	ENSMUSG00000039997	8.28466	14.0952	5.28081	14.1662	17.7218	16.0478	11.9115	17.667	18.5888	14.5761	11.0031	11.0681	13.0027	11.5941	12.5031	11.7039	10.6339	16.8638	13.024	11.5826		0.402868	1	0	-0.00902637	1	0	0.10882	1	0	-0.303072	1	0
Ifi202b	ENSMUSG00000026535	0	0	0	0	0	0	0	0	0	0	0	0	0	0	0	0	0	0	0	0		0	1	0	0	1	0	0	1	0	0	1	0
Ifi205	ENSMUSG00000054203	0.693139	1.1463	1.23219	0.533136	0.653337	1.78309	2.45554	1.94142	1.6391	1.2779	1.16622	0.822906	1.57329	0.748004	2.26925	2.73738	3.12762	1.42693	2.12725	0.905635		1.10852	0.117915	0	0.630886	1	0	0.657259	0.942241	0	0.180277	1	0
Olfr433	ENSMUSG00000045381	0	0	0	0	0	0.0829343	0.0430797	0	0	0.119803	0.0507054	0	0	0	0	0.0431083	0	0	0.0868266	0.047665		3.52799	0.639388	0	1.44673	1	0	1.58188	1	0	-0.328987	1	0
Olfr432	ENSMUSG00000047048	0	0	0	0	0	0	0	0	0	0	0	0	0	0	0	0	0	0	0	0		0	1	0	0	1	0	0	1	0	0	1	0
Olfr430	ENSMUSG00000050134	0	0	0	0	0	0	0	0	0	0	0	0	0	0	0	0	0	0	0	0		0	1	0	0	1	0	0	1	0	0	1	0
Olfr429	ENSMUSG00000049528	0	0	0	0	0	0	0	0	0	0	0	0	0	0	0	0	0	0	0	0		0	1	0	0	1	0	0	1	0	0	1	0
Olfr427	ENSMUSG00000059371	0	0	0	0	0	0	0	0	0	0	0	0	0	0	0	0	0	0	0	0		0	1	0	0	1	0	0	1	0	0	1	0
Olfr231	ENSMUSG00000046486	0	0	0	0	0	0	0	0	0	0	0	0	0	0	0	0	0	0	0	0		0	1	0	0	1	0	0	1	0	0	1	0
Olfr424	ENSMUSG00000051528	0	0	0	0	0	0	0	0	0	0	0	0	0	0	0	0	0	0	0	0		0	1	0	0	1	0	0	1	0	0	1	0
Olfr420	ENSMUSG00000055033	0	0	0	0	0	0	0	0	0	0	0	0	0	0	0	0	0	0	0	0		0	1	0	0	1	0	0	1	0	0	1	0
Spta1	ENSMUSG00000026532	0.0330066	0	0.0440067	0.0380812	0.0816671	0	0.0861594	0.0388285	0.0372522	0.0399344	0.0507054	0.0822906	0.0462731	0	0	0.0862166	0	0.0864809	0	0.047665		0.197878	1	0	-0.122232	1	0	0.455557	1	0	0.139582	1	0
Olfr419	ENSMUSG00000050788	0	0	0	0	0	0	0	0	0	0	0	0	0	0	0	0	0	0	0	0		0	1	0	0	1	0	0	1	0	0	1	0
Mptx1	ENSMUSG00000026531	0	0	0	0	0	0	0	0	0	0	0	0	0	0	0	0	0	0	0	0		0	1	0	0	1	0	0	1	0	0	1	0
Olfr417	ENSMUSG00000066672	0	0	0	0	0	0	0	0	0	0	0	0	0	0	0	0	0	0	0	0		0	1	0	0	1	0	0	1	0	0	1	0
Olfr248	ENSMUSG00000059503	0.0330066	0	0	0	0	0	0	0	0	0	0	0	0	0	0	0	0	0	0	0		-1.42102	1	0	-1.29657	1	0	0	1	0	0	1	0
Olfr414	ENSMUSG00000051509	0	0	0	0	0	0	0	0	0	0	0	0	0	0	0	0	0	0	0	0		0	1	0	0	1	0	0	1	0	0	1	0
Olfr220	ENSMUSG00000066671	0	0	0	0	0	0	0	0	0	0	0	0	0	0	0	0	0	0	0	0		0	1	0	0	1	0	0	1	0	0	1	0
Fmn2	ENSMUSG00000028354	0.0660132	0.212278	0	0.0380812	0.245001	0.0829343	0	0.271799	0.0745044	0	0.101411	0.164581	0.0925463	0	0	0	0	0	0.217066	0		-0.40505	1	0	-0.608122	1	0	-0.707907	1	0	-0.924048	1	0
Grem2	ENSMUSG00000050069	2.11242	0.551922	0.176027	5.67409	1.96001	0.124401	3.64023	1.12603	1.41558	3.39442	0.507054	2.30414	0.971736	2.74268	0.97889	3.68576	0.364889	1.64314	1.82336	2.24026		-0.108259	1	0	-0.478798	1	0	0.381456	1	0	0.010861	1	0
Rgs7	ENSMUSG00000026527	0.264053	0.0424556	0.0440067	0.380812	0.285835	0.0829343	0.107699	0.232971	0.372522	0.159738	0.202821	0.123436	0	0.374002	0.35596	0.0862166	0.364889	0.389164	0.434133	0.524315		-0.130402	1	0	0.0365771	1	0	0.702047	1	0	0.870786	1	0
Fh1	ENSMUSG00000026526	272.569	240.638	284.591	239.645	248.309	250.006	307.46	252.812	247.801	267.84	271.679	264.893	243.535	268.534	243.744	308.44	282.737	253	284.227	292.234		0.0446009	1	0	0.00741889	1	0	0.136634	1	0	0.0994525	1	0
Kmo	ENSMUSG00000039783	189.029	147.958	163.001	143.109	144.959	179.926	159.976	186.61	183.802	208.497	173.463	161.866	159.966	135.929	165.655	159.695	187.866	198.56	179.08	177.6		0.221104	0.986314	0	0.0158191	1	0	0.179873	1	0	-0.0254106	1	0
Opn3	ENSMUSG00000026525	1.78236	1.74068	2.28835	1.44708	1.47001	1.45135	1.16315	1.66962	1.26657	1.67724	1.8761	1.85154	1.80465	2.24401	1.33485	1.27169	1.77232	1.42693	1.08533	1.95427		-0.282069	1	0	0.0668125	1	0	-0.300013	1	0	0.0487885	1	0
Chml	ENSMUSG00000078185	3.30066	5.47677	2.28835	4.98863	5.10419	4.68579	4.37259	4.97005	6.33287	3.8337	3.60008	4.19682	2.86893	4.3218	4.04905	4.31083	4.53505	5.05913	4.51498	3.90853		0.192577	1	0	-0.14986	1	0	0.227325	1	0	-0.115109	1	0
Wdr64	ENSMUSG00000026523	0.0660132	0.0424556	0	0	0	0	0.0215398	0	0	0	0	0.123436	0	0	0	0.0215541	0	0	0	0.047665		-1.35463	1	0	0.154612	1	0	-0.660002	1	0	0.842277	1	0
Exo1	ENSMUSG00000039748	0.297059	0.212278	0.176027	0.190406	0.245001	0.58054	0.301558	0.116485	0.149009	0.35941	0.101411	0.0822906	0.0462731	0.166223	0.133485	0.323312	0.260635	0.432404	0.26048	0.047665		0.39358	1	0	-1.04791	1	0	1.30917	0.616889	0	-0.132507	1	0
Gm38100	ENSMUSG00000104158	0	0	0	0	0	0	0	0	0	0	0	0	0	0	0	0	0	0	0	0		0	1	0	0	1	0	0	1	0	0	1	0
Pld5	ENSMUSG00000055214	0	0	0	0	0	0	0.0215398	0	0	0	0	0	0	0.0415558	0.044495	0.0215541	0	0	0	0		1.2845	1	0	2.13883	1	0	-0.892934	1	0	0.0905697	1	0
Rbm8a2	ENSMUSG00000078184	0	0	0	0.0380812	0.122501	0.0414672	0.0646195	0.155314	0	0	0.0507054	0	0	0	0	0.0431083	0.052127	0	0	0		0.667899	1	0	-1.369	1	0	0.891628	1	0	-1.16297	1	0
Cep170	ENSMUSG00000057335	3.23465	5.60413	2.5964	6.51188	6.37003	6.92502	4.80339	7.61038	9.61106	7.30799	4.00572	3.86766	5.46023	4.03091	4.76097	4.80657	4.89993	7.78328	5.42666	5.91046		0.573152	0.518604	0	-0.136147	1	0	0.379942	1	0	-0.329339	1	0
Sdccag8	ENSMUSG00000026504	16.2392	14.0103	19.671	15.5752	14.9042	14.5964	14.5609	15.1431	13.299	13.8173	17.8483	15.6764	15.409	17.1625	16.1517	15.0879	17.9838	14.0531	16.8009	13.5369		-0.170241	1	0	0.0328357	1	0	-0.0873594	1	0	0.115716	1	0
Akt3	ENSMUSG00000019699	4.32386	7.68446	3.21249	7.95896	7.26837	8.91544	5.64344	6.79498	8.71701	7.5476	5.27336	5.55461	5.87669	7.23071	6.31829	5.51786	4.58717	7.99948	7.33685	6.14879		0.302238	1	0	-0.00808114	1	0	0.0611467	1	0	-0.249171	1	0
Zbtb18	ENSMUSG00000063659	33.3037	42.4131	37.1857	45.6212	43.4061	37.8181	33.7099	37.8189	40.7911	39.9743	33.7191	38.3063	38.4992	34.4082	39.8675	33.8616	37.2187	33.4681	30.563	31.1729		-0.0874382	1	0	-0.12739	1	0	-0.152606	1	0	-0.192563	1	0
X1700016C15Rik	ENSMUSG00000015962	14.952	14.5623	24.9518	16.5653	17.7218	10.7815	22.6168	11.6874	11.1011	20.2867	13.3862	15.7586	14.9925	18.5754	12.4586	22.4379	16.2115	11.9344	13.5449	14.9668		-0.21163	1	0	-0.23844	1	0	0.0756118	1	0	0.0487957	1	0
Adss	ENSMUSG00000015961	104.796	109.366	107.464	117.442	105.881	108.52	111.533	104.915	110.341	117.567	98.3684	104.344	108.881	112.367	104.563	111.413	106.652	118.306	102.976	112.537		0.020868	1	0	-0.0440282	1	0	0.0623719	1	0	-0.00252425	1	0
Catspere1	ENSMUSG00000102483	0	0	0.0440067	0.0380812	0.0408335	0	0	0	0.0745044	0	0.0507054	0	0	0	0	0.107771	0.052127	0.0432404	0	0		-0.625214	1	0	-1.0261	1	0	1.91139	1	0	1.5233	1	0
Catspere2	ENSMUSG00000091476	2.04641	1.65577	1.14417	2.51336	2.16418	2.07336	2.19706	3.37808	3.57621	2.71554	2.28174	1.7281	1.98974	2.5349	2.22475	2.09075	2.39784	2.37822	2.12725	2.62158		0.53553	0.434738	0	0.167411	1	0	0.103887	1	0	-0.264161	1	0
Desi2	ENSMUSG00000026502	21.8174	23.7327	16.8106	22.3536	24.8676	22.724	16.3487	19.919	21.3082	22.4831	20.485	19.3794	19.6661	24.6841	15.7957	16.2303	19.5476	21.4905	19.7096	18.2557		-0.0946691	1	0	-0.13188	1	0	-0.0726402	1	0	-0.109858	1	0
Cox20	ENSMUSG00000026500	1.28726	0.934022	1.01215	1.56133	1.75584	1.28548	0.624656	1.20368	1.56459	0.63895	1.31834	1.85154	1.52701	0.955783	2.18026	0.862166	1.51168	1.5999	1.25899	1.57295		-0.322092	1	0	0.254521	1	0	-0.225368	1	0	0.351296	1	0
Hnrnpu	ENSMUSG00000039630	310.79	357.433	292.953	333.401	346.187	322.241	288.979	339.866	337.579	334.371	301.443	322.168	342.93	329.662	328.418	288.114	312.501	367.5	307.844	292.759		-0.0157837	1	0	-0.0142286	1	0	-0.050639	1	0	-0.049084	1	0
Efcab2	ENSMUSG00000026495	20.134	18.5531	17.9987	19.3452	20.2534	16.421	16.0687	16.5798	18.5516	17.2117	19.4709	17.7748	17.0748	18.9079	17.9315	15.9501	15.3775	17.7286	15.4551	16.9687		-0.184058	1	0	-0.0797705	1	0	-0.161834	1	0	-0.0575554	1	0
Kif26b	ENSMUSG00000026494	1.45229	2.2926	1.71626	2.85609	2.24584	3.0271	1.98167	2.48502	3.12918	2.5558	1.77469	2.34528	2.35993	2.78424	2.35824	2.02609	2.39784	3.24303	2.9521	2.0496		0.311523	1	0	0.144441	1	0	0.112226	1	0	-0.054788	1	0
Smyd3	ENSMUSG00000055067	10.001	10.996	12.1018	10.3581	7.47254	10.6985	12.2131	12.5416	13.15	12.8988	11.9158	10.0394	12.4937	10.6798	9.52193	12.0919	12.6669	10.9398	12.9806	13.2985		0.273176	0.975778	0	0.10141	1	0	0.181606	1	0	0.00985539	1	0
Tfb2m	ENSMUSG00000026492	50.5001	38.3798	44.1387	51.5619	49.6944	44.7016	45.8583	46.5942	47.9808	47.1625	48.1194	51.5139	47.7076	41.2234	44.6285	45.9319	46.6015	50.8075	40.548	48.237		-0.0127294	1	0	-0.00722589	1	0	-0.00668107	1	0	-0.00117776	1	0
Cnst	ENSMUSG00000038949	23.3357	23.9025	16.3705	26.4283	24.5818	22.9728	17.2319	24.3843	26.3373	19.1286	21.6005	20.7784	20.3602	19.1157	20.1562	17.3295	19.0263	24.2146	21.9671	20.1623		-0.0608013	1	0	-0.168917	1	0	0.0086005	1	0	-0.0995203	1	0
Sccpdh	ENSMUSG00000038936	34.0628	25.0488	35.1174	27.4946	26.7868	24.5071	30.1342	26.4422	27.6039	30.3901	29.0035	28.1022	28.7819	28.0502	27.6314	30.0249	29.1911	24.6038	30.042	31.0299		-0.0941224	1	0	-0.0694535	1	0	0.0337797	1	0	0.0584478	1	0
Kif28	ENSMUSG00000087236	0	0	0	0.0761623	0	0	0	0	0	0	0	0	0	0	0	0	0	0	0	0		-2.14066	1	0	-1.98669	1	0	0	1	0	0	1	0
Ahctf1	ENSMUSG00000026491	52.0514	53.6638	39.034	55.2558	62.557	54.2391	40.7319	47.0213	56.9958	52.9929	53.0378	40.1989	48.3554	45.0465	44.3615	40.7804	44.7249	56.1261	42.4582	41.9452		-0.0602691	1	0	-0.185285	1	0	-0.0314094	1	0	-0.156428	1	0
Cdc42bpa	ENSMUSG00000026490	64.1648	70.6885	51.3558	84.1975	86.5263	69.9966	53.7204	60.7278	69.6988	68.3677	58.514	68.0132	62.6538	60.9624	67.054	53.7345	41.6494	82.4163	48.7965	61.0589		-0.14677	1	0	-0.170247	1	0	-0.141	1	0	-0.164481	1	0
Coq8a	ENSMUSG00000026489	178.533	188.206	214.929	199.355	148.552	143.559	188.732	170.302	171.137	172.317	173.007	196.345	166.306	157.58	209.794	187.974	171.706	153.158	178.733	191.995		-0.135559	1	0	-0.0417142	1	0	-0.0313567	1	0	0.0624882	1	0
Psen2	ENSMUSG00000010609	20.233	16.4728	21.3873	15.3848	15.7209	15.799	20.4629	18.6765	15.6459	17.052	18.9131	20.8607	18.5555	17.9106	17.8425	20.6489	21.9976	15.0044	18.798	18.637		-0.0235969	1	0	0.0768916	1	0	0.0155697	1	0	0.116062	1	0
Itpkb	ENSMUSG00000038855	29.7389	48.5692	25.3039	41.2419	44.4269	44.9089	37.0701	44.2256	46.6025	38.3769	32.2486	29.5423	40.4427	50.0332	40.001	37.0085	34.3517	40.0839	43.0226	40.4676		0.157753	1	0	0.0229665	1	0	0.0196115	1	0	-0.115174	1	0
Stum	ENSMUSG00000053963	0.363073	0.467011	0.26404	0.266568	0.163334	0.539073	0.150779	0.116485	0.33527	0.159738	0.507054	0.288017	0.601551	0.290891	0.667425	0.150879	0.260635	0.562126	0.13024	0.09533		-0.268307	1	0	0.607485	1	0	-0.982987	0.873347	0	-0.107888	1	0
Parp1	ENSMUSG00000026496	52.5135	48.9513	48.4954	55.5604	52.7569	52.373	54.1727	51.3313	54.4254	52.7533	54.1026	46.9879	47.6151	43.7167	53.483	54.5104	45.6111	54.6992	53.3549	52.6222		0.0373117	1	0	-0.0714264	1	0	0.0859468	1	0	-0.0227914	1	0
Lin9	ENSMUSG00000058729	5.34707	4.71257	3.47653	3.88428	5.39003	6.22007	4.50183	4.38762	5.81134	4.95186	5.32406	4.32025	3.74812	3.74002	3.47061	4.65569	5.4212	4.92941	4.86229	5.14782		0.174463	1	0	-0.152566	1	0	0.278826	1	0	-0.0481936	1	0
Mixl1	ENSMUSG00000026497	0	0	0	0	0	0	0	0	0.0372522	0	0	0	0	0	0	0	0	0	0	0		1.34835	1	0	0	1	0	0	1	0	-1.36524	1	0
Acbd3	ENSMUSG00000026499	31.0922	35.323	22.9715	38.8047	41.1194	32.0127	29.445	34.1302	41.4244	33.1855	30.4739	26.9502	30.3089	33.2031	31.7249	29.2921	27.523	38.3543	32.9507	30.7439		0.00680649	1	0	-0.149556	1	0	0.0573592	1	0	-0.0990058	1	0
H3f3a	ENSMUSG00000060743	328.185	288.868	352.406	289.303	295.267	279.489	364.26	280.186	273.729	307.455	322.892	307.767	307.67	331.283	307.683	363.575	361.553	285.733	329.55	318.641		-0.045901	1	0	0.0214406	1	0	0.0729911	1	0	0.140333	1	0
Sde2	ENSMUSG00000038806	16.6023	28.148	13.7301	19.2691	20.3759	20.3189	16.5857	17.7058	19.7437	21.8042	16.0736	18.8445	23.1828	23.0635	17.2196	16.6182	13.2924	18.3772	15.2381	18.637		-0.0298708	1	0	0.00463578	1	0	-0.259703	1	0	-0.225206	1	0
Lefty2	ENSMUSG00000066652	0.0990198	0	0	0	0	0	0	0	0	0	0	0	0	0	0	0.0215541	0	0	0	0		-2.52143	1	0	-2.35541	1	0	1.15004	1	0	1.26789	1	0
Pycr2	ENSMUSG00000026520	14.3909	14.35	15.3143	16.7557	12.4951	16.6283	22.143	19.3754	16.5772	17.2517	15.4144	14.8946	16.0105	13.1316	15.3063	22.3301	22.3103	19.3717	21.6198	19.352		0.329974	0.438951	0	0.0275322	1	0	0.491171	0.0234095	1	0.188747	1	0
Lefty1	ENSMUSG00000038793	0.792158	0.934022	0.352054	0.761623	0.530836	0.953745	0.732355	0.660084	0.484278	0.559081	1.06481	0.411453	0.74037	0.249335	0.845405	0.732841	0.677651	0.259443	0.998506	0.66731		0.00174665	1	0	-0.0512556	1	0	0.0355013	1	0	-0.0175271	1	0
Tmem63a	ENSMUSG00000026519	13.0046	17.1096	12.938	13.3665	14.8226	19.1578	18.0935	18.793	17.1733	15.7741	13.8426	14.8946	16.3344	16.2483	15.0838	17.8468	17.254	14.6153	17.1482	15.4911		0.321915	0.424166	0	0.102318	1	0	0.109221	1	0	-0.110367	1	0
Ephx1	ENSMUSG00000038776	44.6909	41.3517	28.3843	35.644	34.586	57.9296	48.7231	39.9157	38.556	34.8627	48.6264	34.7266	46.7821	49.4514	35.1511	49.0572	54.6291	29.7927	44.7157	35.7488		0.252318	1	0	0.21711	1	0	-0.00490972	1	0	-0.040114	1	0
X9130409I23Rik	ENSMUSG00000038768	0	0.0424556	0	0	0	0.0414672	0.0215398	0	0.0372522	0	0	0	0	0	0.044495	0.0215541	0.052127	0.0432404	0	0		0.993822	1	0	0.108428	1	0	0.986866	1	0	0.137601	1	0
Nvl	ENSMUSG00000026516	24.5899	27.681	25.8759	34.6919	30.8702	28.3221	26.2355	28.7331	32.1859	29.5115	27.7865	29.4189	24.9875	21.7337	28.7438	25.9512	22.571	34.4626	23.1393	26.5494		0.0123036	1	0	-0.115353	1	0	0.00051978	1	0	-0.12714	1	0
Cnih4	ENSMUSG00000062169	40.4991	36.257	46.7791	40.5184	41.5685	43.8308	50.4248	39.6827	40.7166	44.9661	39.9558	40.3635	36.417	36.4444	35.329	50.6091	45.559	37.3165	44.8025	45.5678		0.0960252	1	0	-0.125258	1	0	0.248873	0.85929	0	0.0275914	1	0
Wdr26	ENSMUSG00000038733	112.817	135.773	105.088	133.931	138.752	134.395	100.893	121.805	129.6	120.682	112.566	114.96	108.788	113.946	114.041	100.852	98.7285	124.835	92.4703	106.007		-0.0447934	1	0	-0.150472	1	0	-0.110018	1	0	-0.215699	1	0
Cnih3	ENSMUSG00000026514	0	0	0	0	0	0	0.0646195	0	0	0	0	0	0	0	0.044495	0.0646624	0	0	0	0		2.21939	1	0	1.43784	1	0	0.703492	1	0	0.0798791	1	0
Ccdc121	ENSMUSG00000050625	0.0330066	0	0	0.114244	0	0	0	0	0	0.0798688	0	0.0411453	0	0	0.044495	0	0	0.0432404	0.0868266	0.047665		-0.926647	1	0	-0.654414	1	0	0.71986	1	0	0.992713	1	0
Dnah14	ENSMUSG00000047369	1.28726	0.806656	1.01215	1.33284	0.939171	1.40988	1.33547	0.970712	0.596035	0.958425	1.01411	1.60467	0.509004	0.540225	0.8899	1.33636	1.72019	0.821568	0.998506	1.47762		-0.0265664	1	0	-0.240365	1	0	0.468638	1	0	0.254936	1	0
Lbr	ENSMUSG00000004880	33.7327	30.9926	24.5117	32.6356	38.8735	27.783	25.1585	30.5968	31.5526	29.2719	34.7839	31.6819	33.9182	28.7566	31.7694	25.2183	21.6848	28.2792	23.9207	28.17		-0.156417	1	0	0.00062159	1	0	-0.337595	0.471954	0	-0.180563	1	0
Enah	ENSMUSG00000022995	33.6007	39.696	31.3328	40.4803	36.4235	38.3986	37.3932	37.1977	44.6281	38.0175	38.1811	40.0344	34.1958	45.1296	34.4391	37.5904	34.4038	36.322	40.1139	34.9861		0.107731	1	0	0.0810508	1	0	-0.0656528	1	0	-0.0923332	1	0
Srp9	ENSMUSG00000026511	101.759	81.4298	121.326	78.7519	80.7687	66.5963	102.25	71.6774	68.2832	78.4711	92.3345	93.1118	97.2198	95.1212	92.8611	102.468	97.9987	70.7414	88.6934	89.5626		-0.260001	1	0	0.0204683	1	0	-0.0661703	1	0	0.214299	1	0
Vmn1r1	ENSMUSG00000091013	0	0	0	0	0	0	0	0	0	0	0	0	0	0	0.08899	0	0	0	0	0		0	1	0	2.14335	1	0	-2.16828	1	0	0	1	0
Degs1	ENSMUSG00000038633	168.697	173.304	182.54	163.673	169.051	143.435	182.033	155.508	148.413	173.994	151.812	160.631	173.293	169.423	178.291	182.154	176.033	161.2	160.282	167.018		-0.0932781	1	0	-0.040532	1	0	0.0228515	1	0	0.0755975	1	0
Fbxo28	ENSMUSG00000047539	23.5997	22.7986	21.1672	26.9615	28.3793	23.2216	23.0692	25.1997	27.0823	24.7593	23.5273	23.5351	23.044	23.1881	24.0718	22.9336	20.121	26.8523	20.7516	24.5475		0.0041811	1	0	-0.0668317	1	0	-0.0263362	1	0	-0.0973519	1	0
Trp53bp2	ENSMUSG00000026510	106.083	104.356	108.873	100.953	95.1421	103.585	125.297	108.759	94.695	110.059	93.6528	101.67	105.179	115.816	102.605	125.294	110.249	102.22	99.2428	113.919		0.0740734	1	0	0.00996291	1	0	0.086658	1	0	0.0225481	1	0
Capn2	ENSMUSG00000026509	68.8848	77.1418	65.702	69.4981	71.2545	68.877	72.3739	70.9396	74.0946	75.2364	72.103	74.8844	68.3454	88.3061	65.3632	72.8314	73.2905	78.222	73.9762	71.2115		0.0366108	1	0	0.0663527	1	0	0.00181389	1	0	0.0315565	1	0
Capn8	ENSMUSG00000038599	0.0990198	0.127367	0.0880134	0.152325	0.0408335	0	0.0430797	0	0	0.0399344	0.253527	0.0411453	0.0462731	0.0415558	0	0.0431083	0.052127	0	0.0868266	0.047665		-2.13288	0.380555	0	-0.465104	1	0	-0.619052	1	0	1.04199	1	0
Ccdc185	ENSMUSG00000043429	0	0	0	0	0	0	0	0	0	0	0	0	0	0	0	0	0.052127	0	0	0		0	1	0	0	1	0	1.40516	1	0	1.52802	1	0
Susd4	ENSMUSG00000038576	5.77616	6.28342	4.88474	5.17904	5.06336	3.89791	4.13565	3.76636	4.06049	3.55416	6.99734	6.25408	4.25713	6.93982	5.11693	4.15995	3.96165	4.49701	5.12277	3.9562		-0.483006	0.192954	0	0.120327	1	0	-0.446021	0.307951	0	0.157279	1	0
Tlr5	ENSMUSG00000079164	0.330066	0.212278	0	0.114244	0.163334	0.0829343	0.129239	0.0388285	0.409774	0.319475	0.202821	0.0822906	0.185093	0.124667	0.08899	0.129325	0.052127	0.172962	0.173653	0.142995		0.191823	1	0	-0.313773	1	0	0.00708578	1	0	-0.500183	1	0
Disp1	ENSMUSG00000030768	2.60752	3.56627	2.81643	2.74184	2.69501	3.31737	3.74793	3.53339	4.17224	3.63403	3.70149	3.41506	2.5913	2.36868	3.02566	3.70731	2.08508	3.97812	3.47306	2.62158		0.354993	1	0	0.0658883	1	0	0.0888253	1	0	-0.20025	1	0
Brox	ENSMUSG00000046836	45.8132	51.7109	42.5545	57.3502	54.7578	47.7287	45.126	50.2441	57.1821	52.2741	48.3729	43.614	44.4685	47.6645	46.7198	45.1344	39.6686	57.0774	40.4612	46.2351		0.00165504	1	0	-0.12771	1	0	-0.013865	1	0	-0.143232	1	0
Aida	ENSMUSG00000042901	18.5827	17.2794	15.4464	18.6979	19.0693	18.4944	18.0719	19.0648	20.1907	20.8058	19.4709	16.9519	16.936	17.1625	17.0861	17.9977	20.3816	21.7932	17.4521	19.066		0.115617	1	0	-0.0255399	1	0	0.141347	1	0	0.000193851	1	0
Mia3	ENSMUSG00000056050	99.812	106.776	85.7691	108.912	109.965	84.4686	74.5063	80.9962	86.9466	85.7391	90.2555	94.2227	99.0708	93.7499	94.6409	74.8575	71.7788	87.3889	64.599	78.8856		-0.309473	0.320311	0	-0.11542	1	0	-0.322081	0.25321	0	-0.128031	1	0
Taf1a	ENSMUSG00000072258	11.3543	7.55709	9.94552	7.6924	10.4942	10.4083	8.83134	10.3672	11.6972	11.4612	10.8002	9.29883	9.53226	9.26694	8.81001	8.25524	13.1881	10.075	9.59434	10.963		0.161683	1	0	0.018024	1	0	0.120655	1	0	-0.0229959	1	0
Hhipl2	ENSMUSG00000053461	0.0330066	0	0	0.114244	0.122501	0.0414672	0.0646195	0.155314	0.111757	0.119803	0.0507054	0.0822906	0	0.332446	0	0.0431083	0.156381	0.129721	0.0434133	0.047665		0.775218	1	0	0.75601	1	0	-0.258864	1	0	-0.273489	1	0
Dusp10	ENSMUSG00000039384	0.627125	1.82559	0.572087	1.2186	1.30667	0.953745	0.818514	1.43665	1.34108	1.1581	0.709875	0.69947	1.29565	2.41024	1.02339	0.840611	1.51168	2.20526	0.824853	0.524315		0.0379263	1	0	0.153379	1	0	-0.0689771	1	0	0.0465348	1	0
X1700056E22Rik	ENSMUSG00000044854	0.363073	0.339644	0.308047	0.0380812	0.285835	0.0829343	0.107699	0.50477	0.447026	0.159738	0.0507054	0.205726	0.231366	0.0415558	0.44495	0.107771	0.156381	0.172962	0.0868266	0.19066		-0.0591935	1	0	-0.437583	1	0	-0.472887	1	0	-0.854613	1	0
Hlx	ENSMUSG00000039377	2.11242	2.16523	2.6404	2.77993	2.49085	2.28069	4.11411	3.88285	4.76828	3.63403	3.14373	2.46872	4.11831	2.74268	4.62748	4.11684	4.11803	3.6322	5.33983	2.95523		0.620923	0.268572	0	0.487086	1	0	0.240984	1	0	0.107303	1	0
Marc1	ENSMUSG00000026621	3.06961	1.74068	1.27619	1.44708	0.775837	2.94417	1.24931	2.09674	1.37833	1.2779	2.68738	1.35779	1.66583	1.32979	1.73531	1.25014	3.33613	1.29721	1.69312	1.28696		0.0902591	1	0	0.0654701	1	0	0.00481979	1	0	-0.01995	1	0
Marc2	ENSMUSG00000073481	359.838	253.927	376.169	233.133	237.692	275.508	342.053	256.85	233.906	257.976	328.723	288.634	323.449	277.094	267.904	342.948	367.912	251.27	300.724	301.434		-0.0963075	1	0	0.024466	1	0	0.0743233	1	0	0.195097	1	0
C130074G19Rik	ENSMUSG00000039349	497.905	451.43	573.803	423.31	465.216	427.941	507.565	403.777	371.069	400.262	484.794	471.072	473.744	449.384	474.139	507.384	479.777	391.672	428.793	464.591		-0.192201	1	0	-0.0354365	1	0	-0.0503927	1	0	0.106371	1	0
Mark1	ENSMUSG00000026620	1.88138	2.46242	0.968148	1.90406	1.79668	4.39552	2.56324	3.68871	3.83697	3.03501	1.11552	1.64581	1.61956	1.74534	2.26925	2.50028	2.34571	2.16202	3.6033	3.8132		0.947719	0.0129562	1	-0.1004	1	0	0.770207	0.133227	0	-0.27776	1	0
Rab3gap2	ENSMUSG00000039318	21.6523	27.8933	20.1551	27.228	27.8893	23.6778	22.5307	23.6465	27.9764	24.0006	22.6146	21.7659	22.2111	25.0997	22.292	22.5241	18.7136	26.7226	19.753	22.3072		-0.0352508	1	0	-0.13066	1	0	-0.050181	1	0	-0.145596	1	0
Iars2	ENSMUSG00000026618	130.805	115.479	119.83	124.068	129.238	109.39	119.094	120.135	121.815	126.712	121.744	119.445	119.431	116.19	120.893	118.656	106.131	134.435	107.839	129.792		-0.0529227	1	0	-0.0516379	1	0	-0.00193674	1	0	-0.0006523	1	0
Bpnt1	ENSMUSG00000026617	303.496	308.27	315.968	339.684	359.417	262.197	286.954	288.612	271.121	294.396	300.987	299.208	315.768	286.195	319.83	287.08	265.639	315.439	265.863	307.058		-0.213206	0.763123	0	-0.0961099	1	0	-0.0787621	1	0	0.0383341	1	0
Eprs	ENSMUSG00000026615	98.1616	122.102	99.1031	109.483	106.045	96.038	101.022	103.051	105.2	107.304	97.8613	101.423	102.032	114.112	110.348	100.722	103.785	112.858	99.373	101.431		-0.0612858	1	0	-0.0245697	1	0	-0.0212544	1	0	0.0154615	1	0
Slc30a10	ENSMUSG00000026614	0	0	0	0	0	0	0	0	0	0	0	0.0822906	0	0	0	0	0.052127	0	0	0		0	1	0	2.10538	1	0	-0.706996	1	0	1.54676	1	0
Lyplal1	ENSMUSG00000039246	36.7363	25.9828	28.8244	29.3606	30.8293	49.3459	54.4958	47.5261	56.8468	50.6767	42.9981	32.4636	41.9697	23.2712	35.5515	54.0362	58.9035	49.5103	57.0885	51.5259		0.770305	0.000160835	1	0.214567	1	0	0.621644	0.00714168	1	0.0659186	1	0
Tgfb2	ENSMUSG00000039239	1.4853	1.99541	0.616094	1.71365	1.42917	1.94896	2.11091	2.29088	2.27238	2.59574	1.97751	1.93383	2.12856	1.87001	2.00228	2.0692	2.55422	1.94582	1.9536	2.47858		0.622073	0.214838	0	0.445104	1	0	0.142921	1	0	-0.0338346	1	0
Rrp15	ENSMUSG00000001305	11.7834	11.5904	11.6618	11.8432	9.88172	9.66185	13.3762	12.1533	12.256	12.4995	11.7129	9.9983	10.9667	9.59939	11.5242	13.4282	12.3541	11.3722	12.7201	12.6312		0.0814822	1	0	-0.079017	1	0	0.219704	1	0	0.0592109	1	0
D1Pas1	ENSMUSG00000039224	0	0	0	0	0	0	0	0	0	0	0	0	0	0	0	0	0	0	0	0		0	1	0	0	1	0	0	1	0	0	1	0
Spata17	ENSMUSG00000026611	1.84837	1.27367	1.49623	1.56133	1.34751	1.74162	1.83089	1.04837	2.12337	1.91685	1.77469	1.97497	2.54502	1.91157	1.42384	1.81055	1.61594	1.98906	1.3024	2.33559		0.199016	1	0	0.34775	1	0	-0.0894885	1	0	0.0593581	1	0
Gpatch2	ENSMUSG00000039210	17.7906	19.2748	18.4828	26.9615	22.4176	19.7384	16.8442	20.7344	21.1965	22.6827	16.4285	20.7372	18.5555	15.0432	21.2241	16.9631	16.9413	22.1391	15.8459	17.0164		-0.0537167	1	0	-0.189573	1	0	-0.0496747	1	0	-0.18554	1	0
Esrrg	ENSMUSG00000026610	52.0184	67.377	55.4485	68.5842	72.4387	63.196	54.1296	65.193	80.2039	67.6888	55.4717	56.1633	59.7386	56.6821	54.4619	54.1871	54.3684	66.3308	47.6678	61.2495		0.064586	1	0	-0.160783	1	0	0.00633779	1	0	-0.219033	1	0
Ush2a	ENSMUSG00000026609	0	0	0	0.0380812	0.0408335	0	0.0430797	0	0.0745044	0.0399344	0	0.0411453	0.0462731	0.0415558	0.044495	0.0431083	0	0	0	0		0.904138	1	0	0.961046	1	0	-1.0574	1	0	-1.00118	1	0
Kctd3	ENSMUSG00000026608	20.6951	20.8881	22.2234	23.3057	24.1735	19.5725	19.4936	21.8604	24.6609	22.9223	22.716	21.1898	22.4425	22.8557	22.648	19.5712	17.2019	23.6525	21.7935	20.3053		-0.0372059	1	0	0.00739555	1	0	-0.12517	1	0	-0.0805717	1	0
Kcnk2	ENSMUSG00000037624	0.627125	1.69822	0.836127	2.6276	2.16418	1.11961	1.40009	1.74728	1.45283	0.559081	1.06481	0.822906	1.57329	1.49601	0.97889	1.42257	1.82444	0.691847	1.34581	0.524315		-0.333874	1	0	-0.418963	1	0	-0.0268122	1	0	-0.112128	1	0
Cenpf	ENSMUSG00000026605	1.25425	1.57086	0.26404	0.761623	1.18417	1.11961	0.969293	1.12603	1.00581	0.918491	0.709875	0.658325	1.11056	0.49867	0.80091	0.948382	0.573397	1.25397	1.34581	1.14396		0.0202272	1	0	-0.423264	1	0	0.483017	1	0	0.039503	1	0
Ptpn14	ENSMUSG00000026604	16.3053	24.2421	9.37343	26.8472	25.6843	22.7655	17.6842	18.8706	27.4921	15.7341	21.7019	19.6674	18.6943	24.3933	17.5755	17.502	13.136	20.8419	16.28	16.4444		0.000735946	1	0	-0.00602768	1	0	-0.276231	1	0	-0.283004	1	0
Smyd2	ENSMUSG00000026603	15.6121	14.9019	9.1534	10.0915	11.8826	11.7767	9.90833	9.86244	11.3619	9.9836	14.4003	12.467	13.6968	13.0901	11.5687	10.4538	10.6339	9.12373	9.42068	12.1069		-0.223505	1	0	0.0791789	1	0	-0.333999	0.749691	0	-0.0313279	1	0
Prox1	ENSMUSG00000010175	4.78596	4.71257	5.19279	9.02524	7.26837	7.38116	5.44958	8.69758	10.0953	6.30963	8.77203	6.91241	5.5065	7.10604	6.40728	5.53941	6.51587	5.96718	7.42367	4.81417		0.288393	1	0	0.162234	1	0	-0.198137	1	0	-0.324302	1	0
Rps6kc1	ENSMUSG00000089872	11.3213	12.2697	11.8378	13.4427	13.8426	10.7815	12.7947	12.3863	13.3363	11.3014	11.5101	11.2738	11.8922	11.3032	12.2361	12.7601	11.4158	12.9289	11.5045	13.1079		-0.0469606	1	0	-0.10708	1	0	0.0859417	1	0	0.0258205	1	0
Angel2	ENSMUSG00000026634	56.3423	45.0878	40.7942	49.277	51.2869	57.7223	43.4674	45.2352	49.5454	49.2391	47.0546	45.9181	46.8747	38.3145	48.4106	43.1514	45.2983	48.2563	42.2845	44.3761		0.0129925	1	0	-0.100528	1	0	-0.0206021	1	0	-0.134125	1	0
Vash2	ENSMUSG00000037568	0.330066	0.467011	0.704107	0.228487	0.204168	0.456139	0.236938	0.194142	0.223513	0.239606	0.304232	0.576034	0.185093	0.249335	0.133485	0.237096	0.260635	0.389164	0.347306	0.142995		-0.511657	1	0	-0.379305	1	0	-0.091488	1	0	0.0399377	1	0
Flvcr1	ENSMUSG00000066595	13.8958	24.327	8.27326	11.729	11.5967	17.0015	12.4931	19.686	21.1965	22.2435	12.6763	11.6441	18.9257	16.2899	8.72102	12.3936	17.8274	18.9826	16.3668	15.4435		0.406482	1	0	-0.0326253	1	0	0.245732	1	0	-0.193368	1	0
Spata45	ENSMUSG00000057072	0	0.169822	0.0440067	0.0380812	0.122501	0.0414672	0.0861594	0.077657	0	0	0.101411	0.0822906	0.0925463	0.0831116	0.08899	0.0431083	0.312762	0.129721	0	0.142995		-0.613499	1	0	0.292372	1	0	0.335278	1	0	1.24652	1	0
Tatdn3	ENSMUSG00000026632	12.7075	11.1658	10.8257	10.5485	9.18755	11.0717	12.3423	11.765	12.405	11.7008	12.6763	12.2613	11.8459	9.93184	11.1238	12.329	12.9275	10.6371	11.4611	11.1059		0.122708	1	0	0.084876	1	0	0.0171495	1	0	-0.0206769	1	0
Nsl1	ENSMUSG00000062510	0.495099	0.339644	0.572087	0.456974	0.530836	1.07815	0.753895	0.582427	0.298017	0.519147	0.608464	0.534889	0.323912	0.374002	0.400455	0.689732	0.469143	0.648607	0.477546	0.714975		0.433726	1	0	-0.0999768	1	0	0.441065	1	0	-0.0923093	1	0
Batf3	ENSMUSG00000026630	1.15523	0.976478	1.27619	0.799705	1.26584	1.36842	1.59395	1.66962	1.22932	1.23797	1.01411	1.02863	1.01801	1.16356	1.20137	1.63811	2.18933	1.51342	2.04042	1.81127		0.385862	1	0	-0.00812079	1	0	0.742144	0.059009	0	0.348473	1	0
Fam71a	ENSMUSG00000091017	0	0	0	0	0	0	0	0	0	0	0	0	0	0	0	0	0	0	0	0		0	1	0	0	1	0	0	1	0	0	1	0
Atf3	ENSMUSG00000026628	0.726145	48.6116	1.10017	0.609299	1.59251	1.53429	1.72319	1.70845	1.26657	1.03829	1.11552	1.15207	15.7791	115.982	1.55733	1.70278	1.14679	2.37822	1.56288	1.57295		-2.85122	0.311448	0	1.36499	1	0	-4.01442	0.0309626	-1	0.201406	1	0
Nenf	ENSMUSG00000037499	58.8178	45.385	86.6052	41.8512	44.7536	40.6378	72.4385	51.6419	42.3185	44.9661	49.1335	55.793	55.5278	60.0066	51.0803	72.6806	73.6033	43.8026	64.9029	65.4441		-0.137406	1	0	-0.0305617	1	0	0.238872	1	0	0.345719	1	0
Pacc1	ENSMUSG00000026627	25.6131	27.3414	31.8169	35.0347	27.5626	22.9313	31.9005	29.5873	29.839	35.5416	23.1723	29.4189	32.6688	28.5073	28.8773	31.6199	26.1677	29.2738	24.7456	31.6496		0.0244092	1	0	-0.046373	1	0	0.00879876	1	0	-0.0619845	1	0
Ppp2r5a	ENSMUSG00000026626	153.019	127.664	138.797	146.803	138.875	133.483	138.027	121.805	123.938	123.916	152.37	139.729	135.395	149.019	132.506	137.171	138.449	110.825	126.029	123.643		-0.137184	1	0	0.00769358	1	0	-0.156314	1	0	-0.0114364	1	0
Dtl	ENSMUSG00000037474	0.627125	0.594378	0.352054	0.723542	0.326668	0.995212	0.840054	0.427113	0.968557	0.399344	0.152116	0.534889	0.370185	0.457114	0.62293	0.840611	1.09467	0.735087	0.607786	0.66731		0.462614	1	0	-0.28651	1	0	0.856193	0.443553	0	0.107506	1	0
Ints7	ENSMUSG00000037461	21.8504	19.9966	19.539	21.3635	20.3759	17.3747	18.0289	21.1615	19.6691	16.453	20.7385	19.0503	16.7046	18.5754	20.6457	18.0408	20.7465	18.3339	16.2366	17.922		-0.154606	1	0	-0.108461	1	0	-0.0692342	1	0	-0.0230954	1	0
Lpgat1	ENSMUSG00000026623	139.09	152.161	130.304	151.144	178.933	120.379	104.576	121.766	140.515	136.416	152.471	133.187	131.323	136.968	146.433	104.451	106.131	140.618	102.369	119.449		-0.269573	0.738259	0	-0.101933	1	0	-0.289672	0.576354	0	-0.122034	1	0
Nek2	ENSMUSG00000026622	4.68694	5.90132	6.24895	6.6642	4.53252	3.1515	4.04949	4.30996	4.50751	4.27298	4.56348	5.30774	5.22886	7.5216	5.20592	4.00907	4.37867	3.71868	2.86528	4.28985		-0.463112	0.401697	0	-0.00629383	1	0	-0.53392	0.211546	0	-0.0771698	1	0
Slc30a1	ENSMUSG00000037434	78.2256	102.827	74.9874	91.7756	118.703	67.2597	63.4779	67.911	80.7627	74.5974	95.8838	77.9703	78.5718	122.964	84.229	62.9596	66.7225	66.6335	59.3894	68.3993		-0.39826	0.318136	0	-0.0213418	1	0	-0.504188	0.0597397	0	-0.127274	1	0
Rd3	ENSMUSG00000049353	0.660132	0.509467	2.81643	1.14244	0.898338	0.58054	0.753895	0.465942	0.52153	0.838622	0.405643	1.68696	0.323912	1.16356	0.756415	0.797503	0.886158	0.908049	0.694613	0.85797		-0.911536	0.720637	0	-0.45133	1	0	-0.0803133	1	0	0.379588	1	0
Traf5	ENSMUSG00000026637	9.83597	12.0149	9.50545	9.02524	7.0642	9.49598	9.58523	10.3284	10.4306	10.0635	10.0904	9.628	11.1981	11.7187	9.61092	8.98808	10.7382	7.86976	11.4177	7.96006		0.072585	1	0	0.139421	1	0	-0.15522	1	0	-0.0883836	1	0
Rcor3	ENSMUSG00000037395	16.9324	15.8784	15.7984	21.5159	19.0284	21.7703	15.2933	20.6568	21.569	21.4448	15.9722	16.417	16.7971	17.6612	17.2641	15.2172	15.0126	21.4905	15.1947	16.7781		0.173246	1	0	-0.0841517	1	0	-0.00819385	1	0	-0.265596	1	0
Kcnh1	ENSMUSG00000058248	1.25425	0.976478	2.15633	1.06627	0.653337	0.58054	0.366177	1.04837	0.819548	0.159738	1.97751	1.35779	1.52701	0.914228	0.8899	0.36642	0.834031	0.605366	0.347306	0.333655		-1.04392	0.352199	0	0.123881	1	0	-1.43693	0.0396599	-1	-0.270186	1	0
Hhat	ENSMUSG00000037375	2.93759	3.01434	2.33236	2.17063	2.32751	4.02231	3.03712	3.57222	3.38995	2.87528	3.29585	2.6333	2.08229	2.41024	3.11465	3.1469	3.33613	2.98359	2.90869	2.95523		0.394354	0.636204	0	0.0769286	1	0	0.182927	1	0	-0.134446	1	0
Sertad4	ENSMUSG00000016262	1.5183	2.50488	1.10017	2.70376	2.69501	1.99042	2.34784	2.29088	2.23513	2.95514	3.29585	1.81039	2.77639	2.03623	2.7142	2.32785	1.72019	2.16202	2.25749	2.00193		0.16789	1	0	0.257761	1	0	-0.255713	1	0	-0.165832	1	0
Syt14	ENSMUSG00000016200	17.0314	15.9633	15.8864	22.7345	25.0718	20.0286	16.2195	17.2398	17.8438	16.9322	16.175	14.7712	18.0002	12.7992	17.7535	16.3165	17.2019	24.3444	12.4596	16.6351		-0.132357	1	0	-0.282995	1	0	0.129421	1	0	-0.0212236	1	0
Utp25	ENSMUSG00000016181	10.7602	7.81182	10.0775	12.2621	11.2701	11.4449	11.1361	12.3086	13.9323	9.58425	13.7412	12.2613	9.25463	8.89294	10.9013	11.0142	10.5818	10.2047	11.027	11.4873		0.16115	1	0	0.074862	1	0	-0.0179558	1	0	-0.104241	1	0
Irf6	ENSMUSG00000026638	60.9632	73.6179	94.9665	88.9195	76.1954	58.9248	80.1282	59.6794	57.1448	76.674	51.5674	67.108	64.042	75.216	64.1618	80.0736	61.9268	72.5142	53.4852	77.694		-0.246267	1	0	-0.292579	1	0	0.102265	1	0	0.0559513	1	0
A130010J15Rik	ENSMUSG00000079144	4.71994	4.9673	6.20495	6.4738	5.26753	8.29343	5.64344	6.56201	5.28981	5.55088	4.61419	4.23796	5.73787	3.69847	4.67198	5.58252	7.08927	5.96718	6.07786	5.10016		0.179073	1	0	-0.267805	1	0	0.375394	0.712049	0	-0.0714802	1	0
Traf3ip3	ENSMUSG00000037318	0.825165	1.31612	0.704107	1.02819	1.34751	1.11961	1.22777	1.39783	1.41558	0.758753	1.57187	0.658325	0.786643	0.706449	1.24586	1.27169	1.30317	1.16749	1.51947	1.38229		0.188747	1	0	-0.0827928	1	0	0.429769	1	0	0.158397	1	0
Lamb3	ENSMUSG00000026639	3.86177	3.18417	4.13663	8.45402	3.43002	4.22965	2.99404	2.67917	2.68216	2.5558	3.19444	4.15567	2.73011	4.65425	2.93667	2.8667	3.38825	2.29174	2.38773	2.47858		-0.609617	0.507786	0	-0.382826	1	0	-0.400019	1	0	-0.173371	1	0
Hsd11b1	ENSMUSG00000016194	206.225	250.827	240.277	210.094	247.043	103.295	128.421	101.071	100.208	107.304	185.531	257.652	202.491	306.474	256.558	128.484	106.339	79.2597	124.162	125.693		-1.09498	5.06928e-10	-1	0.0664227	1	0	-1.09966	3.7118e-10	-1	0.0617392	1	0
G0s2	ENSMUSG00000009633	85.9162	25.1761	92.2821	45.4689	34.6677	67.3427	77.5865	45.0022	35.4268	46.4836	54.204	45.589	49.1421	58.5521	30.6571	77.2931	63.8034	42.808	68.4628	52.3362		-0.0604058	1	0	-0.251696	1	0	0.355859	1	0	0.16457	1	0
Camk1g	ENSMUSG00000016179	1.12222	0.594378	2.37636	1.48517	1.02084	1.74162	4.04949	2.40737	3.01743	3.19475	0.963402	1.52238	1.2031	0.540225	2.18026	4.15995	2.60635	3.8484	1.82336	4.67117		1.13349	0.0987636	0	-0.0377193	1	0	1.41552	0.00956997	1	0.244696	1	0
Plxna2	ENSMUSG00000026640	10.166	12.5668	8.44929	15.1944	15.1901	15.094	11.9546	13.9006	16.4655	13.9371	8.92414	10.5332	11.7996	10.2227	9.8334	11.9841	10.5818	19.6744	11.2875	11.0106		0.211341	1	0	-0.262436	1	0	0.33062	1	0	-0.143157	1	0
Cd34	ENSMUSG00000016494	14.0938	26.747	9.1974	22.4679	22.8668	25.1291	25.4601	25.8209	24.5864	23.721	17.7469	17.7336	23.1828	26.7204	21.0461	25.4554	27.523	22.831	29.521	23.4512		0.387184	1	0	0.158652	1	0	0.274585	1	0	0.0460646	1	0
Cd46	ENSMUSG00000016493	2.90458	3.22662	3.43252	4.56974	3.59335	4.06378	2.30476	2.87331	4.06049	4.03337	2.99162	4.52598	2.91521	2.61802	3.15915	2.32785	3.33613	2.94035	2.3009	2.28792		-0.0420701	1	0	-0.125925	1	0	-0.307462	1	0	-0.391414	1	0
Cr1l	ENSMUSG00000016481	56.2763	60.3718	52.9841	58.1119	59.7803	57.6808	57.856	58.0874	61.9876	65.3327	53.697	55.9987	58.952	60.2144	60.2462	56.4718	62.5524	66.4606	66.8999	60.3916		0.0655915	1	0	0.00806101	1	0	0.112717	1	0	0.0551883	1	0
Cr2	ENSMUSG00000026616	2.14543	2.41997	1.76027	1.71365	2.32751	1.74162	1.18469	1.24251	1.82536	1.83698	1.01411	2.67444	1.98974	1.49601	2.09127	1.20703	0.938285	2.2485	1.73653	1.28696		-0.414614	1	0	-0.155029	1	0	-0.329278	1	0	-0.0698643	1	0
Fam171a1	ENSMUSG00000050530	53.8998	50.7769	58.925	47.4111	52.1036	53.2853	53.0957	51.9525	48.7258	53.2725	48.525	51.0202	54.0007	48.745	48.0991	53.368	55.1503	46.7862	42.8055	56.912		-0.0151625	1	0	-0.0713719	1	0	0.0263744	1	0	-0.0298357	1	0
Nmt2	ENSMUSG00000026643	17.3945	18.2134	17.4267	21.7824	19.3551	20.3604	17.3827	19.1813	20.5632	19.7276	18.2032	16.993	16.7509	17.9106	18.065	17.4157	17.4104	19.5014	18.2336	17.6837		0.0440091	1	0	-0.0993177	1	0	0.0373824	1	0	-0.105947	1	0
Rpp38	ENSMUSG00000049950	3.56471	3.18417	4.09262	2.58952	4.04252	3.73204	4.07103	4.07699	3.65071	3.7139	3.44796	4.11453	4.02576	3.1998	4.494	4.05218	4.32654	4.45377	4.12426	3.86087		0.144114	1	0	0.144781	1	0	0.108329	1	0	0.109041	1	0
Acbd7	ENSMUSG00000026644	0.165033	0	0.13202	0.152325	0	0	0.0646195	0.077657	0	0.0399344	0.101411	0	0	0.0415558	0	0.0646624	0.104254	0.0864809	0.0434133	0		-1.14672	1	0	-1.60017	1	0	1.01971	1	0	0.559343	1	0
Olah	ENSMUSG00000026645	0	0	0	0	0	0	0	0	0	0	0	0	0	0	0	0	0	0	0	0		0	1	0	0	1	0	0	1	0	0	1	0
Meig1	ENSMUSG00000026650	0.231046	0.339644	0.39606	0.0380812	0.163334	0.0829343	0.236938	0.077657	0.223513	0.159738	0.152116	0.205726	0.0925463	0.0831116	0.222475	0.215541	0.104254	0.129721	0.217066	0.09533		-0.477374	1	0	-0.585333	1	0	0.0845678	1	0	-0.0250929	1	0
Dclre1c	ENSMUSG00000026648	7.09642	6.8778	6.11693	9.02524	7.1867	9.49598	6.72043	8.93055	9.46205	8.8255	7.65651	8.39364	6.52451	6.64893	7.74213	6.768	5.94247	9.55614	6.8593	8.05539		0.252839	1	0	0.0249659	1	0	0.00731465	1	0	-0.220558	1	0
Suv39h2	ENSMUSG00000026646	1.08922	1.69822	1.45222	1.8279	1.63334	0.995212	1.12007	1.94142	1.52734	1.95679	1.11552	1.19321	1.48074	1.0389	1.51283	1.12082	0.990412	1.55666	1.69312	1.62061		-0.0377715	1	0	-0.275166	1	0	0.129271	1	0	-0.108212	1	0
Hspa14	ENSMUSG00000109865	25.9102	39.3563	27.8122	26.0856	23.3568	21.7703	25.5463	23.8795	22.8728	26.3168	24.8456	27.2793	31.6508	37.8573	26.341	25.477	27.8358	23.566	25.4836	23.8802		-0.24248	1	0	0.0551572	1	0	-0.22976	1	0	0.0678742	1	0
Gm45902	ENSMUSG00000051396	1.4853	5.05221	1.67225	1.63749	2.04168	1.49282	1.42163	1.78611	2.38414	2.23633	2.12963	1.93383	1.75838	3.5738	1.8243	1.35791	1.61594	2.11878	1.69312	2.0496		-0.350048	1	0	-0.0760581	1	0	-0.353491	1	0	-0.0796295	1	0
Cdnf	ENSMUSG00000039496	2.27746	1.31612	1.40821	1.56133	1.10251	1.49282	1.40009	1.47548	1.34108	0.718819	1.47046	1.64581	0.879189	1.16356	1.42384	1.35791	1.30317	1.12425	1.64971	2.09726		-0.258737	1	0	-0.228604	1	0	0.185238	1	0	0.215344	1	0
Fam107b	ENSMUSG00000026655	167.178	187.526	124.539	152.82	151.942	148.204	126.482	130.813	134.369	156.703	149.986	148.411	178.938	228.017	142.073	126.437	122.342	170.627	144.566	137.132		-0.170807	1	0	0.112244	1	0	-0.273605	0.951707	0	0.00944538	1	0
Frmd4a	ENSMUSG00000026657	6.10622	13.5009	5.94091	12.2241	13.3117	10.9473	9.06828	12.3086	13.448	10.2232	8.67062	8.80509	8.46798	12.5499	11.3907	8.98808	9.33073	10.8966	10.5494	9.91432		0.131984	1	0	-0.0326366	1	0	-0.0074714	1	0	-0.172096	1	0
Prpf18	ENSMUSG00000039449	43.6677	40.5451	42.0264	42.1939	47.7344	36.6155	39.8918	43.022	45.1124	43.5684	39.8037	40.6515	40.6278	37.4002	42.0478	39.832	38.6261	47.9536	37.5091	41.2779		-0.054328	1	0	-0.108446	1	0	0.0331837	1	0	-0.0209361	1	0
Bend7	ENSMUSG00000048186	21.7514	18.8503	18.0868	21.5539	24.051	19.9457	19.1705	18.7153	22.016	21.325	21.1948	17.8571	16.7971	16.8717	20.1117	19.0754	17.254	22.3985	16.6707	20.5913		-0.0449889	1	0	-0.169297	1	0	0.0493011	1	0	-0.0750117	1	0
Sephs1	ENSMUSG00000026662	58.9168	48.739	61.5214	63.2147	61.1278	51.2534	60.807	55.3694	55.6548	58.6636	54.204	61.1007	54.1858	48.8281	57.2651	60.912	50.6674	63.0878	52.9208	57.6747		-0.0586925	1	0	-0.0910123	1	0	0.0504504	1	0	0.01813	1	0
Phyh	ENSMUSG00000026664	770.11	652.542	835.203	601.987	596.945	518.588	722.619	550.782	485.992	592.866	645.175	713.418	653.284	703.415	636.768	723.249	672.438	611.939	552.955	638.521		-0.267837	0.756012	0	-0.0443688	1	0	-0.0673388	1	0	0.15613	1	0
Ucma	ENSMUSG00000026668	0	0	0	0	0	0	0	0	0	0	0	0	0	0	0	0	0	0	0	0		0	1	0	0	1	0	0	1	0	0	1	0
Mcm10	ENSMUSG00000026669	10.8592	7.42972	10.7376	5.44561	6.53337	7.21529	7.60357	5.82427	5.10355	6.94858	8.01145	4.56713	10.504	7.68782	4.80546	7.60861	7.66266	5.05913	4.86229	7.00676		-0.32556	1	0	-0.206674	1	0	-0.140941	1	0	-0.0220855	1	0
Optn	ENSMUSG00000026672	17.5925	21.525	16.4585	19.5737	15.6801	18.6188	19.2566	18.56	15.8694	18.0903	18.0511	15.306	15.4552	22.9388	17.9315	19.4418	21.1635	16.8205	19.753	19.209		-0.00631223	1	0	-0.0179583	1	0	0.103255	1	0	0.0916114	1	0
Ccdc3	ENSMUSG00000026676	1.74935	1.86804	0.748114	3.12266	2.49085	3.40031	2.9725	2.98979	3.09193	1.43764	1.36904	1.48123	1.43447	1.82846	1.73531	2.90981	2.81486	1.8161	2.6048	1.81127		0.474157	1	0	-0.347165	1	0	0.609452	0.756964	0	-0.211831	1	0
Camk1d	ENSMUSG00000039145	1.78236	2.97189	0.704107	1.86598	2.04168	2.61243	2.24014	3.41691	2.23513	2.15646	1.36904	1.64581	1.98974	1.74534	2.13576	2.32785	2.03295	2.29174	2.25749	1.42995		0.429572	1	0	-0.0752115	1	0	0.224054	1	0	-0.280701	1	0
Cdc123	ENSMUSG00000039128	70.6671	59.0132	74.0193	64.5476	65.497	59.1322	67.7213	58.9805	59.0447	64.3343	68.1987	66.9434	71.5845	69.8553	63.4499	68.9948	71.3618	64.4283	61.6035	68.6853		-0.109674	1	0	0.0268385	1	0	-0.0211698	1	0	0.115343	1	0
Nudt5	ENSMUSG00000025817	27.3955	23.0534	26.9321	26.5807	26.991	25.7926	25.0078	25.5103	26.4863	29.4716	25.4541	27.5673	22.6276	24.2686	26.964	26.1452	27.3145	29.0576	27.1767	28.027		0.0133837	1	0	-0.0456665	1	0	0.117274	1	0	0.0582249	1	0
Gm13199	ENSMUSG00000056718	0.858172	0.594378	0.792121	0.761623	0.490002	0.663475	0.624656	1.00954	0.8568	0.918491	0.912696	0.78176	0.786643	1.12201	0.80091	0.474191	0.834031	0.518885	0.347306	0.619645		0.191609	1	0	0.323814	1	0	-0.691503	0.591591	0	-0.55968	1	0
Sec61a2	ENSMUSG00000025816	8.54871	9.63741	6.86505	11.5767	13.0667	10.9059	6.22502	11.4544	12.2932	10.3829	9.02555	8.68165	7.54252	7.72938	8.67653	6.16448	6.93289	11.156	7.38026	10.248		0.0408892	1	0	-0.254898	1	0	0.00457903	1	0	-0.29123	1	0
Dhtkd1	ENSMUSG00000025815	71.0632	50.4372	41.7624	50.2291	50.9194	67.2597	38.1471	50.9818	54.947	48.2008	57.8041	47.4405	53.7231	39.1456	49.4784	37.5473	41.8058	51.4129	30.78	43.7565		-0.0281377	1	0	-0.0956154	1	0	-0.270309	1	0	-0.337792	1	0
Upf2	ENSMUSG00000043241	36.3073	27.0017	28.3843	37.7384	40.956	33.5055	29.2942	34.1302	37.2894	36.1806	36.1022	34.8912	26.5608	25.8893	34.5726	29.2274	30.7028	36.8841	29.2171	30.2673		-0.00113773	1	0	-0.109507	1	0	-0.0158853	1	0	-0.124257	1	0
Proser2	ENSMUSG00000045319	1.35327	3.39644	1.54023	3.88428	3.92002	1.16108	2.06783	1.70845	2.86842	1.03829	2.89021	2.09841	2.63757	11.8434	1.95778	1.93987	1.72019	0.95129	2.3009	1.33462		-0.666485	1	0	0.60611	1	0	-1.37348	0.136592	0	-0.101072	1	0
Echdc3	ENSMUSG00000039063	46.3083	40.7149	46.6471	41.28	39.3227	40.472	51.351	42.7113	45.2986	43.8879	49.0828	46.2062	45.4402	45.3374	39.0221	51.2773	53.378	40.3001	50.4462	52.3362		0.0631146	1	0	0.0707578	1	0	0.138415	1	0	0.146061	1	0
AL845275.1	ENSMUSG00000118578	0	0	0	0.0761623	0	0.0414672	0.0215398	0.077657	0	0.0798688	0.101411	0	0	0	0.044495	0.0646624	0	0.172962	0.0434133	0		1.20237	1	0	0.637445	1	0	0.983639	1	0	0.449492	1	0
Usp6nl	ENSMUSG00000039046	31.3563	31.2473	28.8244	32.5213	35.8518	32.3029	31.4051	30.5192	33.1544	32.3469	29.8148	28.9663	31.512	30.3773	28.8773	31.3397	31.5368	27.5442	26.786	29.5046		-0.000963419	1	0	-0.0958814	1	0	-0.0269835	1	0	-0.121904	1	0
Celf2	ENSMUSG00000002107	5.28106	6.92026	4.92875	7.46391	5.9617	8.50077	6.18194	9.82361	7.37593	7.46773	5.47618	5.01972	7.4037	8.18649	7.07471	6.18604	6.51587	8.60485	6.77247	5.8628		0.360924	0.883214	0	0.118808	1	0	0.0316175	1	0	-0.210485	1	0
Gata3	ENSMUSG00000015619	8.91178	6.66552	10.4296	6.77845	7.1867	13.8915	9.36983	10.9496	10.0208	9.18491	9.78613	11.5207	8.83817	6.15026	7.74213	9.28983	14.8041	10.0318	11.1138	9.24701		0.416502	0.740644	0	0.139421	1	0	0.304018	1	0	0.0269663	1	0
X4930412O13Rik	ENSMUSG00000025783	0.396079	0.551922	0.26404	0.837786	0.653337	0.746409	0.193859	0.582427	0.372522	0.35941	0.304232	0.534889	0.601551	0.249335	0.26697	0.193987	0.104254	0.518885	0.303893	0.09533		-0.301318	1	0	-0.461324	1	0	-0.673255	1	0	-0.835396	1	0
X9230102O04Rik	ENSMUSG00000079602	0.660132	0.509467	0.308047	0.609299	0.245001	0.746409	0.215398	0.77657	0.894052	0.63895	0.76058	0.658325	0.462731	0.540225	0.222475	0.301758	0.886158	0.475645	0.651199	0.619645		0.43408	1	0	0.159653	1	0	0.105986	1	0	-0.168187	1	0
Taf3	ENSMUSG00000025782	10.2981	12.4395	10.6496	12.7953	14.2101	15.3843	10.5976	11.4156	13.1873	12.6991	12.3721	13.5368	12.8177	10.3474	11.2572	10.7555	9.74774	14.4855	11.9821	10.82		0.0652364	1	0	-0.00111359	1	0	-0.0617927	1	0	-0.128147	1	0
Atp5c1	ENSMUSG00000025781	633.958	532.69	748.466	530.052	544.883	536.834	726.044	551.597	515.607	593.824	593.709	625.326	574.435	610.455	608.914	726.331	697.824	547.727	636.743	646.91		-0.0321476	1	0	0.0109753	1	0	0.111807	1	0	0.15493	1	0
Kin	ENSMUSG00000037262	13.7968	12.2697	13.4661	12.2621	10.9842	12.8963	13.7209	15.4537	12.256	13.5777	12.4228	15.8409	14.7611	14.6692	12.2806	13.8809	16.8891	14.3991	11.9821	14.4902		0.112803	1	0	0.157023	1	0	0.0308196	1	0	0.0750494	1	0
Itih2	ENSMUSG00000037254	18.2857	11.8451	16.0624	12.0717	13.2301	7.00795	8.85288	7.53273	8.34449	7.94694	16.1243	17.5279	10.4115	15.5834	11.3462	9.00963	8.91371	4.75645	6.8593	9.62833		-0.847755	0.00321606	-1	-0.0105713	1	0	-0.856962	0.00283685	-1	-0.0198261	1	0
Itih5	ENSMUSG00000025780	34.789	51.3712	26.8001	43.4887	53.0019	48.6825	30.7589	36.5764	41.7597	35.5815	30.8796	37.4834	43.9595	39.852	37.1088	30.5207	28.9826	35.3274	29.9986	35.3674		-0.116051	1	0	-0.145761	1	0	-0.241025	1	0	-0.270742	1	0
Sfmbt2	ENSMUSG00000061186	0.0990198	0.297189	0.0440067	0.152325	0.0408335	0.414672	0.150779	0.232971	0.111757	0.159738	0.0507054	0.205726	0.231366	0.457114	0.133485	0.150879	0.104254	0.0864809	0.173653	0.047665		0.705919	1	0	0.777901	1	0	-0.876065	1	0	-0.804291	1	0
Prkcq	ENSMUSG00000026778	5.05001	7.55709	4.92875	5.52177	7.26837	5.34926	5.60036	5.5913	6.51913	4.872	9.07626	6.58325	5.96923	7.77094	6.31829	5.51786	5.00419	4.2808	6.55541	4.81417		-0.11603	1	0	0.236207	1	0	-0.44403	0.416841	0	-0.0918103	1	0
Pfkfb3	ENSMUSG00000026773	18.3847	28.7	13.6861	22.6202	18.2118	21.9361	15.4656	19.919	19.3711	15.5345	19.9779	12.7962	28.7356	21.2766	13.482	15.5836	16.837	17.3394	12.0255	13.1079		-0.140478	1	0	-0.0782701	1	0	-0.36148	1	0	-0.299289	1	0
Rbm17	ENSMUSG00000037197	47.5295	43.4745	52.9841	46.8398	47.3669	43.8308	47.56	44.0703	45.7829	49.3589	47.2574	46.2884	50.2989	46.9165	45.9188	47.0958	59.4247	44.235	48.9268	52.8605		-0.0464013	1	0	-0.00917515	1	0	0.0925299	1	0	0.129757	1	0
Gm17490	ENSMUSG00000091312	0	0	0	0	0	0	0	0	0	0	0	0	0	0	0	0	0	0	0	0		0	1	0	0	1	0	0	1	0	0	1	0
Il2ra	ENSMUSG00000026770	0.165033	0.3821	0.13202	0.495055	0.367502	0.248803	0.323098	0.660084	0.223513	0.0798688	0.304232	0.164581	0.0462731	0.290891	0.53394	0.301758	0.364889	0.216202	0.347306	0.19066		0.00310433	1	0	-0.197369	1	0	0.0870155	1	0	-0.113768	1	0
Il15ra	ENSMUSG00000023206	18.5497	13.9679	14.6982	16.0703	14.3734	20.4848	17.4904	17.3175	17.8065	21.0854	16.6314	18.9268	20.1751	10.8461	14.3274	17.308	18.2444	19.1555	13.1976	16.6351		0.276341	1	0	0.0574285	1	0	0.0638851	1	0	-0.155023	1	0
Fbh1	ENSMUSG00000058594	75.3211	86.0574	79.3441	85.1114	89.6704	79.2023	83.0361	81.2292	91.3423	85.2999	86.1484	71.9631	78.3404	73.5953	85.8754	82.811	74.5416	86.3079	82.876	86.7027		0.0160553	1	0	-0.0697594	1	0	0.0621751	1	0	-0.0236397	1	0
Ankrd16	ENSMUSG00000047909	43.9648	31.969	42.1584	41.4323	35.6885	41.633	37.7163	42.323	44.1438	44.0077	42.2376	40.2401	35.0288	30.7097	36.3524	37.3964	40.659	39.4353	32.6902	41.8499		0.103142	1	0	-0.0816576	1	0	0.0570194	1	0	-0.127781	1	0
Itga8	ENSMUSG00000026768	7.62453	16.5152	4.70872	12.3764	13.9242	12.689	11.3515	13.2793	18.8496	14.8955	8.92414	10.0394	12.0773	12.5499	12.6811	11.4668	11.5201	13.4478	13.0674	13.4892		0.365249	1	0	0.0298967	1	0	0.16173	1	0	-0.173614	1	0
Mindy3	ENSMUSG00000026767	51.3583	49.5456	44.7988	52.9328	49.6127	43.0844	42.7997	46.3612	49.9552	51.4355	48.7278	51.6373	45.07	47.3736	46.9422	42.9143	41.0239	53.229	39.81	45.7108		-0.088221	1	0	-0.0504177	1	0	-0.106661	1	0	-0.0688596	1	0
Pter	ENSMUSG00000026730	531.835	502.334	651.299	565.886	500.333	485.124	625.625	547.753	541.349	650.092	451.531	599.281	513.123	556.557	548.579	625.738	592.736	617.387	583.301	613.306		0.0506953	1	0	-0.0439053	1	0	0.184125	1	0	0.0895249	1	0
C1ql3	ENSMUSG00000049630	2.5085	2.75961	2.20034	2.85609	3.10335	2.11483	1.87397	2.56268	3.24094	3.47429	2.12963	1.68696	2.12856	0.955783	2.35824	1.93987	1.61594	2.98359	1.82336	3.24122		-0.0250004	1	0	-0.540751	1	0	0.325351	1	0	-0.190485	1	0
Rsu1	ENSMUSG00000026727	24.4249	27.3414	23.5876	26.0475	23.6018	28.8611	26.731	26.9858	31.7761	25.9973	22.0061	25.5512	27.8564	23.9777	24.4278	26.7271	26.0114	25.7281	27.2201	25.9774		0.166682	1	0	-0.0133731	1	0	0.0886088	1	0	-0.0914451	1	0
Cubn	ENSMUSG00000026726	338.021	286.363	302.15	276.888	337.571	305.613	268.537	299.562	332.513	318.277	340.892	302.665	312.02	254.862	304.079	267.853	257.82	296.456	255.227	284.274		-0.0156899	1	0	-0.0251268	1	0	-0.153441	1	0	-0.162878	1	0
Trdmt1	ENSMUSG00000026723	12.6745	10.9535	10.1655	11.5005	11.2701	12.2743	12.1916	11.998	14.2676	13.4978	12.6763	10.0806	12.3087	9.80717	13.1705	12.1996	13.0317	11.5452	11.6782	12.2499		0.180818	1	0	0.0336877	1	0	0.0658852	1	0	-0.0812405	1	0
Vim	ENSMUSG00000026728	27.4615	30.0161	18.3508	27.0376	24.7451	31.4736	35.3038	40.5758	29.0567	25.9574	29.1049	21.5601	27.5325	29.4215	27.5424	35.0255	39.5644	38.0083	40.7217	26.3111		0.347437	0.781724	0	0.0821582	1	0	0.410509	0.439318	0	0.14524	1	0
St8sia6	ENSMUSG00000003418	35.5151	34.0918	35.2934	48.9724	43.6511	35.5374	30.005	31.9947	39.4128	39.2156	30.2204	34.8501	32.021	28.0086	36.2189	30.1758	26.0635	37.7921	29.2606	29.314		-0.165997	1	0	-0.292089	1	0	-0.0797566	1	0	-0.205857	1	0
Hacd1	ENSMUSG00000063275	6.17223	7.2599	9.10939	6.89269	7.02337	6.59328	8.83134	6.98913	7.18967	7.02845	6.84522	6.70668	8.00525	6.23337	8.14259	9.09585	10.5296	7.22115	9.33386	7.53107		0.0149685	1	0	-0.0187742	1	0	0.282984	1	0	0.249262	1	0
Stam	ENSMUSG00000026718	25.151	30.3557	24.5117	30.6934	34.3002	25.9999	26.3217	28.8107	35.5758	34.104	26.2654	25.7569	25.7741	29.5046	29.2332	26.4038	28.5135	38.0516	27.307	28.742		0.0561144	1	0	-0.086563	1	0	0.125318	1	0	-0.0173592	1	0
Tmem236	ENSMUSG00000061531	0.0330066	0.0424556	0	0.0380812	0.0816671	0.0414672	0.0215398	0.0388285	0	0.0399344	0	0.0822906	0.0462731	0.0415558	0	0.0215541	0	0	0.0434133	0.047665		-0.466424	1	0	-0.127567	1	0	-0.550337	1	0	-0.223736	1	0
Mrc1	ENSMUSG00000026712	2.4755	4.2031	1.40821	3.42731	3.30752	6.42741	3.59715	6.91147	6.37012	5.07167	3.49867	2.34528	3.97949	2.24401	3.15915	3.59954	6.09886	7.39412	5.47007	3.05056		0.932211	0.0678284	0	0.0358204	1	0	0.748137	0.319635	0	-0.14814	1	0
Slc39a12	ENSMUSG00000036949	0.132026	0	0.0880134	0.0761623	0	0.0414672	0.107699	0.116485	0.149009	0	0.0507054	0.0411453	0	0	0	0.129325	0.260635	0.216202	0.0868266	0.238325		0.447659	1	0	-1.54504	1	0	3.00232	0.0243618	1	1.01311	1	0
Cacnb2	ENSMUSG00000057914	1.81536	1.99541	1.84828	2.0183	2.65418	1.74162	1.35701	1.39783	1.7881	1.03829	2.73809	1.97497	1.85093	2.1609	2.09127	1.42257	1.40743	1.85934	1.51947	1.66828		-0.498055	0.510151	0	0.0636543	1	0	-0.458603	0.696307	0	0.10299	1	0
Nsun6	ENSMUSG00000026707	4.55491	4.88239	4.79673	4.91247	4.61419	5.10046	5.06186	3.88285	5.62508	5.23141	4.41137	5.34889	4.53477	4.65425	5.02794	5.10833	4.79568	6.48607	5.64373	5.19549		0.0691637	1	0	0.0156259	1	0	0.180723	1	0	0.12721	1	0
Arl5b	ENSMUSG00000017418	15.2491	26.0677	10.3416	16.7557	18.7426	18.8676	12.1916	15.3373	21.867	16.9721	16.0736	12.0144	17.6301	25.1413	14.1494	12.0703	11.0509	17.4259	12.8503	14.1565		-0.0332913	1	0	-0.0356399	1	0	-0.331973	1	0	-0.334337	1	0
Malrd1	ENSMUSG00000075520	10.9252	14.3924	8.09723	10.1677	10.5351	7.92023	6.89275	9.51298	10.0208	9.22484	12.0679	8.35249	8.93071	7.02293	10.7678	6.85422	7.76692	10.0318	8.98655	7.05442		-0.315362	1	0	-0.201129	1	0	-0.21229	1	0	-0.0980865	1	0
Plxdc2	ENSMUSG00000026748	109.384	88.35	99.6312	89.2623	100.614	92.5962	95.4	79.0548	82.2901	104.708	103.642	95.5393	98.3304	97.8639	88.6341	96.0021	89.6063	89.3347	78.5346	94.4244		-0.10183	1	0	-0.0098315	1	0	-0.111496	1	0	-0.0194988	1	0
Nebl	ENSMUSG00000053702	2.54151	2.92943	0.880134	3.19882	3.26668	4.51992	2.56324	3.37808	3.31544	3.55416	2.8395	2.01612	2.68384	1.62068	3.24814	2.47873	1.82444	4.32404	2.38773	1.76361		0.42752	1	0	-0.0520615	1	0	0.0484498	1	0	-0.431148	1	0
H2al2a	ENSMUSG00000062651	0	0	0	0	0	0.0414672	0	0	0	0	0	0	0	0.0831116	0	0	0	0	0	0		1.38756	1	0	2.10991	1	0	-2.13477	1	0	-1.40458	1	0
A930004D18Rik	ENSMUSG00000054057	4.5219	4.41538	7.12909	5.94066	4.98169	4.10525	6.0527	5.94076	5.69958	5.71062	4.81701	6.9947	4.11831	4.82047	5.65087	6.12138	4.69143	4.79969	7.29343	5.76747		0.0326171	1	0	-0.0274813	1	0	0.12033	1	0	0.0602416	1	0
Skida1	ENSMUSG00000054074	9.67093	11.5904	12.4099	14.1662	9.26921	12.606	11.33	13.7841	14.7891	11.8206	9.88755	14.2774	11.5683	9.05916	11.9247	11.6177	11.4679	14.572	15.6722	12.2022		0.171191	1	0	-0.00841642	1	0	0.206697	1	0	0.0270986	1	0
Mllt10	ENSMUSG00000026743	34.4589	39.144	28.9564	41.6989	40.711	33.8787	28.7772	32.8877	43.6968	38.2971	30.8796	39.5406	34.7511	33.9926	34.7506	28.9903	26.7933	42.8945	30.5195	32.2216		-0.0600685	1	0	-0.0886966	1	0	-0.108079	1	0	-0.136711	1	0
Dnajc1	ENSMUSG00000026740	43.8328	44.918	42.3785	48.4012	43.2427	47.7287	46.6338	50.9818	45.3359	44.0876	38.1304	42.7088	45.0238	41.3065	44.762	46.5569	45.559	52.4507	47.4941	43.8518		0.0754836	1	0	-0.0718724	1	0	0.15456	1	0	0.00720463	1	0
Commd3	ENSMUSG00000051154	123.049	109.62	138.885	111.844	110.455	91.3936	150.262	115.864	103.822	126.233	113.732	108.212	112.305	119.681	116.488	149.284	134.435	127.3	134.755	132.795		-0.0146508	1	0	-0.0580465	1	0	0.250721	0.876235	0	0.207326	1	0
Bmi1	ENSMUSG00000026739	56.8044	57.1452	49.9036	61.0441	57.6161	51.8754	54.6897	58.5534	57.5919	61.3392	50.8068	51.555	53.6768	52.0694	56.9981	54.6829	58.1216	63.9094	52.8774	56.1971		0.0074506	1	0	-0.0919148	1	0	0.107995	1	0	0.00863003	1	0
Spag6	ENSMUSG00000037708	0.165033	0.0424556	0.13202	0.152325	0.0816671	0.165869	0.129239	0	0.111757	0	0.0507054	0.288017	0	0.166223	0.133485	0.150879	0.104254	0.0432404	0.0434133	0.19066		-0.433361	1	0	0.167101	1	0	-0.24989	1	0	0.350685	1	0
Carlr	ENSMUSG00000097638	0	0	0	0	0	0	0	0	0	0	0	0	0	0	0	0	0	0	0	0		0	1	0	0	1	0	0	1	0	0	1	0
Pip4k2a	ENSMUSG00000026737	7.16243	15.0717	5.54485	11.5005	12.9851	15.8405	12.2562	14.0559	15.1244	14.1368	9.83684	9.42227	12.8639	12.5083	12.8146	12.3721	12.9796	13.664	15.1078	10.6293		0.449913	0.737416	0	0.137204	1	0	0.172404	1	0	-0.140289	1	0
Armc3	ENSMUSG00000037683	0.0990198	0	0.26404	0.0380812	0.0408335	0.124401	0.150779	0.0388285	0.111757	0.119803	0.101411	0.0411453	0	0.0831116	0.133485	0.129325	0	0.129721	0.0434133	0.047665		0.35292	1	0	-0.265047	1	0	0.13194	1	0	-0.487299	1	0
Msrb2	ENSMUSG00000023094	37.2975	29.5066	37.4937	31.7597	32.7893	27.7001	41.2273	30.6357	30.2488	39.0159	35.3923	35.4261	31.1881	32.7044	32.2589	41.0822	39.7729	33.1654	40.8953	37.7507		0.00114935	1	0	-0.0163585	1	0	0.206944	1	0	0.18944	1	0
Ptf1a	ENSMUSG00000026735	0	0	0	0	0	0	0	0.077657	0	0	0	0	0	0	0	0	0	0	0	0		2.10217	1	0	0	1	0	0	1	0	-2.12354	1	0
X4921504E06Rik	ENSMUSG00000026734	0	0	0	0	0	0	0	0	0	0	0.152116	0.0411453	0.0462731	0	0.044495	0	0.104254	0	0.0868266	0		0	1	0	3.51684	1	0	-0.657505	1	0	3.06014	1	0
Otud1	ENSMUSG00000043415	9.30786	6.28342	9.94552	10.9293	10.3717	12.1913	11.3515	10.2119	12.2187	11.1417	11.358	11.8087	8.28289	10.0565	10.3228	11.4237	9.01797	10.0318	10.3758	8.86569		0.285181	1	0	0.145388	1	0	-0.0556704	1	0	-0.195457	1	0
Etl4	ENSMUSG00000036617	13.8628	25.0912	14.7863	17.6697	19.8043	20.6506	15.1641	22.7147	23.7669	20.8058	15.8201	18.5565	16.6583	17.7859	19.9338	15.1095	16.1072	19.3717	16.3234	16.0631		0.175768	1	0	-0.038037	1	0	-0.0983919	1	0	-0.312203	1	0
Arhgap21	ENSMUSG00000036591	34.789	36.6391	30.4526	39.5663	37.6894	36.5326	29.7465	36.4599	40.4186	31.8676	38.2825	29.172	29.2446	30.9591	30.3011	29.7232	26.4805	32.2141	25.0495	27.884		-0.0345839	1	0	-0.182272	1	0	-0.158813	1	0	-0.306509	1	0
Enkur	ENSMUSG00000026679	0.0330066	0.127367	0.39606	0.114244	0.163334	0.497606	0.473877	0.310628	0.33527	0.239606	0.456348	0.452598	0.462731	0.457114	0.26697	0.474191	0.625524	0.345924	0.26048	0.714975		1.21992	0.311448	0	1.36527	1	0	0.189426	1	0	0.338801	1	0
Thnsl1	ENSMUSG00000048550	7.72354	5.68905	7.04107	7.73048	6.5742	7.13235	8.5944	8.11515	8.60525	10.7424	7.70721	6.74783	6.2006	7.31382	8.27607	8.6001	6.88076	7.4806	8.11829	8.53204		0.311107	0.805576	0	0.0577958	1	0	0.132169	1	0	-0.121128	1	0
Gpr158	ENSMUSG00000045967	0	0	0	0	0	0	0	0	0	0	0	0	0	0	0	0	0	0	0	0		0	1	0	0	1	0	0	1	0	0	1	0
Myo3a	ENSMUSG00000025716	0.0330066	0.0849111	0	0.190406	0.122501	0.0829343	0.0215398	0.155314	0.149009	0.0399344	0.253527	0.123436	0.0925463	0.290891	0.08899	0.0215541	0.104254	0.0432404	0	0.19066		-0.0289422	1	0	0.930851	1	0	-1.34294	1	0	-0.38615	1	0
Gad2	ENSMUSG00000026787	0	0	0	0	0	0.0414672	0.0430797	0	0	0	0.0507054	0.0411453	0	0	0.044495	0.0431083	0	0	0	0		2.41342	1	0	2.61743	1	0	-0.726266	1	0	-0.368142	1	0
Apbb1ip	ENSMUSG00000026786	2.37648	2.08032	2.11232	2.09446	2.28668	2.07336	2.19706	3.57222	2.90567	2.59574	2.18033	2.13955	2.31366	1.7869	1.7798	2.09075	2.39784	2.76739	1.69312	2.24026		0.275672	1	0	-0.106603	1	0	0.129475	1	0	-0.252811	1	0
Pdss1	ENSMUSG00000026784	26.6363	23.3506	25.5679	25.324	27.1951	20.5262	21.626	22.3264	22.9473	26.3168	25.6062	27.6085	25.4039	23.7284	24.7392	21.4033	26.3762	25.4686	21.4896	24.5951		-0.171997	1	0	-0.0114079	1	0	-0.0930833	1	0	0.0675035	1	0
Abi1	ENSMUSG00000058835	48.2226	51.2014	48.1433	57.3122	58.147	51.2534	49.994	50.3994	60.7956	55.1095	49.0828	45.5067	49.6048	47.997	55.2628	49.7254	50.3547	59.3259	48.7531	51.3352		0.0243683	1	0	-0.0881125	1	0	0.0684444	1	0	-0.0440369	1	0
Acbd5	ENSMUSG00000026781	137.208	131.06	121.855	142.842	146.797	126.309	109.702	126.387	138.243	137.254	126.51	119.692	128.824	107.92	138.869	109.215	121.769	140.748	110.14	120.021		-0.0921103	1	0	-0.128713	1	0	-0.0471912	1	0	-0.0837952	1	0
Mastl	ENSMUSG00000026779	1.5183	1.35858	0.880134	1.67557	1.34751	1.36842	2.04629	1.98025	2.01162	1.35777	1.82539	2.1807	1.29565	1.12201	1.24586	2.02609	1.3553	1.77286	1.56288	1.42995		0.37221	1	0	0.168809	1	0	0.108017	1	0	-0.0952685	1	0
Yme1l1	ENSMUSG00000026775	108.856	104.441	100.907	120.298	114.13	114.449	100.505	101.964	119.989	113.414	100.752	98.2138	94.027	101.521	104.252	100.335	104.045	120.035	101.587	105.197		0.00404991	1	0	-0.137564	1	0	0.0906887	1	0	-0.0509257	1	0
Potegl	ENSMUSG00000026774	0.0330066	0	0	0.114244	0	0	0.0215398	0.077657	0	0.0399344	0	0	0.0462731	0.0831116	0	0	0	0	0	0		-0.151498	1	0	-0.183381	1	0	-2.63199	1	0	-2.83576	1	0
Nxph2	ENSMUSG00000069132	0	0	0	0	0	0	0	0	0	0	0	0	0	0	0	0	0	0	0	0		0	1	0	0	1	0	0	1	0	0	1	0
Spopl	ENSMUSG00000026771	22.5105	22.9685	20.4631	24.9812	22.4176	19.8213	33.6668	20.2685	24.2512	23.9606	19.4709	23.9877	23.553	19.6559	23.6268	34.3573	19.9125	25.9443	19.6228	21.8782		0.107981	1	0	-0.0392747	1	0	0.145551	1	0	-0.00170201	1	0
Hnmt	ENSMUSG00000026986	23.4347	17.8738	14.9183	17.7077	18.2118	19.614	21.066	21.0839	22.9101	22.3633	21.1948	17.8571	20.9155	20.3623	16.9971	21.1446	25.2816	20.323	23.1827	20.4006		0.214242	1	0	0.0765464	1	0	0.180348	1	0	0.0426602	1	0
Tbpl2	ENSMUSG00000061809	0	0	0	0.114244	0.0408335	0.0414672	0	0.0388285	0.0372522	0.0399344	0	0.0411453	0.0462731	0.124667	0.044495	0	0	0	0.0434133	0.047665		-0.148217	1	0	0.67075	1	0	-1.49727	1	0	-0.697483	1	0
Il1f8	ENSMUSG00000026985	0	0	0	0	0	0	0	0	0	0.0399344	0	0	0	0	0	0	0	0	0	0		1.36605	1	0	0	1	0	0	1	0	-1.38298	1	0
Il1f9	ENSMUSG00000044103	0.0990198	0.212278	0.0440067	0.0380812	0	0.124401	0	0.0388285	0.0745044	0	0	0.0411453	0.277639	0.207779	0.133485	0	0.156381	0.216202	0.0434133	0		-0.78114	1	0	0.720093	1	0	-0.748411	1	0	0.75403	1	0
Il1f6	ENSMUSG00000026984	0	0.0424556	0	0	0.0816671	0	0	0.194142	0.186261	0	0	0	0	0.0415558	0.311465	0	0.260635	0	0	0.047665		1.4626	1	0	1.36306	1	0	-0.270779	1	0	-0.352679	1	0
Il1f5	ENSMUSG00000026983	0.165033	0.339644	0.176027	0.609299	0.612503	0.331737	0.366177	0.271799	0.52153	0.35941	0.507054	0.534889	0.323912	0.623337	0.400455	0.387975	0.260635	0.475645	0.303893	0.47665		-0.0302244	1	0	0.33688	1	0	-0.321068	1	0	0.0461716	1	0
Il1f10	ENSMUSG00000046845	0	0	0	0.0380812	0.0408335	0.0829343	0.0215398	0	0	0	0	0	0	0.0415558	0	0.0215541	0.156381	0	0	0		0.297332	1	0	-0.581393	1	0	1.42644	1	0	0.562344	1	0
Il1rn	ENSMUSG00000026981	0.0990198	0.467011	0.0440067	0.0380812	0.285835	0.207336	0.236938	0.388285	0.223513	0.0798688	0.0507054	0.164581	0.185093	0.332446	0.133485	0.237096	0.573397	0.129721	0.173653	0		0.299158	1	0	-0.0684163	1	0	0.317122	1	0	-0.0498068	1	0
Psd4	ENSMUSG00000026979	1.81536	2.88698	2.06832	2.36103	1.91918	2.28069	2.6494	3.22276	2.75666	2.436	2.28174	1.52238	2.68384	1.49601	2.22475	2.62961	2.81486	2.50795	3.55989	1.57295		0.275682	1	0	-0.11713	1	0	0.36575	1	0	-0.027009	1	0
Pax8	ENSMUSG00000026976	54.4609	78.5852	59.7611	62.9863	58.882	46.3188	46.9999	47.2154	50.7375	49.9579	56.9421	63.5695	64.551	69.3566	61.6701	47.6131	43.1611	46.3105	48.1453	47.808		-0.383188	0.105604	0	0.00703979	1	0	-0.439602	0.0283322	-1	-0.0493788	1	0
Cacna1b	ENSMUSG00000004113	0	0.0424556	0	0.114244	0	0	0	0	0	0	0	0	0.0462731	0.0415558	0	0	0	0	0	0		-2.98764	1	0	-0.673377	1	0	-2.16422	1	0	0	1	0
Ehmt1	ENSMUSG00000036893	28.1216	27.1291	23.4996	31.3027	29.4818	29.1099	24.0385	31.0628	32.8937	28.633	27.5837	25.9627	29.5685	23.0635	27.9429	23.882	21.0593	30.3115	23.7905	26.4064		0.0610905	1	0	-0.0578978	1	0	-0.0959569	1	0	-0.214949	1	0
Arrdc1	ENSMUSG00000026972	28.7157	25.1761	33.1811	24.4862	23.2343	22.3923	25.8047	24.1125	22.7611	21.325	32.4514	29.3366	27.9027	31.0006	25.8516	25.7572	29.6081	17.4259	24.7022	24.3092		-0.210574	1	0	0.120547	1	0	-0.266841	1	0	0.0642764	1	0
Zmynd19	ENSMUSG00000026974	11.8824	10.1044	11.8818	13.2903	11.6376	10.3253	12.1054	11.2991	12.6285	13.4978	14.9581	13.7425	10.9205	12.5914	12.8146	12.0057	14.0222	9.98854	12.8069	12.5836		0.0256191	1	0	0.14409	1	0	-0.0839363	1	0	0.034539	1	0
Dph7	ENSMUSG00000026975	8.94479	7.51463	9.1974	9.1014	7.3092	7.42262	9.71447	7.64921	8.00922	8.22648	8.01145	8.64051	10.0413	7.31382	8.0536	9.89335	9.07009	7.4806	8.46559	8.29371		-0.032097	1	0	-0.00153548	1	0	0.043301	1	0	0.0738662	1	0
Mrpl41	ENSMUSG00000036850	47.9916	37.4033	59.145	35.8725	35.6477	34.5007	53.9789	36.9647	34.719	42.2506	42.846	42.4619	46.0418	44.4647	36.9309	53.9931	54.7333	33.6843	46.7561	52.2885		-0.0928515	1	0	-0.022214	1	0	0.182794	1	0	0.253434	1	0
Pnpla7	ENSMUSG00000036833	28.8808	22.1193	28.4283	18.8121	24.6226	31.515	24.1677	23.0253	21.9415	20.5263	31.488	21.8481	22.1648	21.609	21.1796	23.7527	25.438	21.1013	18.0165	26.0251		-0.0203659	1	0	-0.055712	1	0	-0.0484579	1	0	-0.0838071	1	0
Nsmf	ENSMUSG00000006476	48.4537	50.0127	59.4091	46.2686	41.7727	49.4703	51.1787	52.0302	47.5338	49.3988	52.1758	51.6785	44.7924	47.3321	41.5138	51.0402	49.2079	47.9969	51.4013	54.1951		0.0219624	1	0	-0.0500394	1	0	0.0961384	1	0	0.0241371	1	0
Entpd8	ENSMUSG00000036813	19.3749	14.817	21.3433	15.8037	16.3742	20.0701	17.8781	19.1036	16.4655	17.5711	22.3611	21.6424	19.4347	15.8328	17.9315	17.308	17.3062	18.7664	14.8908	17.1117		0.0539122	1	0	0.147411	1	0	-0.186188	1	0	-0.09269	1	0
Noxa1	ENSMUSG00000036805	0.0660132	0	0.0440067	0.0380812	0.0408335	0.124401	0.0215398	0.116485	0	0.119803	0	0.0822906	0.0462731	0.0415558	0.08899	0.0215541	0.052127	0.0864809	0	0		0.777127	1	0	0.401409	1	0	-0.713852	1	0	-1.09536	1	0
Nrarp	ENSMUSG00000078202	1.4853	2.33506	0.924141	1.59941	0.530836	1.53429	1.05545	1.66962	1.7136	1.07823	1.16622	1.06978	1.34192	0.914228	1.15687	0.948382	0.886158	1.12425	0.781439	0.810305		0.0247848	1	0	-0.287247	1	0	-0.302571	1	0	-0.614975	1	0
Tor4a	ENSMUSG00000059555	15.2821	20.2088	14.7422	19.726	15.6392	20.775	19.0197	21.1227	19.2966	19.4081	17.3412	17.6102	19.0183	16.8717	19.5778	19.0108	22.3103	16.8205	20.2306	20.4006		0.218404	1	0	0.0791534	1	0	0.126082	1	0	-0.0131614	1	0
Nelfb	ENSMUSG00000013465	73.5387	66.5279	78.2439	69.6505	65.7012	63.4862	79.1805	74.1624	66.8677	72.6007	64.9536	75.049	65.4765	71.3513	70.5246	79.1468	76.3139	66.5038	72.587	74.7387		0.0112596	1	0	-0.0257379	1	0	0.0884231	1	0	0.0514261	1	0
Stpg3	ENSMUSG00000036770	0.891178	0.594378	0.748114	0.571218	0.530836	0.497606	0.344638	0.50477	0.558783	0.35941	0.861991	0.864051	0.555278	0.664893	0.97889	0.301758	0.52127	0.562126	0.651199	0.524315		-0.588767	1	0	0.222973	1	0	-0.66898	0.815478	0	0.142344	1	0
Fam166a	ENSMUSG00000026969	0.19804	0.254733	0.26404	0.380812	0.204168	0	0.215398	0.077657	0.186261	0.239606	0.0507054	0.370308	0.231366	0.290891	0.222475	0.215541	0.208508	0.172962	0	0.19066		-0.766259	1	0	-0.123735	1	0	-0.541217	1	0	0.099558	1	0
Tubb4b	ENSMUSG00000036752	199.492	252.101	259.992	200.65	179.913	172.96	226.082	194.531	148.301	208.777	172.804	239.712	227.432	262.965	208.904	226.405	241.608	198.863	210.641	215.208		-0.199883	1	0	0.0259674	1	0	-0.025111	1	0	0.200739	1	0
Slc34a3	ENSMUSG00000006469	53.5697	32.6908	51.6199	58.9877	61.9853	68.4208	97.037	74.706	72.8653	89.7725	48.1194	48.428	59.3222	15.7496	53.839	96.7565	74.0203	81.0758	71.7188	94.4721		0.637983	0.289093	0	-0.19962	1	0	0.891183	0.0169904	1	0.0535851	1	0
Rnf224	ENSMUSG00000089953	0.132026	0.169822	0.176027	0.418893	0.285835	0.622007	0.409257	0.50477	0.968557	0.678885	0.557759	0.123436	0.370185	0.0831116	0.08899	0.431083	0.052127	1.12425	0.477546	0.619645		1.40274	0.300954	0	0.0129953	1	0	1.16768	0.755541	0	-0.220196	1	0
Cysrt1	ENSMUSG00000036731	1.18824	0.976478	2.46438	0.913948	1.67418	1.57575	1.57241	1.82494	1.60184	1.91685	1.47046	1.44008	1.71211	0.664893	1.29036	1.63811	1.66806	1.08101	1.47605	1.9066		0.240257	1	0	-0.129564	1	0	0.244545	1	0	-0.125247	1	0
Rnf208	ENSMUSG00000044628	8.4827	5.85887	11.4858	5.52177	5.51253	9.66185	8.29284	10.9885	7.74845	8.02681	8.06215	7.85875	7.54252	5.23603	5.91784	8.44922	10.7903	6.35634	10.8099	7.38808		0.278302	1	0	-0.090955	1	0	0.338777	1	0	-0.0304648	1	0
Ndor1.1	ENSMUSG00000115018	0	0	0	0	0	0	0	0	0	0	0	0	0	0	0	0	0	0	0	0		0	1	0	0	1	0	0	1	0	0	1	0
Ndor1	ENSMUSG00000006471	6.79936	6.96271	6.33697	7.04502	6.16586	6.88355	5.36342	6.98913	5.66233	5.27134	6.5917	6.66554	6.01551	7.27227	6.62976	5.19455	5.9946	6.52931	5.5569	5.8628		-0.148314	1	0	-0.00569783	1	0	-0.193769	1	0	-0.0511724	1	0
Ndor1.2	ENSMUSG00000115074	0	0	0	0	0	0	0	0	0	0	0	0	0	0	0	0	0	0	0	0		0	1	0	0	1	0	0	1	0	0	1	0
Tmem203	ENSMUSG00000078201	10.9252	10.1893	14.6102	10.4342	7.5542	6.46888	6.97891	7.84335	7.37593	8.7057	9.53261	9.33998	10.9667	9.55783	7.83112	6.44469	9.22647	7.09143	9.1602	10.6293		-0.523354	0.197137	0	-0.185102	1	0	-0.156446	1	0	0.181785	1	0
Tprn	ENSMUSG00000048707	40.8952	55.3196	42.5985	42.8032	38.0569	34.0031	39.8487	38.945	36.1346	40.3737	41.5784	42.3796	45.4402	59.7157	43.8721	39.7889	35.8112	36.7111	41.9372	41.3732		-0.214004	1	0	0.0854798	1	0	-0.252207	1	0	0.0472753	1	0
Ssna1	ENSMUSG00000026966	33.0726	29.0396	43.0826	28.1039	27.6035	25.0462	39.5902	27.1799	24.5119	26.5963	31.2852	33.9037	29.476	31.6655	32.7483	39.5518	33.9868	25.6848	33.6887	28.885		-0.168523	1	0	-0.0160381	1	0	0.0256425	1	0	0.178128	1	0
Anapc2	ENSMUSG00000026965	75.4201	71.4103	81.4564	67.4798	70.0704	66.3475	79.1159	71.2891	69.14	69.2862	76.1594	71.4282	72.9727	74.468	74.5291	79.1899	77.4085	64.4283	80.9224	81.2212		-0.0419964	1	0	0.0146071	1	0	0.0523429	1	0	0.108947	1	0
Tmem210	ENSMUSG00000026963	0	0	0	0	0	0	0	0	0	0	0	0	0	0	0	0	0	0	0	0		0	1	0	0	1	0	0	1	0	0	1	0
Lrrc26	ENSMUSG00000026961	0.165033	0.0849111	0.26404	0.456974	0.163334	0.0414672	0.258478	0.116485	0.260765	0.159738	0.354938	0.205726	0.231366	0.124667	0.044495	0.25865	0.104254	0	0.13024	0.28599		-0.375731	1	0	-0.258208	1	0	-0.203601	1	0	-0.0874757	1	0
Grin1	ENSMUSG00000026959	0	0	0	0	0	0.124401	0.0215398	0	0.0372522	0.0399344	0.152116	0.0822906	0	0	0.044495	0	0.052127	0.0432404	0	0		3.35455	0.873934	0	3.50669	1	0	-1.50207	1	0	-1.19517	1	0
Man1b1	ENSMUSG00000036646	64.4949	63.6409	59.6731	67.7083	64.9662	65.684	60.4193	63.4846	64.0737	66.5706	63.7873	61.8414	60.8954	63.6635	60.2907	60.6749	58.6428	66.2011	63.7307	64.7291		-0.00167042	1	0	-0.0459306	1	0	0.016089	1	0	-0.0281717	1	0
Dpp7	ENSMUSG00000026958	73.3737	64.0654	96.3747	79.78	77.3796	69.2916	107.613	81.1904	79.0864	91.7293	65.055	73.5678	72.7876	68.9411	66.1196	107.577	83.0904	91.713	89.4748	105.959		0.134436	1	0	-0.174096	1	0	0.464052	0.0641344	0	0.155522	1	0
Uap1l1	ENSMUSG00000026956	123.445	98.5818	177.215	123.535	100.246	115.03	260.869	161.099	132.133	167.764	106.38	92.6592	129.75	122.091	108.612	260.352	168.057	160.076	191.8	227.314		0.426189	0.692855	0	-0.155122	1	0	0.848949	0.00265018	1	0.26764	1	0
Sapcd2	ENSMUSG00000026955	0.297059	0.509467	0.220034	0.380812	0	0.331737	0.323098	0.116485	0.0745044	0.0399344	0.101411	0.205726	0.0925463	0.166223	0.08899	0.280204	0	0.216202	0.434133	0.19066		-0.611639	1	0	-1.06021	1	0	0.776235	1	0	0.326599	1	0
Entpd2	ENSMUSG00000015085	6.9974	6.24097	9.06538	6.32147	5.7167	6.75915	8.1636	7.92101	8.08372	8.02681	6.33817	5.80148	6.33942	7.8956	4.53849	8.01814	8.02755	6.44283	6.29493	9.10402		0.184088	1	0	-0.150026	1	0	0.292768	1	0	-0.0413382	1	0
Npdc1	ENSMUSG00000015094	29.4419	29.167	35.6454	27.2661	27.236	26.9951	44.5013	33.9361	29.69	29.831	33.4148	27.3205	29.0595	34.2835	28.5213	44.8757	33.5176	26.4199	34.8175	36.2731		0.151188	1	0	0.0369263	1	0	0.20681	1	0	0.0925537	1	0
Fut7	ENSMUSG00000036587	0.132026	0.0424556	0.13202	0.0761623	0.204168	0.331737	0.172319	0	0.186261	0.119803	0	0.123436	0.0462731	0	0.044495	0.172433	0.052127	0.0864809	0.0868266	0.047665		0.444377	1	0	-1.31031	1	0	1.08045	1	0	-0.677535	1	0
Abca2	ENSMUSG00000026944	67.1024	76.9295	65.526	86.2919	75.1337	67.4256	79.5251	76.8027	79.3471	77.7123	68.5029	72.4568	61.0805	74.5511	73.2388	79.6425	53.5344	83.627	63.2966	73.0705		0.0379214	1	0	-0.0845675	1	0	0.0144967	1	0	-0.107993	1	0
Paxx	ENSMUSG00000047617	15.018	14.817	20.1991	14.3947	12.4134	13.3939	20.9798	15.1819	13.448	14.7757	16.2257	14.6889	15.1313	17.4119	14.5499	21.1015	18.87	14.8315	15.8893	15.3005		0.0218463	1	0	0.0224207	1	0	0.143013	1	0	0.143594	1	0
Clic3	ENSMUSG00000015093	4.55491	4.5852	3.16848	4.79823	3.67502	4.47845	6.03116	4.69825	4.88004	4.71226	6.38888	4.48484	5.13632	5.06981	5.3394	6.0136	5.83822	3.80516	3.77696	4.95716		0.258155	1	0	0.340313	1	0	-0.106783	1	0	-0.0245872	1	0
Ptgds	ENSMUSG00000015090	2.40948	3.65118	3.43252	4.4555	4.77752	5.47367	11.4161	3.92168	5.47607	7.90701	3.85361	4.11453	2.82266	7.1476	3.6041	11.4884	5.16057	4.62673	7.5105	6.76843		0.87396	0.212187	0	0.20508	1	0	0.726485	0.49241	0	0.0577169	1	0
Lcn12	ENSMUSG00000026943	0	0	0	0.0380812	0	0	0	0	0	0	0.0507054	0.0411453	0	0	0.08899	0	0	0	0	0.047665		-1.44787	1	0	1.64999	1	0	-1.66722	1	0	1.45534	1	0
C8g	ENSMUSG00000015083	22.5765	18.171	29.7045	16.87	17.3951	17.043	36.8547	18.1717	18.5888	30.6696	20.5864	17.8982	19.7586	16.4561	20.0228	36.7067	26.0114	21.7499	24.6153	25.2625		0.21456	1	0	-0.144752	1	0	0.50602	0.549232	0	0.146717	1	0
Fbxw5	ENSMUSG00000015095	87.5335	83.3403	100.643	87.2059	87.1796	78.29	95.4431	84.8014	78.6021	80.8272	91.1682	78.0937	83.8932	86.4361	90.4583	94.4287	83.1946	78.5679	83.8311	93.8048		-0.0926555	1	0	-0.0522511	1	0	0.0131757	1	0	0.0535799	1	0
Traf2	ENSMUSG00000026942	19.5069	16.5577	24.7758	18.0505	17.8443	17.0845	24.9431	21.5886	20.1162	23.2418	19.1666	19.832	16.9822	20.4039	21.9805	25.0675	24.1869	17.8583	23.2261	22.2596		0.147165	1	0	0.0248087	1	0	0.19554	1	0	0.0731904	1	0
Edf1	ENSMUSG00000015092	200.152	166.468	295.197	157.846	158.965	160.561	257.013	171.467	147.481	172.716	184.517	199.719	184.075	196.476	189.237	259.232	226.7	148.617	217.501	210.489		-0.105722	1	0	-0.0366462	1	0	0.155548	1	0	0.224625	1	0
Mamdc4	ENSMUSG00000026941	3.06961	2.92943	2.90444	2.93225	2.73585	2.61243	2.7571	3.26159	3.20369	2.87528	2.48456	2.42757	1.80465	3.1998	2.26925	2.67271	2.81486	2.98359	2.77845	3.0029		0.010002	1	0	-0.254954	1	0	0.216863	1	0	-0.048114	1	0
Phpt1	ENSMUSG00000036504	0.594119	0.806656	0.660101	0.266568	0.204168	0.787876	0.301558	0.427113	0.33527	0.559081	0.253527	0.452598	0.601551	0.540225	0.578435	0.387975	0.781905	0.518885	0.738026	0.38132		-0.0992367	1	0	-0.0472766	1	0	0.16961	1	0	0.221712	1	0
Ajm1	ENSMUSG00000029419	0.528106	0.339644	0.704107	0.418893	0.530836	0.331737	0.560036	0.621256	0.670539	0.559081	0.405643	0.164581	0.416458	0.49867	0.26697	0.560408	0.677651	0.216202	0.477546	0.28599		0.129909	1	0	-0.52338	1	0	0.364128	1	0	-0.289524	1	0
Rabl6	ENSMUSG00000015087	121.695	98.9639	113.009	98.7826	105.677	114.201	101.216	92.7613	83.3331	85.8989	114.493	105.291	104.531	97.7808	104.563	101.132	107.59	87.6051	99.1125	95.902		-0.172759	1	0	-0.0313229	1	0	-0.100033	1	0	0.0414022	1	0
Ccdc183	ENSMUSG00000026940	1.12222	0.127367	0.924141	0.228487	0.612503	1.11961	0.581576	0.543599	0.409774	0.399344	1.06481	0.123436	0.323912	0.166223	0.044495	0.62507	0.886158	0.475645	0.651199	0.57198		0.00771686	1	0	-0.837287	1	0	0.916559	1	0	0.0714062	1	0
Tmem141	ENSMUSG00000026939	11.8824	12.4819	19.979	11.3863	7.84004	13.5598	21.1091	13.3182	13.2618	14.0968	12.7778	12.1379	13.049	12.259	13.571	21.1446	18.3487	13.2316	17.2351	14.2518		0.249014	1	0	0.00610322	1	0	0.402498	0.881812	0	0.159604	1	0
Fcna	ENSMUSG00000026938	0.19804	0.0424556	0.13202	0.456974	0.122501	0.165869	0.258478	0.543599	0.186261	0.439278	0.354938	0.205726	0.231366	0	0.044495	0.237096	1.09467	0.735087	0.911679	0.09533		0.706113	1	0	-0.22433	1	0	1.85223	0.245821	0	0.924568	1	0
Lcn8	ENSMUSG00000036449	0	0	0	0	0	0	0	0	0	0	0	0	0	0	0	0	0	0	0	0		0	1	0	0	1	0	0	1	0	0	1	0
Lcn5	ENSMUSG00000026937	0	0	0	0	0	0	0	0	0	0	0	0	0	0	0	0	0	0	0	0		0	1	0	0	1	0	0	1	0	0	1	0
Lcn6	ENSMUSG00000045684	0	0	0	0	0	0	0	0	0	0	0	0	0	0	0	0	0	0	0	0		0	1	0	0	1	0	0	1	0	0	1	0
Lcn10	ENSMUSG00000047356	0	0	0	0	0	0	0	0	0	0	0	0	0	0	0	0	0	0	0	0		0	1	0	0	1	0	0	1	0	0	1	0
Obp2a	ENSMUSG00000062061	0	0	0	0	0	0	0.0215398	0	0	0	0	0	0	0	0.08899	0.0215541	0	0	0.0434133	0.09533		1.25607	1	0	2.14341	1	0	0.65255	1	0	1.71923	1	0
Bmyc	ENSMUSG00000049086	1.35327	1.27367	1.71626	1.2186	1.26584	1.36842	1.40009	1.04837	1.15482	1.1581	1.36904	0.905196	1.98974	1.70379	1.11238	1.48724	1.82444	1.12425	1.47605	1.52528		-0.142566	1	0	0.0520701	1	0	0.0685751	1	0	0.26328	1	0
Obp2b	ENSMUSG00000079539	0	0	0	0	0	0	0	0	0	0	0	0	0	0	0	0	0	0	0	0		0	1	0	0	1	0	0	1	0	0	1	0
Lcn3	ENSMUSG00000026936	0	0.0424556	0	0	0	0	0	0	0	0	0	0	0	0	0	0	0	0	0	0		-1.4691	1	0	-1.34406	1	0	0	1	0	0	1	0
Lcn11	ENSMUSG00000069080	0	0	0	0	0	0	0	0	0	0	0	0	0	0	0	0	0	0	0	0		0	1	0	0	1	0	0	1	0	0	1	0
Gm13539	ENSMUSG00000085484	0	0	0	0	0	0	0	0	0	0	0	0	0	0	0	0	0	0	0	0		0	1	0	0	1	0	0	1	0	0	1	0
Glt6d1	ENSMUSG00000036401	0	0	0	0	0	0	0	0	0	0	0	0	0	0	0	0	0	0	0	0		0	1	0	0	1	0	0	1	0	0	1	0
Lcn9	ENSMUSG00000023210	0	0	0	0	0	0	0	0	0	0	0	0	0	0	0	0	0	0	0	0		0	1	0	0	1	0	0	1	0	0	1	0
Sohlh1	ENSMUSG00000059625	0	0	0	0.0761623	0	0	0.0215398	0	0	0	0.101411	0	0	0.0415558	0	0.0215541	0	0	0	0		-0.90585	1	0	0.641962	1	0	-1.4428	1	0	0.0813184	1	0
Kcnt1	ENSMUSG00000058740	19.1438	18.4257	13.202	20.9446	26.3785	17.0845	13.2685	10.1731	20.1534	12.6991	36.5586	24.4814	22.6738	37.5249	18.4209	13.0834	11.2594	7.00495	12.8069	12.5836		-0.419364	1	0	0.509147	1	0	-1.29786	2.00538e-05	-1	-0.369382	1	0
Camsap1	ENSMUSG00000026933	17.4275	14.0952	12.938	16.3749	18.5793	16.1722	13.764	16.6574	19.1476	17.7708	18.761	15.2649	14.0208	11.885	15.5288	13.7515	12.4062	13.7505	14.2396	15.2051		0.0696146	1	0	-0.0761005	1	0	-0.120146	1	0	-0.265871	1	0
Ubac1	ENSMUSG00000036352	42.2154	30.0585	43.4346	33.6257	41.3235	36.4082	43.8767	35.6834	38.1462	40.8529	42.6432	38.5943	43.3579	36.5691	44.1835	43.8842	43.8388	33.4681	43.6304	41.8976		0.0328524	1	0	0.106663	1	0	0.010102	1	0	0.0839143	1	0
Nacc2	ENSMUSG00000026932	61.7884	63.4286	58.881	64.9284	61.7403	63.818	55.5728	63.2128	68.7303	63.5356	61.6577	58.8789	64.5047	48.6203	61.3141	55.739	60.363	67.4551	54.9178	62.0122		0.0183207	1	0	-0.0755706	1	0	0.0264793	1	0	-0.0674128	1	0
Tmem250.ps	ENSMUSG00000087679	69.5779	61.9002	78.948	65.0046	63.047	58.0126	77.4358	68.3381	63.664	68.2878	65.6634	76.7771	73.6205	74.5096	69.6347	77.7242	76.3139	65.1201	77.4059	74.1668		-0.0109159	1	0	0.0900151	1	0	0.0415372	1	0	0.14247	1	0
Lhx3	ENSMUSG00000026934	0	0	0	0	0	0	0	0	0	0	0	0	0	0	0	0.0215541	0	0	0	0		0	1	0	0	1	0	1.26528	1	0	1.38624	1	0
Qsox2	ENSMUSG00000036327	19.5069	21.0155	20.0671	24.6004	22.2951	21.1897	23.0692	21.1615	21.5318	22.9623	20.3328	18.6388	22.2574	21.2766	19.7113	22.9121	19.2349	22.9174	17.5824	20.4006		0.0329375	1	0	-0.072641	1	0	0.0142499	1	0	-0.0913309	1	0
Ccdc187	ENSMUSG00000048038	0.0990198	0.0849111	0.13202	0.152325	0.0408335	0.124401	0.150779	0.155314	0.0745044	0.0399344	0.101411	0.205726	0.231366	0.0831116	0.044495	0.150879	0.104254	0.0864809	0.0434133	0.047665		0.141368	1	0	0.372221	1	0	-0.470708	1	0	-0.240046	1	0
Gpsm1	ENSMUSG00000026930	6.46929	9.08549	4.35666	6.01682	6.4517	9.41305	5.55728	7.4939	6.81715	5.87036	6.5917	5.30774	10.7816	11.2616	4.71647	5.64718	6.67225	4.62673	6.77247	7.6264		0.115794	1	0	0.255668	1	0	-0.304931	1	0	-0.16506	1	0
Dnlz	ENSMUSG00000075467	49.3449	42.965	66.5381	41.737	42.181	42.877	63.0471	49.6228	40.7539	43.5684	50.4011	49.2509	48.4017	50.1994	49.7009	63.0027	62.9694	43.4566	55.6993	56.8644		-0.015923	1	0	0.0307438	1	0	0.185835	1	0	0.232505	1	0
Card9	ENSMUSG00000026928	1.68334	1.57086	1.54023	1.71365	1.34751	1.20255	0.904674	2.13557	1.08031	0.99836	2.07892	1.64581	1.52701	1.0389	1.29036	0.862166	1.56381	1.51342	1.60629	1.28696		-0.330058	1	0	-0.0599806	1	0	-0.169909	1	0	0.100071	1	0
Snapc4	ENSMUSG00000036281	17.1964	15.1991	17.9107	15.9941	16.5784	17.9138	12.967	15.1043	15.2361	16.413	17.9497	18.0216	17.5375	13.4641	14.5499	13.0187	12.302	15.7395	14.5869	14.2042		-0.0972222	1	0	-0.0245673	1	0	-0.222694	1	0	-0.15005	1	0
Entr1	ENSMUSG00000026927	67.6965	67.3345	76.3956	53.6183	54.8803	53.9073	63.0041	59.2134	49.7689	56.8666	59.6802	67.6017	67.096	72.6811	62.8269	62.4423	70.3193	53.5317	57.7831	57.484		-0.177513	1	0	0.0445812	1	0	-0.12982	1	0	0.0922731	1	0
Pmpca	ENSMUSG00000026926	105.258	105.927	105.528	102.134	105.351	92.5547	98.3509	92.8001	92.7952	100.195	106.431	105.085	99.0708	94.6641	98.3785	97.9851	92.2126	98.6747	94.2068	97.2843		-0.136877	1	0	-0.0578126	1	0	-0.0679565	1	0	0.0111075	1	0
Inpp5e	ENSMUSG00000026925	26.9334	29.7613	20.9912	30.3126	29.8901	31.1418	21.4968	23.1029	29.7272	27.0356	29.2063	25.4278	27.0235	24.3517	26.519	21.3602	18.1923	28.4954	24.5719	27.0261		-0.0590568	1	0	-0.057832	1	0	-0.14747	1	0	-0.14625	1	0
Sec16a	ENSMUSG00000026924	89.6789	106.054	77.8039	93.3369	95.7138	94.9598	71.5769	84.7238	86.7231	75.5559	90.8133	83.4015	83.2916	88.0567	76.9764	72.0339	67.7651	91.1076	69.7652	73.1658		-0.162172	1	0	-0.130704	1	0	-0.176574	1	0	-0.145109	1	0
Notch1	ENSMUSG00000026923	7.26145	15.6661	3.60855	11.3863	13.9242	14.7208	8.0559	13.7841	16.2419	13.2982	9.58331	9.01082	9.43972	10.3058	10.9458	8.0828	5.83822	13.1019	7.68415	9.96199		0.348988	1	0	-0.0727761	1	0	-0.141691	1	0	-0.563472	1	0
Egfl7	ENSMUSG00000026921	46.4733	46.2766	49.4195	42.6509	37.9752	49.5118	56.9944	53.6998	47.124	50.4771	48.6771	46.7822	53.1678	52.4434	57.3541	56.1485	72.9778	40.9919	63.2966	54.2905		0.211024	1	0	0.214057	1	0	0.154275	1	0	0.157314	1	0
Gm20532	ENSMUSG00000092356	0	0	0	0	0	0	0	0	0	0	0	0	0	0	0	0	0	0	0	0		0	1	0	0	1	0	0	1	0	0	1	0
Agpat2	ENSMUSG00000026922	40.103	31.6294	42.2024	52.1712	28.4201	31.4321	42.7135	39.838	32.1859	35.3419	33.3641	33.9037	32.0673	36.1951	35.8185	43.0005	38.3654	34.7653	43.9343	37.0357		-0.099304	1	0	-0.183196	1	0	0.202479	1	0	0.118588	1	0
Dipk1b	ENSMUSG00000036186	1.5183	2.88698	2.99246	3.08457	1.30667	2.69537	2.45554	2.91214	2.38414	2.27626	2.23104	3.57964	2.22111	2.78424	2.35824	2.45717	3.17975	1.68638	3.256	2.09726		0.113878	1	0	0.168966	1	0	-0.0625318	1	0	-0.0074115	1	0
Lcn4	ENSMUSG00000026919	0.0330066	0	0	0.0380812	0	0	0	0	0.0372522	0	0.0507054	0	0	0	0	0	0	0.0432404	0.0868266	0.047665		-0.820659	1	0	-0.546425	1	0	1.38176	1	0	1.6765	1	0
Abo	ENSMUSG00000015787	0	0	0	0	0	0	0	0	0.0372522	0	0	0	0	0	0	0	0	0	0	0		1.34839	1	0	0	1	0	0	1	0	-1.36528	1	0
Surf6	ENSMUSG00000036160	16.8004	16.218	15.2703	14.3566	16.2109	15.3014	17.2103	15.842	18.2536	16.6526	17.1384	17.5279	15.1776	16.4145	13.9269	17.0924	15.7423	14.7017	16.5405	16.8734		0.0789963	1	0	0.0238307	1	0	0.0149757	1	0	-0.0401885	1	0
Med22	ENSMUSG00000015776	58.7187	51.2439	48.1433	51.8285	50.9603	52.7048	54.2158	52.7291	55.99	52.9929	57.0942	51.1436	60.3402	52.9421	54.4619	53.8638	53.5344	52.4939	50.0555	50.9539		0.0417897	1	0	0.0803404	1	0	-0.0805536	1	0	-0.0420028	1	0
Rpl7a	ENSMUSG00000062647	403.011	350.343	441.959	340.712	349.617	368.187	485.077	368.094	331.954	375.263	373.293	406.927	387.028	394.323	365.526	482.166	458.04	357.901	444.856	399.099		0.0326702	1	0	0.0313985	1	0	0.152641	1	0	0.15137	1	0
Surf1	ENSMUSG00000015790	55.6821	46.2766	64.1618	48.7058	46.1419	44.0381	55.8097	44.8857	44.8889	48.2407	53.1899	52.9951	53.2141	51.8201	49.2115	55.1786	59.0599	41.4243	51.9223	55.6727		-0.132795	1	0	-0.00295512	1	0	0.0155409	1	0	0.145381	1	0
Surf2	ENSMUSG00000014873	25.2831	18.5955	29.0884	20.6781	22.4993	24.2168	24.0385	24.6949	23.5061	26.0772	28.395	25.3455	23.2291	23.479	22.4255	24.1406	24.1869	21.5337	22.5315	22.6409		0.0770423	1	0	0.0808098	1	0	-0.0942045	1	0	-0.0904372	1	0
Surf4	ENSMUSG00000014867	201.571	198.904	216.557	174.716	186.119	184.653	222.356	184.668	186.559	191.885	183.452	200.954	193.838	204.081	204.944	222.137	224.928	185.501	209.599	203.577		-0.0111433	1	0	0.0139148	1	0	0.0830263	1	0	0.108085	1	0
Stkld1	ENSMUSG00000049897	1.08922	0.594378	0.792121	0.685461	0.898338	0.953745	0.796974	1.16485	1.08031	0.678885	1.26763	0.822906	1.24937	0.664893	0.97889	0.689732	0.886158	0.99453	0.607786	0.714975		0.181442	1	0	0.270698	1	0	-0.357215	1	0	-0.268025	1	0
Rexo4	ENSMUSG00000052406	30.069	27.7659	33.6651	28.4086	30.5027	30.9345	32.5467	32.6936	34.3465	33.9442	29.2063	30.5298	28.6893	28.8397	29.9006	32.2019	35.2378	31.4358	32.8204	33.4132		0.12912	1	0	-0.0310959	1	0	0.165135	1	0	0.00492153	1	0
Adamts13	ENSMUSG00000014852	0.0660132	0	0.176027	0.152325	0.122501	0.165869	0.129239	0.427113	0.968557	0.159738	0.557759	0.370308	0.0462731	0.0415558	0.133485	0.172433	0.208508	0.172962	0.13024	0.047665		1.79101	0.410717	0	1.10594	1	0	-0.605421	1	0	-1.28786	1	0
Cacfd1	ENSMUSG00000015488	55.22	46.6162	61.5654	49.7721	47.9794	61.7031	59.2346	53.428	53.0844	56.2276	57.2971	50.7733	50.5303	42.8025	48.1881	59.9421	59.3726	51.7588	56.8714	55.9587		0.119495	1	0	-0.0657134	1	0	0.18648	1	0	0.00127216	1	0
Slc2a6	ENSMUSG00000036067	0.19804	0.891567	0.39606	0.456974	0.326668	0.373204	0.387717	0.815398	0.409774	0.159738	0.354938	0.411453	0.277639	1.08045	0.35596	0.431083	0.312762	0.129721	0.434133	0.28599		-0.0678713	1	0	0.153868	1	0	-0.612943	1	0	-0.391878	1	0
Gm13398	ENSMUSG00000087364	0.0660132	0.127367	0.13202	0.152325	0.245001	0.0829343	0.215398	0.194142	0.223513	0.0798688	0.101411	0.246872	0.185093	0.124667	0.133485	0.215541	0.208508	0.216202	0.173653	0.333655		0.217491	1	0	0.165962	1	0	0.492061	1	0	0.442897	1	0
Mymk	ENSMUSG00000009214	0	0.169822	0	0.0380812	0.0408335	0	0.0430797	0.077657	0.0745044	0	0	0	0	0	0	0.0431083	0	0	0	0		-0.241715	1	0	-3.35393	1	0	1.87426	1	0	-1.29686	1	0
Adamtsl2	ENSMUSG00000036040	11.5853	37.7005	12.938	13.0238	15.1492	29.5246	15.2933	24.3455	22.8356	15.5345	17.4426	15.0592	23.5993	28.3411	19.9783	15.5405	23.405	17.1665	29.6513	18.7324		0.250337	1	0	0.208857	1	0	2.10997e-05	1	0	-0.0414512	1	0
Fam163b	ENSMUSG00000009216	0.0990198	0.509467	0.13202	0	0	0.248803	0.0646195	0	0.0372522	0.199672	0.253527	0.123436	0.370185	0.0831116	0.08899	0.0646624	0.104254	0.0864809	0.303893	0		-0.429341	1	0	0.309531	1	0	-0.696229	1	0	0.0412106	1	0
Dbh	ENSMUSG00000000889	0	0	0.0440067	0.0380812	0	0	0	0	0	0	0	0	0	0	0	0	0.052127	0	0	0		-2.16708	1	0	-2.01278	1	0	1.35073	1	0	1.47225	1	0
Sardh	ENSMUSG00000009614	644.586	537.657	629.076	494.674	534.593	550.642	561.048	497.859	464.646	479.852	618.352	559.617	523.627	533.66	549.558	560.278	550.669	488.66	517.617	576.032		-0.153362	1	0	-0.0286485	1	0	-0.0481897	1	0	0.0765232	1	0
Vav2	ENSMUSG00000009621	49.5759	44.2812	46.5151	50.8384	52.1853	52.373	45.686	48.8074	48.1671	48.68	52.5815	50.2384	51.1781	39.3533	46.6753	45.9319	47.4355	51.1102	45.7576	45.0434		0.00121297	1	0	-0.0206956	1	0	-0.0285815	1	0	-0.0504908	1	0
Brd3os	ENSMUSG00000109946	9.30786	6.70798	8.88936	7.65431	7.14587	7.50556	8.98212	8.27047	6.9289	7.5476	10.3946	9.46342	7.86643	9.01761	7.65314	8.92341	9.17435	5.70774	8.42218	7.43574		-0.0154572	1	0	0.159043	1	0	-0.159777	1	0	0.0147256	1	0
Brd3	ENSMUSG00000026918	43.0736	38.2949	40.8382	44.8596	44.5086	54.6952	39.3533	47.7202	46.826	44.4869	51.9223	44.3958	43.9132	34.2004	44.8065	39.3794	44.6728	44.4512	39.9402	40.9919		0.138525	1	0	0.0505849	1	0	-0.0660314	1	0	-0.153972	1	0
Wdr5	ENSMUSG00000026917	49.906	41.4366	50.1236	49.5817	50.1436	45.4065	49.6709	48.9627	48.3906	48.72	46.9025	50.115	49.466	48.5372	51.0358	49.5745	48.3217	43.3269	50.316	47.1884		-0.000153358	1	0	0.0287407	1	0	-0.0434136	1	0	-0.0145197	1	0
Rxra	ENSMUSG00000015846	156.682	163.284	163.969	167.9	176.442	162.468	162.26	147.315	157.688	151.591	161.091	149.069	155.94	133.186	159.426	162.367	147.311	165.741	151.426	157.247		-0.0840544	1	0	-0.126639	1	0	0.0477901	1	0	0.00520525	1	0
Col5a1	ENSMUSG00000026837	3.96079	15.3265	3.38852	9.44413	9.39171	13.0207	7.88358	12.8911	10.2443	8.98524	6.6424	8.10562	10.1801	8.31116	8.58754	7.95348	8.23606	10.6804	9.33386	9.15168		0.352735	1	0	0.0123212	1	0	0.115876	1	0	-0.224531	1	0
Fcnb	ENSMUSG00000026835	0	0.0424556	0	0	0	0	0	0	0	0	0	0	0	0	0	0	0	0	0	0		-1.46909	1	0	-1.34406	1	0	0	1	0	0	1	0
Olfm1	ENSMUSG00000026833	11.6513	14.2651	12.5419	10.7008	11.5967	13.6842	12.9454	14.2501	13.6343	9.10504	13.7919	11.8498	13.4192	12.3421	11.8802	12.8247	13.4488	12.0641	11.6782	9.62833		0.0678133	1	0	0.0588978	1	0	-0.0832591	1	0	-0.0921757	1	0
Ppp1r26	ENSMUSG00000035829	4.58792	3.821	4.88474	4.56974	4.53252	4.14672	3.83409	4.65942	4.54477	4.59245	5.22265	3.49735	3.47048	2.99202	4.80546	3.9013	4.27441	4.19432	4.08085	4.00386		-0.0451034	1	0	-0.170001	1	0	0.0360272	1	0	-0.0888947	1	0
X1700007K13Rik	ENSMUSG00000026831	0.231046	0.551922	0.484074	0.456974	0.285835	0.29027	0.387717	0.50477	0.596035	0.439278	0.354938	0.534889	0.416458	0.207779	0.133485	0.387975	0.52127	0.389164	0.564373	0.76264		0.1541	1	0	-0.262762	1	0	0.628299	1	0	0.21184	1	0
Mrps2	ENSMUSG00000035772	39.5089	38.2525	42.6425	39.7948	38.3019	34.2933	39.3533	38.479	36.6934	40.4535	39.6516	39.9932	40.7666	38.3976	33.3268	39.2932	36.958	42.808	35.5555	38.561		-0.0681817	1	0	-0.0469956	1	0	0.00823041	1	0	0.0294159	1	0
Gbgt1	ENSMUSG00000026829	0.363073	0.169822	0	0.228487	0.490002	0.829343	0.280018	0.349456	0.298017	0.35941	0.304232	0.246872	0.185093	0.166223	0.311465	0.25865	0.156381	0.216202	0.477546	0.28599		0.69113	1	0	-0.0768682	1	0	0.207553	1	0	-0.560379	1	0
Ralgds	ENSMUSG00000026821	15.4471	18.9776	15.8864	19.1548	17.4768	12.5646	14.4963	15.2984	17.5085	14.8955	19.3187	15.7998	18.463	17.3288	16.7746	14.5706	11.3637	14.7017	12.503	15.1575		-0.217193	1	0	0.0118228	1	0	-0.357281	0.337415	0	-0.128278	1	0
Cel	ENSMUSG00000026818	0	0	0	0	0	0	0	0	0	0	0	0	0	0	0	0	0.052127	0	0	0		0	1	0	0	1	0	1.40512	1	0	1.52798	1	0
Gtf3c5	ENSMUSG00000026816	15.5131	13.416	17.3827	14.5851	16.9051	15.4673	18.5673	17.0069	14.3421	15.1751	15.668	18.5565	15.8254	16.1237	18.1095	18.6228	17.7753	16.7773	20.3174	15.5388		0.0528455	1	0	0.116301	1	0	0.0796721	1	0	0.143136	1	0
Gfi1b	ENSMUSG00000026815	0	0	0	0.0380812	0	0	0	0	0	0	0	0	0	0	0.044495	0	0	0	0	0		-1.44583	1	0	0.116619	1	0	-1.45808	1	0	0	1	0
Tsc1	ENSMUSG00000026812	41.9184	42.7952	38.4179	50.7622	50.1436	51.4608	43.8551	46.6718	49.2474	51.156	46.4968	41.1864	39.6098	38.5222	46.0078	43.4531	35.29	50.4184	34.9911	46.3304		0.112977	1	0	-0.0812353	1	0	-0.00837396	1	0	-0.202588	1	0
Spaca9	ENSMUSG00000026809	0	0	0	0	0	0	0	0.0388285	0.0372522	0.119803	0.101411	0.0822906	0.0925463	0.0415558	0	0	0	0.0432404	0.0434133	0		3.12432	1	0	3.70071	1	0	-1.72137	1	0	-0.989552	1	0
Ak8	ENSMUSG00000026807	0	0.169822	0	0.0380812	0.122501	0.0414672	0.0646195	0.0388285	0.0372522	0.119803	0.0507054	0.0411453	0	0.166223	0.08899	0.0862166	0.052127	0.172962	0.0434133	0.047665		-0.0657969	1	0	0.144341	1	0	0.201122	1	0	0.414719	1	0
Gtf3c4	ENSMUSG00000035666	23.1376	20.1239	21.2992	26.2379	30.0943	26.6219	22.3584	25.7433	30.4723	27.0755	24.5921	22.2596	19.2033	17.8274	22.3365	22.3301	21.1114	28.063	21.4462	21.3063		0.128471	1	0	-0.187439	1	0	0.105984	1	0	-0.20993	1	0
Ddx31	ENSMUSG00000026806	6.20524	5.68905	5.28081	5.90258	5.18586	4.64432	5.14802	5.78544	5.17805	4.67232	5.62829	5.80148	6.15433	4.69581	5.56188	5.08678	5.26482	5.4483	5.94762	5.00483		-0.153416	1	0	-0.0251986	1	0	-0.0581972	1	0	0.0700123	1	0
Barhl1	ENSMUSG00000026805	0.165033	0.0849111	0.0880134	0.0380812	0.204168	0.331737	0.344638	0.427113	0.111757	0.35941	0.304232	0.164581	0.416458	0.124667	0.222475	0.344866	0.52127	0.302683	0.173653	0.09533		1.39331	0.283356	0	1.01694	1	0	0.24887	1	0	-0.122946	1	0
Cfap77	ENSMUSG00000079502	0.132026	0.127367	0.176027	0	0.0408335	0.207336	0.172319	0.077657	0.223513	0.279541	0.0507054	0	0.0925463	0.0831116	0.26697	0.172433	0.104254	0.129721	0.0868266	0.047665		0.978575	1	0	0.0546045	1	0	0.230662	1	0	-0.691967	1	0
Ttf1	ENSMUSG00000026803	15.8762	11.6328	12.4979	20.0688	17.5176	17.4577	13.6347	16.308	17.4713	16.9721	15.2623	15.7175	11.6608	12.2174	16.3742	13.5791	12.5105	18.9393	15.3249	15.2528		0.0742844	1	0	-0.124536	1	0	0.085607	1	0	-0.113216	1	0
Setx	ENSMUSG00000043535	33.0066	37.5307	29.0004	38.2335	43.6511	36.6984	29.5527	34.5185	41.7969	32.7063	34.9867	29.0486	30.6791	29.38	33.4157	29.5292	29.6081	34.2032	29.9986	30.4579		-0.0506604	1	0	-0.204319	1	0	-0.0341849	1	0	-0.187848	1	0
Ntng2	ENSMUSG00000035513	3.69674	6.75043	2.28835	5.52177	4.94086	7.50556	4.56645	5.94076	6.59364	3.51423	6.33817	5.22545	5.83041	4.77892	5.87334	4.11684	4.0659	5.83746	4.60181	4.19452		0.274898	1	0	0.272594	1	0	-0.297159	1	0	-0.299465	1	0
Med27	ENSMUSG00000026799	6.89838	8.95812	8.09723	7.04502	6.9417	6.38594	8.52978	7.14444	7.30143	7.14826	6.38888	7.40615	9.43972	7.31382	7.1637	8.75098	9.69562	8.38865	8.24853	8.19838		-0.0480735	1	0	-0.00614224	1	0	0.19747	1	0	0.239417	1	0
Rapgef1	ENSMUSG00000039844	59.3789	61.6879	54.8764	65.6519	73.3779	61.1641	54.4312	58.3204	62.9934	59.1428	62.1141	54.4352	58.0728	56.7237	63.1829	54.4458	49.6249	64.0823	61.2562	59.2476		-0.0897938	1	0	-0.0970301	1	0	-0.0289034	1	0	-0.0361411	1	0
Gm13420	ENSMUSG00000079497	1.74935	1.9105	1.62825	1.63749	1.67418	2.19776	1.57241	1.98025	2.12337	1.23797	1.82539	2.13955	1.15683	1.82846	1.95778	1.65967	1.09467	1.08101	1.21557	1.66828		0.0757545	1	0	0.0539891	1	0	-0.387185	1	0	-0.409086	1	0
Gm13547	ENSMUSG00000075425	0.132026	0.127367	0.13202	0.152325	0.0816671	0.0829343	0.107699	0.271799	0	0.0798688	0.456348	0.123436	0.231366	0	0.133485	0.107771	0	0.216202	0	0.09533		-0.204623	1	0	0.533466	1	0	-1.02527	1	0	-0.289444	1	0
Trub2	ENSMUSG00000039826	26.3063	17.8313	26.7121	20.8304	19.3959	17.4577	24.5123	22.0546	19.0731	22.2035	23.2738	20.3669	20.7766	22.9388	21.4911	24.2915	22.988	21.7932	20.5345	22.5932		-0.0757728	1	0	-0.0299586	1	0	0.0448206	1	0	0.0906353	1	0
Coq4	ENSMUSG00000026798	21.6523	15.5387	26.8441	15.7275	17.2318	17.0015	23.5	18.9095	17.3595	20.2467	18.8624	20.2435	18.0002	19.6143	20.0672	23.5802	24.2912	16.4314	23.7471	21.8782		0.00228898	1	0	-0.00264369	1	0	0.183687	1	0	0.17876	1	0
Slc27a4	ENSMUSG00000059316	60.9962	54.895	74.3273	55.1796	51.8994	51.9584	69.4014	59.0193	53.9784	57.6253	52.8857	57.1508	52.52	58.0119	62.115	69.7061	66.0449	53.8776	67.3774	64.2524		-0.0250395	1	0	-0.0724034	1	0	0.184724	1	0	0.137362	1	0
Urm1	ENSMUSG00000069020	32.8086	29.3368	37.8898	32.3309	32.8302	32.3444	40.538	34.0138	28.9822	31.1488	35.9501	34.1506	30.9105	36.6522	35.4625	40.2416	43.7867	28.1063	37.5525	34.3188		0.0173905	1	0	0.0678038	1	0	0.0881203	1	0	0.138537	1	0
Cercam	ENSMUSG00000039787	0.462092	0.679289	0.748114	0.571218	0.326668	1.24401	0.603116	1.04837	0.633287	0.479213	0.76058	0.658325	0.416458	0.415558	0.53394	0.581962	0.729778	0.821568	0.607786	0.47665		0.509857	1	0	0.00271838	1	0	0.203916	1	0	-0.303063	1	0
Odf2	ENSMUSG00000026790	30.3991	33.0304	25.6559	27.4565	26.6643	29.2758	21.1521	27.9177	27.6411	24.1204	30.9303	28.1434	28.6431	30.6266	26.2076	21.1662	26.8975	24.4741	20.5345	24.0708		-0.140346	1	0	0.0131218	1	0	-0.30508	0.617126	0	-0.15162	1	0
Gle1	ENSMUSG00000019715	41.6213	41.9461	52.148	46.4971	45.4886	46.6091	48.2493	43.9538	46.379	45.8846	46.801	50.1972	44.052	46.4594	43.5161	48.2813	49.4164	41.727	44.9762	48.094		0.0219128	1	0	0.0214175	1	0	0.0090839	1	0	0.00858905	1	0
Sptan1	ENSMUSG00000057738	284.319	354.674	255.591	306.591	323.402	372.375	317.519	357.377	364.624	338.124	326.238	282.792	290.503	330.202	322.322	317.255	289.93	362.528	320.911	336.324		0.198884	1	0	0.0257695	1	0	0.0680223	1	0	-0.105092	1	0
Wdr34	ENSMUSG00000039715	30.234	23.0958	31.2448	22.7345	25.1535	21.5629	25.8909	23.2194	22.2768	21.7642	29.0035	27.9376	22.2111	25.6815	26.4745	25.865	26.3241	20.9716	23.3129	25.3101		-0.206311	1	0	-0.0129112	1	0	-0.108231	1	0	0.0851662	1	0
Set	ENSMUSG00000054766	141.499	139.679	156.444	136.369	137.772	138.044	143.369	129.221	124.124	135.657	145.778	152.69	152.655	158.328	143.007	143.206	157.945	128.986	138.011	134.511		-0.0860988	1	0	0.0803368	1	0	-0.0989172	1	0	0.0675184	1	0
Pkn3	ENSMUSG00000026785	2.11242	3.01434	3.38852	3.99852	3.47085	3.60764	3.27406	4.11582	4.13499	3.39442	3.19444	3.57964	3.84067	3.07513	4.13804	3.27623	3.80527	3.50248	4.64522	3.14589		0.213651	1	0	0.162058	1	0	0.0387437	1	0	-0.0128111	1	0
Zdhhc12	ENSMUSG00000015335	13.2026	11.9725	16.3265	10.0153	9.55505	9.12278	13.6347	10.3284	8.79151	11.9803	12.1693	13.6602	13.0027	11.6356	11.3462	13.8378	12.1977	8.21568	12.9806	11.9639		-0.17746	1	0	0.018073	1	0	-0.060327	1	0	0.135206	1	0
Zer1	ENSMUSG00000039686	40.3011	38.5496	42.0264	38.5762	34.7085	41.5086	38.1902	43.0608	40.1951	34.4634	47.7137	42.2151	42.0623	35.5718	41.0244	38.1724	41.0761	35.8463	38.8549	40.6106		0.0237512	1	0	0.102857	1	0	-0.100376	1	0	-0.0212699	1	0
Tbc1d13	ENSMUSG00000039678	183.517	184.979	203.839	179.286	195.021	156.082	174.796	170.69	165.213	163.132	192.224	164.17	196.8	154.671	200.139	173.963	165.764	154.455	161.194	162.156		-0.189647	1	0	-0.0602021	1	0	-0.151099	1	0	-0.0216548	1	0
Endog	ENSMUSG00000015337	32.6765	24.1572	39.518	24.9051	29.1143	22.3508	30.9958	24.8891	22.5376	20.1269	29.764	29.8303	29.9387	30.4188	28.1653	31.3182	25.9592	20.9716	26.1348	31.3159		-0.312551	0.926094	0	-0.0216257	1	0	-0.125269	1	0	0.165654	1	0
Spout1	ENSMUSG00000039660	20.068	16.7699	22.2234	19.3072	18.3751	17.7065	21.2814	21.2004	19.3339	19.488	21.5498	21.3955	23.2291	17.5781	20.8682	21.317	19.9646	19.415	20.5779	23.6895		0.0345492	1	0	0.112334	1	0	0.00541573	1	0	0.0832049	1	0
Kyat1	ENSMUSG00000039648	145.625	145.877	178.183	151.906	158.067	110.51	130.747	107.4	81.843	101.633	137.665	155.858	147.704	158.037	163.43	130.898	118.797	104.988	95.8131	110.345		-0.550461	0.0031908	-1	-0.0315673	1	0	-0.443157	0.0482168	-1	0.0757346	1	0
Lrrc8a	ENSMUSG00000007476	17.2625	20.3787	20.2871	12.0717	14.2917	17.2503	21.346	14.1724	10.6541	14.9754	14.806	20.12	22.1648	20.3208	14.9948	21.7481	24.3433	12.9721	18.6677	17.922		-0.101997	1	0	0.133535	1	0	0.0496322	1	0	0.285172	1	0
Gm28035	ENSMUSG00000099041	0	0	0	0	0	0	0	0	0	0	0	0	0	0	0	0	0	0.0432404	0	0		0	1	0	0	1	0	1.35744	1	0	1.47959	1	0
Phyhd1	ENSMUSG00000079484	6.07321	5.39186	5.76488	4.91247	5.51253	5.59807	3.94179	4.93122	5.17805	4.15318	6.28746	6.25408	6.01551	4.15558	4.31602	4.13839	5.31695	5.70774	4.60181	5.91046		-0.222571	1	0	-0.0355667	1	0	-0.0808015	1	0	0.10619	1	0
Gm28038	ENSMUSG00000098794	0	0	0	0	0	0	0	0	0	0	0	0	0	0	0	0	0	0	0	0		0	1	0	0	1	0	0	1	0	0	1	0
Dolk	ENSMUSG00000075419	25.9102	21.7797	27.5922	25.5525	25.521	22.7655	26.2355	23.2194	22.3513	23.4814	24.5921	24.2346	26.0055	23.8946	25.6291	26.2529	23.7699	23.1336	23.0525	25.3101		-0.0966389	1	0	-0.0232785	1	0	-0.0317937	1	0	0.0415655	1	0
Nup188	ENSMUSG00000052533	15.7111	15.6661	10.6936	15.8418	16.7826	16.1307	12.8808	15.7644	17.434	13.6176	15.4144	16.1701	14.067	13.9627	14.1939	12.6092	12.1456	14.7017	14.5869	14.6332		0.0187064	1	0	-0.0183147	1	0	-0.104879	1	0	-0.141906	1	0
Sh3glb2	ENSMUSG00000026860	57.9926	55.2771	62.5335	54.0372	50.3886	48.9313	52.5788	57.9709	50.961	49.279	57.1449	55.2993	53.2604	47.997	58.7334	53.0016	49.677	48.559	59.3894	49.6669		-0.109451	1	0	-0.040817	1	0	-0.0652602	1	0	0.00337289	1	0
Miga2	ENSMUSG00000026858	34.0298	34.8985	36.7896	39.7187	39.0369	45.1992	50.554	45.6623	46.677	44.4869	37.0149	37.0719	36.3707	32.7044	35.6405	50.76	43.0569	48.2563	45.3669	49.238		0.335115	0.166067	0	-0.045079	1	0	0.405606	0.0318186	1	0.0254169	1	0
Dolpp1	ENSMUSG00000026856	19.804	16.3454	21.0352	17.4412	18.1301	15.6746	19.6443	18.9483	14.4538	16.6926	19.268	21.5601	18.0928	15.5003	18.154	19.5281	18.6093	15.9125	15.542	17.3501		-0.117096	1	0	-0.00299598	1	0	-0.0888945	1	0	0.0252026	1	0
Crat	ENSMUSG00000026853	167.707	144.561	192.133	154.457	152.677	135.722	151.296	134.463	126.322	131.664	164.792	150.633	154.136	147.565	138.913	151.051	133.966	127.04	122.643	136.56		-0.255944	0.601702	0	-0.102241	1	0	-0.171115	1	0	-0.0174134	1	0
Ptpa	ENSMUSG00000039515	138.001	127.367	154.86	126.62	129.769	112.583	153.493	128.639	122.485	130.386	137.564	132.776	140.115	136.386	142.429	153.336	154.556	125.83	151.903	139.087		-0.0627106	1	0	0.0267594	1	0	0.0724699	1	0	0.16194	1	0
Ier5l	ENSMUSG00000089762	14.6549	22.3741	15.1823	11.1959	8.24837	11.8181	17.4042	12.4639	12.1442	11.8605	13.082	11.891	16.5658	19.1988	9.61092	17.3726	12.719	9.68586	13.9791	12.7742		-0.122897	1	0	-0.0258771	1	0	-0.078281	1	0	0.0187348	1	0
Cstad	ENSMUSG00000047363	0.363073	0.3821	0.308047	0.228487	0.163334	0.456139	0.430797	0.465942	0.0745044	0.279541	0.101411	0.411453	0.231366	0.290891	0.489445	0.495745	0.834031	0.475645	0.347306	0.142995		0.246266	1	0	0.0909157	1	0	0.560065	1	0	0.405842	1	0
X1700001O22Rik	ENSMUSG00000044320	0.825165	0.976478	0.968148	1.06627	0.69417	0.704942	0.969293	0.854227	1.08031	1.2779	1.57187	2.05726	1.01801	1.37134	0.53394	0.926828	1.19892	0.691847	1.47605	0.619645		0.11124	1	0	0.534064	1	0	-0.420559	1	0	0.00238917	1	0
Ntmt1	ENSMUSG00000026857	15.216	17.3219	21.4753	14.6993	11.8417	13.4354	19.2782	14.9101	12.7775	13.3381	18.3553	15.1003	18.6018	18.8248	15.7512	19.3125	18.8178	10.9831	16.5839	15.8248		-0.123895	1	0	0.105489	1	0	-0.0861219	1	0	0.143265	1	0
Asb6	ENSMUSG00000039483	19.6389	18.3408	17.6907	18.6598	18.2118	15.4673	21.0229	17.5505	17.583	18.8091	20.485	19.3794	18.0465	17.6612	18.9549	21.0153	17.7753	17.7718	18.7545	19.2567		-0.0309455	1	0	0.0295713	1	0	0.00372003	1	0	0.0642384	1	0
Prrx2	ENSMUSG00000039476	0.19804	0.509467	0.26404	0.418893	0.326668	0.414672	0.732355	0.77657	0.33527	0.559081	0.405643	0.452598	0.416458	0.249335	0.400455	0.711287	0.469143	0.432404	0.868266	0.47665		0.747211	0.794195	0	0.173057	1	0	0.646201	1	0	0.0731661	1	0
Ptges	ENSMUSG00000050737	14.0608	31.0775	15.9304	20.6019	18.7018	26.3731	23.0476	28.9272	23.6179	19.8873	17.2905	21.1487	22.9977	29.9617	18.9104	23.1707	28.4613	24.2146	26.786	19.9716		0.28024	1	0	0.137535	1	0	0.151357	1	0	0.00866039	1	0
Tor1b	ENSMUSG00000026848	52.7776	46.1492	53.7322	47.1826	49.9803	42.0062	47.5815	44.8857	42.4675	42.9694	48.88	48.1811	49.5585	50.1163	50.0569	47.3544	48.9993	40.1271	42.0675	45.1388		-0.183363	1	0	-0.0176585	1	0	-0.141619	1	0	0.0240836	1	0
Tor1a	ENSMUSG00000026849	36.7363	33.2427	36.4816	28.3705	31.0743	26.5805	31.4697	29.0825	23.5806	24.8791	40.5136	32.9162	35.3989	35.1147	34.2167	31.3613	35.1857	24.3011	27.7411	31.0299		-0.289802	0.75893	0	0.102344	1	0	-0.251695	1	0	0.140449	1	0
BC005624	ENSMUSG00000026851	45.4831	44.2387	45.1509	39.8329	43.161	41.0525	51.3725	44.7692	42.6537	44.9661	49.3363	48.2223	50.0675	50.9059	45.8744	51.4066	53.6908	45.6619	51.2711	52.0025		0.0464152	1	0	0.165821	1	0	0.0556107	1	0	0.17502	1	0
Usp20	ENSMUSG00000026854	96.2803	120.956	127.047	107.389	103.962	78.2485	97.0155	92.6836	89.2562	87.017	109.422	107.389	105.364	126.87	112.216	97.36	90.3882	77.7031	84.8296	99.4769		-0.322214	0.306695	0	0.0148744	1	0	-0.319341	0.307951	0	0.0177461	1	0
Fnbp1	ENSMUSG00000075415	42.4135	54.0035	37.3617	54.7226	52.6344	52.1657	39.4179	48.9627	43.585	45.2856	48.1701	48.0577	45.9029	46.4594	51.3472	39.7027	38.4697	45.316	35.6423	41.7069		-0.0726889	1	0	-0.00718007	1	0	-0.2566	0.93814	0	-0.191095	1	0
Gpr107	ENSMUSG00000000194	61.9534	60.6265	65.526	62.9863	67.0895	64.2326	68.109	61.4267	62.9562	60.8201	60.4915	62.5408	60.2476	55.103	61.4921	68.262	64.1683	61.5744	61.3864	66.731		-0.00236549	1	0	-0.0854517	1	0	0.103702	1	0	0.0206157	1	0
Ncs1	ENSMUSG00000062661	11.1892	15.8784	18.7029	12.0717	11.1067	17.3747	18.5458	14.5607	16.0184	16.8523	12.8285	12.6316	13.6968	16.0821	13.5265	18.6874	18.5572	11.4155	11.9387	17.7791		0.276124	1	0	-0.00178997	1	0	0.189367	1	0	-0.0885404	1	0
Hmcn2	ENSMUSG00000055632	26.9334	15.284	23.5436	14.4328	20.3759	23.8022	27.7218	25.6268	23.9159	24.0804	25.9611	19.4206	28.5505	16.6223	21.847	27.6109	22.154	22.2688	22.6617	30.6009		0.315319	1	0	0.158968	1	0	0.158152	1	0	0.00181008	1	0
Ass1	ENSMUSG00000076441	3660.17	2664.72	2837.99	2166.89	2475.49	2941.56	3083.39	2378.09	2463.97	2322.3	3259.85	2796.11	3317.92	2193.73	2636.11	3132.2	3144.3	2607.23	2793.6	2952.32		-0.0658467	1	0	0.0410327	1	0	0.0426386	1	0	0.149518	1	0
Fubp3	ENSMUSG00000026843	30.3661	34.7286	26.6241	38.0812	36.791	32.22	28.9496	35.101	37.1404	34.8627	32.9585	28.7194	33.4092	25.9308	33.6382	29.0981	30.9634	34.9383	31.9956	31.3159		0.0135258	1	0	-0.10786	1	0	0.0335803	1	0	-0.0878072	1	0
Prdm12	ENSMUSG00000079466	0	0	0	0	0	0	0	0	0	0	0	0	0	0	0	0	0.052127	0	0	0		0	1	0	0	1	0	1.40508	1	0	1.52794	1	0
Exosc2	ENSMUSG00000039356	20.8932	17.4492	17.9547	16.7938	17.0276	17.6235	19.2351	19.3754	17.881	17.651	21.9047	21.0252	18.5555	17.7443	17.798	19.2478	24.6039	19.069	19.8399	18.3987		0.0259842	1	0	0.105139	1	0	0.0588098	1	0	0.13797	1	0
Abl1	ENSMUSG00000026842	50.005	52.7298	37.8898	53.009	49.4086	56.3124	44.5659	48.5744	56.7723	49.918	52.5815	44.0255	50.484	45.7114	48.7665	44.7895	41.3367	50.894	43.8908	47.3314		0.0747589	1	0	-0.00940556	1	0	-0.0814526	1	0	-0.165618	1	0
AL929275.1	ENSMUSG00000118600	0	0	0	0	0	0	0	0	0	0	0	0	0	0	0	0	0	0	0	0		0	1	0	0	1	0	0	1	0	0	1	0
Qrfp	ENSMUSG00000043102	0.297059	0.3821	0.484074	0.304649	0.245001	0.373204	0.689275	0.465942	0.149009	0.319475	0.507054	0.123436	0.370185	0.207779	0.08899	0.646624	0.729778	0.345924	0.477546	0.238325		0.275791	1	0	-0.417245	1	0	0.950343	0.874242	0	0.257946	1	0
Fibcd1	ENSMUSG00000026841	0.0660132	0	0	0	0	0	0.0430797	0	0	0.0798688	0	0.123436	0	0.124667	0	0	0.052127	0	0.0868266	0.142995		0.636825	1	0	1.4922	1	0	-0.00503631	1	0	0.88213	1	0
Lamc3	ENSMUSG00000026840	8.28466	20.2513	6.20495	11.9956	12.3317	16.5039	11.7177	13.2793	14.3793	12.2599	10.1918	10.4509	12.8639	10.9707	12.0581	11.6177	12.5105	9.12373	13.5884	11.8209		0.205848	1	0	-0.0623869	1	0	0.0528676	1	0	-0.215369	1	0
Aif1l	ENSMUSG00000001864	157.97	168.082	171.494	158.646	147.45	166.449	194.376	176.165	167.896	174.992	153.688	175.238	155.478	194.066	151.683	194.742	198.03	200.895	193.015	181.461		0.131034	1	0	0.0470412	1	0	0.221701	0.770695	0	0.13771	1	0
Nup214	ENSMUSG00000001855	17.9886	21.9071	16.4145	19.9926	19.1918	20.9824	16.7795	19.919	22.3513	16.7325	21.6512	16.7461	16.1493	18.4923	19.7558	17.1571	15.3253	17.9015	17.7126	16.9211		0.0176824	1	0	-0.0420464	1	0	-0.124686	1	0	-0.184421	1	0
Fam78a	ENSMUSG00000050592	4.25785	2.97189	6.16094	4.91247	4.00169	6.01274	8.44362	9.62946	7.74845	8.62583	5.27336	3.33277	5.04377	3.07513	5.25041	8.44922	8.28819	5.70774	5.73055	9.81899		0.8601	0.0134773	1	-0.0240562	1	0	0.792953	0.0368123	1	-0.0911287	1	0
Plpp7	ENSMUSG00000051373	1.5183	0.679289	2.72842	1.63749	1.55167	3.11004	4.91109	4.54293	2.90567	3.43436	2.53527	1.81039	1.80465	0.78956	1.37935	4.84968	3.96165	3.28627	4.9057	4.48051		1.22523	0.00344228	1	0.0311129	1	0	1.37598	0.000521571	1	0.182182	1	0
Prrc2b	ENSMUSG00000039262	85.091	107.795	79.8282	116.985	115.477	117.186	91.3936	110.778	129.451	113.573	93.8049	81.2619	88.2429	93.3343	97.978	90.7645	83.9765	119.473	85.1335	101.431		0.154447	1	0	-0.152138	1	0	0.0807166	1	0	-0.225869	1	0
Pomt1	ENSMUSG00000039254	39.2779	30.6529	37.4497	34.235	34.0143	39.2279	36.4885	38.3237	36.1719	35.0624	32.4007	33.41	31.7434	28.1333	34.4836	36.9438	33.4655	31.6952	34.4267	34.3665		0.0765014	1	0	-0.133473	1	0	0.0946438	1	0	-0.115332	1	0
Uck1	ENSMUSG00000002550	100.472	72.132	109.005	97.5259	89.3029	87.8275	116.035	100.372	96.1851	106.585	93.5514	94.5107	88.7056	75.7562	95.7533	115.832	103.993	95.3452	99.7203	106.674		0.114446	1	0	-0.0636311	1	0	0.21886	1	0	0.0407834	1	0
Swi5	ENSMUSG00000044627	137.01	109.153	148.479	110.702	114.252	107.69	130.338	113.729	103.822	117.327	128.589	139.853	134.655	123.67	121.649	130.467	148.197	113.247	142.786	130.602		-0.112706	1	0	0.0655883	1	0	0.0369036	1	0	0.215198	1	0
Golga2	ENSMUSG00000002546	74.0338	75.2313	66.3181	70.8691	71.7037	72.609	70.4138	74.0847	69.3636	69.0466	72.965	69.1652	70.474	79.2054	66.1196	70.2234	69.9544	71.39	61.7337	67.8273		-0.010851	1	0	-0.000996736	1	0	-0.0692394	1	0	-0.0593858	1	0
Dnm1	ENSMUSG00000026825	2.11242	3.26908	2.15633	2.58952	2.08251	4.76872	2.69248	3.33925	3.3527	2.51587	3.09303	2.67444	2.63757	2.78424	3.07016	2.62961	3.07549	3.02683	3.03893	2.71691		0.442114	0.596419	0	0.224777	1	0	0.0187336	1	0	-0.198547	1	0
Ciz1	ENSMUSG00000039205	28.0226	25.346	30.2326	31.6074	28.3385	32.1371	27.0756	29.9368	32.2976	29.3917	33.0092	31.0235	24.8949	26.5126	28.7883	26.6625	24.6039	31.9114	28.6094	29.9336		0.0705221	1	0	0.00646157	1	0	-0.0252048	1	0	-0.0892659	1	0
X1110008P14Rik	ENSMUSG00000039195	23.3357	20.1664	32.521	20.0688	19.5593	16.0478	29.2296	20.2685	17.0987	18.3299	20.9413	23.9466	24.4785	27.0944	22.025	29.2921	28.3049	16.1719	23.0959	23.6895		-0.192755	1	0	0.0356107	1	0	0.0255407	1	0	0.253909	1	0
Lcn2	ENSMUSG00000026822	0.891178	2.2926	1.62825	1.14244	1.06167	1.86602	3.36022	4.93122	2.6449	1.67724	1.67328	1.56352	1.48074	3.65691	1.46834	3.34089	4.74355	1.08101	5.60031	2.0496		1.05041	0.341048	0	0.49459	1	0	0.767578	0.893907	0	0.212139	1	0
Ptges2	ENSMUSG00000026820	64.1978	56.5933	88.4535	57.8072	61.577	51.9584	82.1099	61.5431	56.0645	61.0597	60.0351	66.6554	70.5202	68.1515	60.6467	82.3368	73.6033	54.7856	67.6813	75.1201		-0.0703593	1	0	-0.0112456	1	0	0.117242	1	0	0.176357	1	0
Slc25a25	ENSMUSG00000026819	78.4897	466.374	246.702	89.7192	124.093	190.542	132.018	150.849	106.429	153.707	85.3371	85.9936	439.225	495.927	93.217	131.006	129.848	150.65	98.635	106.722		-0.454738	1	0	0.255003	1	0	-0.95963	0.694908	0	-0.249891	1	0
Naif1	ENSMUSG00000039164	5.57812	6.53816	5.06077	5.40753	6.04336	5.84687	4.60953	6.09607	6.10936	5.67068	5.01983	5.14316	6.33942	6.48271	6.67425	4.59103	5.94247	6.52931	6.72906	5.62447		-0.0205149	1	0	0.0523989	1	0	-0.0214095	1	0	0.0515085	1	0
Fam102a	ENSMUSG00000039157	104.169	100.577	89.2016	78.9042	99.3072	97.1161	77.3496	79.4819	89.7032	80.1883	95.9345	70.3173	102.356	77.7509	69.9017	77.1423	83.4031	82.719	66.7262	75.3584		-0.156078	1	0	-0.182157	1	0	-0.11109	1	0	-0.137171	1	0
Dpm2	ENSMUSG00000026810	24.5899	18.3833	32.3889	21.3635	21.7234	21.6459	30.5004	24.6173	20.0789	21.3649	21.3977	28.9663	23.7844	23.9777	23.8493	30.4776	27.0539	22.1823	25.1363	25.7391		-0.000715103	1	0	0.0430986	1	0	0.0990999	1	0	0.142918	1	0
Pip5kl1	ENSMUSG00000046854	0.0990198	0	0	0.0380812	0	0	0.0215398	0.0388285	0	0.0798688	0	0.0411453	0	0	0.044495	0.0215541	0	0	0.0434133	0		-0.141067	1	0	-0.638267	1	0	-0.202568	1	0	-0.723424	1	0
St6galnac4	ENSMUSG00000079442	2.77255	4.9673	1.14417	2.89417	2.24584	3.81498	3.42484	3.22276	2.75666	2.27626	2.53527	2.13955	3.05403	4.28025	3.02566	3.40555	4.17016	2.63767	3.95061	3.28889		0.144531	1	0	0.100795	1	0	0.211719	1	0	0.168048	1	0
St6galnac6	ENSMUSG00000026811	4.55491	6.41079	2.42037	6.96885	5.39003	5.05899	5.98808	5.24185	5.17805	5.47101	5.57759	5.59576	4.71986	5.19448	6.67425	5.94894	6.15098	5.01589	6.8593	5.05249		0.066077	1	0	0.10738	1	0	0.064757	1	0	0.106081	1	0
Ak1	ENSMUSG00000026817	19.837	24.0298	18.7909	21.6682	17.2318	20.6921	20.9152	21.3945	20.4142	20.8857	27.7865	25.6335	23.6456	24.4348	23.1819	20.7566	26.5326	17.8151	27.1333	20.353		0.03851	1	0	0.295647	1	0	-0.148419	1	0	0.108725	1	0
Eng	ENSMUSG00000026814	61.8874	117.008	45.4589	82.0649	88.1188	108.893	120.171	111.865	99.0535	111.457	78.8468	106.114	97.3587	99.4846	100.47	120.251	103.264	102.393	124.857	114.587		0.483222	0.253289	0	0.289904	1	0	0.229303	1	0	0.0359881	1	0
Fpgs	ENSMUSG00000009566	90.042	85.9725	109.489	83.2454	69.9479	75.2214	73.3001	85.6168	75.5102	75.1965	86.1991	94.593	85.7441	69.9384	95.5753	74.8575	82.7776	73.2061	91.8625	82.5558		-0.188966	1	0	-0.0219495	1	0	-0.0926485	1	0	0.0743677	1	0
Cdk9	ENSMUSG00000009555	57.0024	51.3288	59.8051	51.3715	49.7352	54.0317	62.7456	53.9716	51.6315	50.1975	55.5731	57.6034	59.5535	57.6795	54.9958	62.4423	58.0694	46.397	56.1334	55.7681		0.0185707	1	0	0.0841195	1	0	-0.0330768	1	0	0.0324728	1	0
Sh2d3c	ENSMUSG00000059013	14.1598	18.9352	11.9698	12.186	13.7201	14.3891	14.324	14.716	13.15	11.3813	14.6538	13.4545	14.8999	15.3341	15.0393	14.3766	11.8849	9.42642	13.4581	15.0145		-0.0615261	1	0	0.0483791	1	0	-0.191585	1	0	-0.0816858	1	0
X6330409D20Rik	ENSMUSG00000009551	0.462092	0.339644	0	0.0380812	0.0816671	0.207336	0.0646195	0.155314	0.186261	0.119803	0.304232	0.0822906	0.0925463	0.124667	0.222475	0.0862166	0.156381	0.0432404	0.0434133	0.142995		-0.404352	1	0	-0.211822	1	0	-0.792041	1	0	-0.604502	1	0
Ttc16	ENSMUSG00000039021	0.561112	0.509467	0.440067	0.228487	0.653337	1.03668	0.904674	1.04837	1.26657	1.03829	0.65917	0.246872	0.694097	0.664893	0.489445	0.926828	0.834031	1.16749	0.564373	0.9533		1.12925	0.0136487	1	0.188688	1	0	0.702258	0.570831	0	-0.237498	1	0
Tor2a	ENSMUSG00000009563	38.5517	27.0442	46.163	29.3606	28.9918	24.9218	38.4055	30.6357	27.3058	31.628	32.9585	34.6443	31.0493	33.5771	34.3056	38.819	34.1432	29.4035	32.2561	37.0357		-0.1524	1	0	-0.0305193	1	0	0.0443173	1	0	0.166198	1	0
Ptrh1	ENSMUSG00000053746	3.13563	2.92943	3.16848	2.39911	2.81751	3.98085	5.66498	5.08653	4.65652	4.83206	3.24514	2.46872	2.91521	3.61535	3.20364	5.38853	5.00419	4.75645	5.51349	5.8628		0.75175	0.00106351	1	0.0954084	1	0	0.780681	0.000541281	1	0.124474	1	0
Cfap157	ENSMUSG00000038987	0.825165	0.721745	1.27619	0.685461	0.449169	0.746409	0.753895	0.854227	0.8568	1.03829	0.861991	0.452598	1.15683	1.0389	0.71192	0.754395	0.990412	0.908049	1.17216	1.66828		0.100581	1	0	0.0932631	1	0	0.357299	1	0	0.350294	1	0
Stxbp1	ENSMUSG00000026797	5.41308	9.80723	3.21249	8.26361	6.5742	9.57891	8.03436	6.56201	7.59944	7.62747	7.5551	6.00721	7.35743	10.5136	6.2738	7.95348	5.26482	5.75098	6.98954	7.14975		0.243709	1	0	0.180725	1	0	-0.18385	1	0	-0.246833	1	0
Fam129b	ENSMUSG00000026796	28.2206	33.455	19.935	33.778	29.6043	33.3396	29.3157	33.5478	28.9077	25.7177	31.0317	28.2668	33.4555	41.2234	31.28	29.0765	30.5985	26.6361	35.7726	29.0757		0.056371	1	0	0.188547	1	0	-0.129062	1	0	0.00311569	1	0
Lrsam1	ENSMUSG00000026792	15.8432	13.883	15.8424	18.5074	16.1701	16.3381	16.4995	17.8999	17.434	17.5711	16.9356	17.3633	13.9745	13.007	16.5966	16.6398	13.5009	15.7828	16.2366	15.6818		0.094577	1	0	-0.0441334	1	0	0.00216682	1	0	-0.136546	1	0
Rpl12	ENSMUSG00000038900	136.383	112.635	167.314	110.245	115.641	122.038	211.026	133.104	118.089	130.546	131.023	140.758	135.95	146.567	136.466	212.308	191.567	117.657	175.433	144.854		0.155012	1	0	0.105207	1	0	0.28552	1	0	0.235718	1	0
Slc2a8	ENSMUSG00000026791	18.5497	15.5812	18.3948	15.1182	14.6592	18.4114	23.5861	20.8897	15.7204	18.0903	18.406	19.0914	18.972	15.8328	16.1962	23.8604	20.9029	17.1232	21.7066	20.4483		0.234419	1	0	0.104054	1	0	0.235499	1	0	0.105146	1	0
Garnl3	ENSMUSG00000038860	0.858172	0.551922	0.572087	0.380812	0.857504	0.995212	0.667735	0.50477	0.782296	0.399344	1.16622	0.411453	0.694097	0.623337	0.489445	0.62507	0.938285	0.562126	0.651199	0.57198		0.0466811	1	0	0.0447057	1	0	-0.0107098	1	0	-0.012663	1	0
Ralgps1	ENSMUSG00000038831	14.6879	14.9444	13.4661	16.1464	17.1093	15.6746	12.4285	15.2984	15.2361	12.779	14.6031	15.5529	12.4012	11.3447	15.1728	12.7169	11.2073	17.0367	11.9821	11.9163		-0.0983808	1	0	-0.144884	1	0	-0.0897223	1	0	-0.136237	1	0
Angptl2	ENSMUSG00000004105	26.6693	43.1349	10.8257	29.551	31.2377	45.7797	33.6883	34.2467	33.7877	31.3485	33.4148	27.4439	39.7949	29.4215	30.6571	33.9909	33.3091	29.0576	31.2142	32.5552		0.338379	1	0	0.184315	1	0	-0.00509412	1	0	-0.159154	1	0
Zbtb34	ENSMUSG00000068966	6.86537	7.30236	6.20495	9.52029	7.02337	9.74478	5.85884	7.7657	9.57381	9.90373	6.28746	5.30774	7.44997	5.81781	7.51966	6.07827	6.25524	9.38318	7.29343	6.48244		0.209009	1	0	-0.190661	1	0	0.131347	1	0	-0.268335	1	0
Zbtb43	ENSMUSG00000026788	30.7291	31.3747	26.316	34.4254	33.8102	36.035	28.9711	31.684	36.4326	33.7446	30.1697	28.6371	29.8924	28.0502	29.3222	28.8825	25.3858	37.403	25.3099	30.8393		0.0898923	1	0	-0.101348	1	0	0.0175992	1	0	-0.173643	1	0
Lmx1b	ENSMUSG00000038765	1.78236	2.33506	1.10017	1.33284	2.49085	2.9027	1.91705	2.87331	1.45283	2.07659	2.58597	2.09841	2.68384	1.49601	2.13576	1.96143	1.40743	3.28627	1.82336	1.95427		0.305317	1	0	0.278544	1	0	-0.0699785	1	0	-0.0966778	1	0
Mvb12b	ENSMUSG00000038740	43.8988	40.1205	41.0583	41.1277	42.7527	37.196	37.8671	39.2556	36.7306	39.0159	41.0713	38.0182	42.2936	35.9042	38.2657	37.9568	32.7357	36.7976	36.6408	38.6087		-0.136978	1	0	-0.0962635	1	0	-0.0965383	1	0	-0.0558273	1	0
Pbx3	ENSMUSG00000038718	7.72354	7.34481	6.07293	8.14937	8.45254	9.78625	8.68056	7.29976	9.83457	8.46609	8.16356	7.4473	7.54252	7.8956	6.2293	8.79409	9.53924	8.99401	8.76948	8.15072		0.221279	1	0	-0.0201286	1	0	0.247119	1	0	0.00572687	1	0
Mapkap1	ENSMUSG00000038696	73.4397	77.2267	71.4229	78.7138	77.8287	60.9982	75.1525	72.4928	67.2029	70.2845	69.9227	73.362	72.2786	74.6342	76.131	75.6119	65.1066	70.3522	65.9448	73.9761		-0.128953	1	0	-0.0475566	1	0	-0.0611804	1	0	0.0202153	1	0
Gapvd1	ENSMUSG00000026867	60.105	61.7304	58.4849	64.1287	68.1512	61.1226	51.868	60.6889	65.9736	59.7418	53.8491	54.4764	58.1653	53.4823	53.4385	52.1179	51.8663	66.6335	51.4013	55.6727		-0.0629149	1	0	-0.193255	1	0	0.0221948	1	0	-0.108147	1	0
Hspa5	ENSMUSG00000026864	444.533	531.968	416.568	511.697	667.833	426.282	578.065	509.624	523.989	646.098	377.806	449.142	485.035	460.438	536.165	578.664	527.629	765.745	868.439	724.508		0.0612308	1	0	-0.156184	1	0	0.585789	0.0167251	1	0.368375	1	0
Rabepk	ENSMUSG00000070953	13.9948	13.3735	17.3386	13.9377	14.2101	15.6746	17.1673	14.6383	15.5342	16.0936	15.0595	16.2524	16.0105	15.0016	15.3063	17.114	17.6189	15.2639	16.0195	16.8734		0.121403	1	0	0.0927794	1	0	0.0944913	1	0	0.0658758	1	0
Fbxw2	ENSMUSG00000035949	45.021	44.2812	44.9749	43.9457	42.916	40.8037	44.1998	41.3135	41.2009	45.1259	45.6348	43.4906	42.0623	43.966	41.2024	43.9273	42.1707	40.9919	41.6768	43.0892		-0.0561886	1	0	-0.0316856	1	0	-0.0298024	1	0	-0.00530023	1	0
Gm34653	ENSMUSG00000107167	0	0	0	0.0761623	0	0.0414672	0.0215398	0	0	0.0399344	0	0	0.0925463	0.0415558	0	0.0215541	0	0	0	0		0.297847	1	0	0.616286	1	0	-1.38887	1	0	-1.09981	1	0
Psmd5	ENSMUSG00000026869	60.105	58.2066	57.7368	63.1005	60.0661	52.9536	57.6622	55.7577	55.8783	55.9081	56.2829	56.0399	57.934	51.4876	63.8948	57.5927	56.6099	55.6072	55.3954	55.8634		-0.105085	1	0	-0.0672123	1	0	-0.0229673	1	0	0.0149046	1	0
Cutal	ENSMUSG00000026870	69.0168	52.4751	73.3592	57.3122	60.8828	58.2199	66.5797	51.5642	52.4511	64.1746	66.0184	62.3762	53.6768	64.079	62.293	66.5161	67.2438	51.4561	54.0495	60.9636		-0.0950922	1	0	-0.0214406	1	0	-0.0386444	1	0	0.0350067	1	0
Phf19	ENSMUSG00000026873	2.11242	1.23121	1.14417	1.52325	2.12334	1.57575	1.03391	1.70845	1.56459	1.87692	2.8395	2.01612	1.29565	1.57912	1.11238	1.12082	1.04254	1.16749	1.3024	1.95427		-0.0887043	1	0	0.107719	1	0	-0.427202	1	0	-0.230915	1	0
Traf1	ENSMUSG00000026875	3.23465	4.5852	3.43252	2.85609	2.45001	3.73204	2.90788	3.64988	3.24094	2.79541	3.29585	3.16819	3.14657	4.3218	3.24814	2.88825	4.53505	2.76739	3.55989	2.0496		-0.0220359	1	0	0.056603	1	0	-0.129095	1	0	-0.0504691	1	0
Hc	ENSMUSG00000026874	0.0330066	0.127367	0	0.0761623	0	0.207336	0.0861594	0.271799	0.111757	0.0399344	0.152116	0.534889	0	0	0.08899	0.0862166	0.260635	0	0.13024	0.09533		1.49416	1	0	1.62832	1	0	-0.481162	1	0	-0.33654	1	0
AI182371	ENSMUSG00000035875	0.660132	0.254733	0.572087	0.418893	0.245001	0.58054	0.409257	0.621256	0.372522	0.63895	0.354938	0.946342	0.74037	0.78956	0.311465	0.409529	0.417016	0.216202	0.520959	0.524315		0.247544	1	0	0.540307	1	0	-0.60441	1	0	-0.311685	1	0
Cntrl	ENSMUSG00000057110	16.8334	17.4917	13.6861	17.6697	16.2926	20.1116	15.3795	18.6765	21.8298	17.2517	17.6455	18.1039	16.5658	18.6586	19.4443	15.1957	12.4583	19.8041	14.1093	18.7324		0.183617	1	0	0.141101	1	0	-0.171384	1	0	-0.2139	1	0
Rab14	ENSMUSG00000026878	181.437	195.211	173.562	205.867	199.268	178.641	182.916	184.008	195.015	205.223	176.607	177.748	179.262	184.258	185.5	182.908	176.137	197.263	171.786	187.085		-0.0145509	1	0	-0.0806833	1	0	0.01874	1	0	-0.0473926	1	0
Gsn	ENSMUSG00000026879	75.123	81.3873	55.7125	83.2454	71.4179	73.0237	94.4307	95.9452	76.2552	70.9634	72.103	62.9523	81.6721	83.1947	61.1361	93.9545	101.595	91.2806	101.934	70.0676		0.162674	1	0	-0.0232976	1	0	0.345815	0.554367	0	0.159846	1	0
Stom	ENSMUSG00000026880	7.85557	10.9111	5.14879	10.4342	8.33004	11.2791	12.2346	13.357	12.554	12.7391	7.75792	7.61188	8.69935	9.84873	11.3462	12.2428	12.302	14.4855	12.7201	11.8686		0.541555	0.128647	0	0.0846331	1	0	0.490123	0.245821	0	0.0332339	1	0
X4930568D16Rik	ENSMUSG00000026882	0	0	0	0	0	0	0	0	0	0	0	0	0	0	0	0	0	0	0	0		0	1	0	0	1	0	0	1	0	0	1	0
X4930402F06Rik	ENSMUSG00000079421	0	0	0	0	0	0	0	0	0	0	0	0	0	0	0	0	0	0	0	0		0	1	0	0	1	0	0	1	0	0	1	0
Ggta1	ENSMUSG00000035778	3.59772	5.56168	1.89229	5.71218	6.0842	6.17861	5.34188	5.90193	6.7799	6.30963	3.34655	4.814	3.51676	4.3218	5.3394	5.32387	4.11803	7.6968	6.33834	4.28985		0.415163	1	0	-0.0970571	1	0	0.379247	1	0	-0.132946	1	0
Dab2ip	ENSMUSG00000026883	42.4465	50.8193	33.6211	46.3067	46.1827	50.0509	38.8794	46.866	49.0239	40.6133	41.6291	35.961	43.4042	41.6805	41.9588	38.7759	35.5506	43.8458	37.8998	38.3703		0.0384382	1	0	-0.100654	1	0	-0.0732478	1	0	-0.212343	1	0
Ttll11	ENSMUSG00000026885	2.57451	2.63224	2.77242	3.42731	3.63418	2.98564	2.92942	4.11582	3.5017	2.39606	2.78879	3.29162	2.54502	2.41024	2.98117	2.99603	2.39784	2.42146	2.82186	3.47955		0.0813227	1	0	-0.0998961	1	0	0.013486	1	0	-0.167757	1	0
Ndufa8	ENSMUSG00000026895	192.197	156.236	231.959	163.14	157.372	143.02	248.096	159.313	146.327	166.367	176.353	194.37	180.28	197.182	165.343	248.713	201.627	140.531	194.057	208.534		-0.0613725	1	0	0.0201311	1	0	0.121214	1	0	0.202718	1	0
Morn5	ENSMUSG00000026894	0.19804	0.169822	0.528081	0.114244	0.163334	0.124401	0.366177	0.50477	0.186261	0.319475	0.354938	0.370308	0.138819	0.290891	0.26697	0.36642	0.312762	0.0864809	0.607786	0.47665		0.393348	1	0	0.298022	1	0	0.370751	1	0	0.276943	1	0
Lhx6	ENSMUSG00000026890	0.264053	0.3821	0.308047	0.571218	0.326668	0.539073	0.818514	0.427113	0.409774	0.678885	0.456348	0.411453	0.185093	0.124667	0.26697	0.775949	0.729778	0.259443	0.564373	0.428985		0.657752	1	0	-0.363328	1	0	0.965635	0.514135	0	-0.0548126	1	0
Rbm18	ENSMUSG00000026889	25.9102	29.0396	27.8562	25.2097	26.011	25.0462	26.1494	28.5389	29.3547	27.6745	25.3527	26.4564	25.589	27.8424	27.8984	26.5331	32.6315	26.3767	27.6543	26.9784		0.0293101	1	0	-0.00882855	1	0	0.072421	1	0	0.0342838	1	0
Mrrf	ENSMUSG00000026887	31.7524	29.7189	41.1463	30.2364	30.2168	28.7782	37.3286	30.3639	28.1254	32.5465	32.0458	31.435	30.9567	33.3693	32.7928	37.4826	36.8538	30.0089	37.5091	34.9385		-0.0515104	1	0	-0.0215171	1	0	0.138909	1	0	0.168905	1	0
Ptgs1	ENSMUSG00000047250	15.15	18.2134	13.9501	15.461	14.5776	21.1068	20.0105	21.511	19.1476	17.7708	14.3496	15.8821	19.1571	18.243	15.2173	19.8729	25.1252	20.3662	22.792	18.7324		0.363951	0.322239	0	0.0996658	1	0	0.365337	0.303572	0	0.101067	1	0
Olfr338	ENSMUSG00000068950	0	0.0424556	0	0	0	0	0	0	0	0	0	0	0	0	0.08899	0	0	0	0	0		-1.47471	1	0	0.793979	1	0	-2.1684	1	0	0	1	0
Olfr339	ENSMUSG00000094464	0	0	0	0	0	0	0	0	0	0	0	0	0	0	0	0	0	0	0	0		0	1	0	0	1	0	0	1	0	0	1	0
Olfr340	ENSMUSG00000094266	0	0	0	0	0	0	0	0	0	0	0	0	0	0	0	0	0	0	0	0		0	1	0	0	1	0	0	1	0	0	1	0
Olfr341	ENSMUSG00000075387	0	0	0	0	0	0	0	0	0	0	0	0	0	0	0	0	0	0	0	0		0	1	0	0	1	0	0	1	0	0	1	0
Olfr342	ENSMUSG00000111869	0	0	0	0	0	0	0	0	0	0	0	0	0	0	0	0	0	0	0	0		0	1	0	0	1	0	0	1	0	0	1	0
Olfr344	ENSMUSG00000096822	0	0	0.0440067	0	0	0	0.0430797	0	0	0	0	0	0	0	0.044495	0	0	0	0	0		0.391217	1	0	0.0931449	1	0	-1.45809	1	0	-1.88155	1	0
Olfr345	ENSMUSG00000059251	0	0	0	0	0	0	0	0	0	0	0	0	0	0	0	0	0	0	0	0		0	1	0	0	1	0	0	1	0	0	1	0
Olfr346	ENSMUSG00000094764	0	0	0	0	0	0	0	0	0	0	0	0	0	0	0	0	0	0	0	0		0	1	0	0	1	0	0	1	0	0	1	0
Olfr347	ENSMUSG00000111863	0	0	0	0	0	0	0	0	0	0	0	0	0	0	0	0	0	0	0	0		0	1	0	0	1	0	0	1	0	0	1	0
Olfr348	ENSMUSG00000049315	0	0	0	0	0	0	0	0	0	0	0	0	0	0	0	0	0	0	0	0		0	1	0	0	1	0	0	1	0	0	1	0
Olfr50	ENSMUSG00000111021	0	0	0	0	0	0	0	0	0	0	0	0	0	0	0	0	0	0	0	0		0	1	0	0	1	0	0	1	0	0	1	0
Olfr3	ENSMUSG00000075384	0	0	0	0	0	0	0	0	0	0	0	0	0	0	0	0	0	0	0	0		0	1	0	0	1	0	0	1	0	0	1	0
Olfr350	ENSMUSG00000050015	0	0	0	0	0	0	0	0	0	0	0	0	0	0	0	0	0	0	0	0		0	1	0	0	1	0	0	1	0	0	1	0
Olfr351	ENSMUSG00000075383	0	0	0	0	0	0	0	0	0	0	0	0	0	0	0	0	0	0	0	0		0	1	0	0	1	0	0	1	0	0	1	0
Olfr352	ENSMUSG00000053146	0	0	0	0	0	0	0	0	0	0	0	0	0	0	0	0	0	0	0	0		0	1	0	0	1	0	0	1	0	0	1	0
Olfr353	ENSMUSG00000075382	0	0	0	0	0	0	0	0	0	0	0	0	0	0	0	0	0	0	0	0		0	1	0	0	1	0	0	1	0	0	1	0
Olfr354	ENSMUSG00000055088	0	0	0	0	0	0	0	0	0	0	0	0	0	0	0	0	0	0	0	0		0	1	0	0	1	0	0	1	0	0	1	0
Olfr355	ENSMUSG00000075380	0	0	0	0	0	0	0	0	0	0	0	0	0	0	0	0	0	0	0	0		0	1	0	0	1	0	0	1	0	0	1	0
Olfr356	ENSMUSG00000070943	0	0	0	0	0	0	0	0	0	0	0	0	0	0	0	0	0	0	0	0		0	1	0	0	1	0	0	1	0	0	1	0
Olfr357	ENSMUSG00000055838	0	0	0	0	0	0	0	0	0	0	0	0	0	0	0	0	0	0	0	0		0	1	0	0	1	0	0	1	0	0	1	0
Olfr358	ENSMUSG00000075379	0	0	0	0	0	0	0	0	0	0	0	0	0	0	0	0	0	0	0	0		0	1	0	0	1	0	0	1	0	0	1	0
Olfr360	ENSMUSG00000083361	0	0	0	0	0	0	0	0	0	0	0	0	0	0	0	0	0	0	0	0		0	1	0	0	1	0	0	1	0	0	1	0
Olfr361	ENSMUSG00000075378	0	0	0	0	0	0	0	0	0	0	0	0	0	0	0	0	0	0	0	0		0	1	0	0	1	0	0	1	0	0	1	0
Olfr362	ENSMUSG00000075377	0	0	0	0	0	0	0	0	0	0	0	0	0	0	0	0	0	0	0	0		0	1	0	0	1	0	0	1	0	0	1	0
Olfr364.ps1	ENSMUSG00000078198	0	0	0	0	0	0	0	0	0	0	0	0	0	0	0	0	0	0	0	0		0	1	0	0	1	0	0	1	0	0	1	0
Olfr365	ENSMUSG00000059429	0	0	0	0	0	0	0	0	0	0	0	0	0	0	0	0	0	0	0	0		0	1	0	0	1	0	0	1	0	0	1	0
Olfr366	ENSMUSG00000068947	0	0	0	0	0	0	0	0	0	0	0	0	0	0	0	0	0	0	0	0		0	1	0	0	1	0	0	1	0	0	1	0
Olfr368	ENSMUSG00000049018	0	0	0	0	0	0	0	0	0	0	0	0	0	0	0	0	0	0	0	0		0	1	0	0	1	0	0	1	0	0	1	0
Pdcl	ENSMUSG00000009030	30.036	31.3322	29.8365	35.0347	33.4835	30.6028	30.8881	30.4415	36.9169	36.1406	28.2936	29.9126	32.6688	30.4188	33.0598	31.0811	32.423	33.2519	28.6094	31.0299		0.046339	1	0	-0.0491989	1	0	0.0185909	1	0	-0.0769478	1	0
Rc3h2	ENSMUSG00000075376	31.1582	31.7992	25.6119	32.864	35.0352	31.9712	28.928	31.5287	36.6561	33.9043	32.0965	33.9449	32.2524	31.9149	32.0364	28.9041	33.7261	35.3274	28.1752	29.6476		0.0577393	1	0	0.0520642	1	0	-0.0597554	1	0	-0.0654306	1	0
Zbtb6	ENSMUSG00000066798	10.9912	10.7413	11.5738	14.5851	14.0467	13.5598	11.3515	12.1145	14.3421	14.6559	12.6763	11.6441	9.48599	10.4721	14.0159	11.3375	12.0413	13.8369	12.3294	13.2509		0.0899292	1	0	-0.0879087	1	0	0.105886	1	0	-0.0719528	1	0
Zbtb26	ENSMUSG00000050714	6.40328	3.60872	3.78458	8.22553	8.37088	8.62517	4.71723	7.7657	10.9521	8.02681	6.13535	7.65302	4.9975	3.03357	5.78435	4.67725	5.62971	8.60485	6.33834	6.57777		0.394647	1	0	-0.140749	1	0	0.20301	1	0	-0.332387	1	0
Rabgap1	ENSMUSG00000035437	36.4723	37.8704	33.7972	43.3745	42.426	46.3603	38.664	42.6725	46.4162	45.645	40.2601	37.7302	36.3707	35.4471	41.0244	38.8406	35.9155	50.2022	38.5944	38.561		0.179439	1	0	-0.0236034	1	0	0.0831517	1	0	-0.11989	1	0
Strbp	ENSMUSG00000026915	72.6475	66.1458	69.3106	78.1045	78.0329	75.0141	71.5769	70.1242	72.8653	68.1281	76.5651	78.4641	69.6873	66.7802	77.2433	70.9778	67.1917	79.0868	68.6364	64.8244		-0.0262468	1	0	0.0175262	1	0	-0.0719681	1	0	-0.0281956	1	0
Gpr21	ENSMUSG00000053164	0.165033	0.169822	0.13202	0.228487	0.163334	0.207336	0.107699	0.310628	0.149009	0.199672	0.152116	0.246872	0	0.0831116	0	0.0431083	0.104254	0.302683	0.217066	0.047665		0.126916	1	0	-0.788762	1	0	0.448841	1	0	-0.46918	1	0
Crb2	ENSMUSG00000035403	2.04641	4.28801	1.54023	3.08457	3.18502	2.69537	2.82172	3.53339	3.27819	2.83534	3.70149	1.97497	2.91521	2.41024	2.80319	2.88825	2.7106	3.15655	3.03893	3.76554		0.101262	1	0	-0.0382429	1	0	0.175618	1	0	0.0361385	1	0
Dennd1a	ENSMUSG00000035392	51.5563	59.5652	50.7397	50.1529	58.3511	48.558	51.5664	50.8653	47.1613	47.0028	52.7336	55.5461	60.1551	46.3347	54.4174	51.4497	45.1941	45.6619	46.7995	48.5707		-0.140693	1	0	-0.00625065	1	0	-0.178649	1	0	-0.0442094	1	0
Lhx2	ENSMUSG00000000247	0.165033	0.0424556	0.176027	0	0.0816671	0	0.150779	0.077657	0.149009	0.239606	0.0507054	0.0822906	0.0925463	0.166223	0.222475	0.150879	0.104254	0.0864809	0	0.333655		0.408811	1	0	0.386962	1	0	0.115209	1	0	0.0962369	1	0
Nek6	ENSMUSG00000026749	18.6157	19.4022	20.8592	17.9743	16.3334	28.8611	28.6049	30.7133	29.4292	27.994	20.8906	21.231	18.4167	19.6975	16.9971	28.5592	27.4188	27.1982	26.6992	28.2654		0.644095	2.0013e-05	1	0.0618171	1	0	0.506986	0.00314007	1	-0.0752778	1	0
Psmb7	ENSMUSG00000026750	122.917	110.851	131.888	111.54	116.212	97.9869	117.004	102.352	99.2025	108.861	117.332	118.21	116.423	113.447	124.408	115.983	122.238	102.653	118.084	124.12		-0.175157	1	0	-0.00873253	1	0	-0.0167294	1	0	0.149695	1	0
Nr5a1	ENSMUSG00000026751	0	0	0	0	0	0	0	0	0.0372522	0	0	0	0	0	0	0	0	0	0	0		1.3484	1	0	0	1	0	0	1	0	-1.36529	1	0
Nr6a1	ENSMUSG00000063972	5.71014	7.642	7.12909	7.38775	7.10504	8.74957	6.78505	6.75616	7.33868	7.78721	6.79452	7.20042	8.56053	5.44381	6.36279	6.81111	6.67225	8.86429	7.68415	5.76747		0.0965574	1	0	-0.0245113	1	0	0.0604544	1	0	-0.0606124	1	0
Olfml2a	ENSMUSG00000046618	0.528106	1.06139	1.05616	0.799705	0.612503	1.24401	0.904674	0.660084	0.931304	0.63895	1.57187	0.658325	0.694097	0.706449	0.756415	0.88372	0.573397	0.95129	0.781439	1.00097		0.123418	1	0	0.108966	1	0	-0.0391255	1	0	-0.0535111	1	0
Wdr38	ENSMUSG00000035295	0.462092	0.212278	0.704107	0.418893	0.612503	0.704942	0.387717	0.698913	0.447026	0.838622	0.608464	0.493743	0.138819	0.166223	0.400455	0.387975	0.625524	0.216202	0.303893	0.47665		0.327648	1	0	-0.417369	1	0	0.141752	1	0	-0.603853	1	0
Rpl35	ENSMUSG00000062997	142.754	112.847	184.52	113.444	111.312	114.781	109.552	120.834	112.353	127.71	132.747	142.692	144.095	146.276	126.143	107.426	171.446	114.674	163.842	155.483		-0.184122	1	0	0.0576809	1	0	0.0423829	1	0	0.284186	1	0
Arpc5l	ENSMUSG00000026755	68.0926	63.7683	80.0042	63.9764	62.1078	51.0875	70.543	51.6807	50.3277	56.6669	63.1282	70.235	61.3119	69.5644	65.4966	70.9131	62.7609	54.483	63.5571	65.3011		-0.268475	0.772052	0	-0.0351977	1	0	-0.0563379	1	0	0.176939	1	0
Golga1	ENSMUSG00000026754	28.2867	29.7189	26.8001	32.369	36.4235	34.4592	27.2264	34.2467	37.811	33.6647	28.3443	31.147	27.3474	25.1413	29.5447	26.8565	25.6986	37.8354	29.3474	28.17		0.123074	1	0	-0.118054	1	0	0.0633344	1	0	-0.177795	1	0
Scai	ENSMUSG00000035236	22.5435	20.973	16.5465	24.5624	25.3168	23.8436	14.3455	22.637	27.5666	20.2068	22.0061	20.8607	19.7124	17.9106	22.559	14.4628	16.8891	24.0417	16.4102	17.4931		-0.0202105	1	0	-0.0941236	1	0	-0.207877	1	0	-0.2818	1	0
Ppp6c	ENSMUSG00000026753	64.1318	65.5089	70.3667	64.5857	65.9053	60.003	67.4413	64.2223	66.6814	69.0466	58.6154	63.8163	65.8004	67.2788	61.8036	67.2489	77.6692	66.6768	62.1244	63.3945		-0.0132476	1	0	-0.0583902	1	0	0.0867971	1	0	0.0416547	1	0
Lrp1b	ENSMUSG00000049252	0.0660132	0.0849111	0.0440067	0.190406	0	0.0414672	0.0430797	0.0388285	0.0372522	0.0798688	0	0	0.185093	0.124667	0.044495	0.0431083	0.052127	0.0432404	0.0868266	0.238325		-0.667653	1	0	-0.124168	1	0	0.271633	1	0	0.816634	1	0
Kynu	ENSMUSG00000026866	6.46929	4.16065	2.28835	3.00841	4.36919	18.0382	6.31118	7.06678	14.9754	11.581	8.61991	4.73171	7.82016	3.11669	4.13804	6.5309	14.2307	11.4587	13.2845	6.10112		1.5088	0.00229947	1	0.480746	1	0	0.859817	0.393544	0	-0.168108	1	0
Arhgap15	ENSMUSG00000049744	6.20524	6.66552	6.64501	9.67262	6.9417	5.51513	5.81576	5.82427	5.77409	4.67232	7.91004	5.67805	6.01551	5.85937	7.51966	5.7334	5.52546	4.36728	6.16469	4.57584		-0.38651	0.57456	0	-0.133982	1	0	-0.316906	0.966889	0	-0.0644219	1	0
Gtdc1	ENSMUSG00000036890	10.133	10.6563	10.6496	8.4921	11.5967	10.4497	9.24059	9.31884	10.9521	9.42452	10.3439	11.1092	10.8742	9.51628	8.54304	9.44071	10.1648	9.68586	8.11829	9.86666		-0.0617183	1	0	-0.0314595	1	0	-0.0928407	1	0	-0.06259	1	0
Zeb2	ENSMUSG00000026872	19.87	28.3179	16.5025	33.9684	28.9918	39.5182	24.7062	35.6445	37.811	35.8211	20.1807	26.4976	28.8282	20.0715	28.2543	24.6364	27.6273	36.7976	31.2142	23.1175		0.441698	0.628643	0	-0.0436983	1	0	0.210995	1	0	-0.274398	1	0
Acvr2a	ENSMUSG00000052155	19.0448	21.4401	14.7863	24.9812	27.3176	21.6044	15.0994	20.2296	25.7785	22.7626	18.9131	18.8034	16.5658	17.869	17.3975	15.1095	13.8658	22.7877	16.1932	17.1594		-0.0302601	1	0	-0.264664	1	0	-0.0736052	1	0	-0.308022	1	0
Orc4	ENSMUSG00000026761	29.4089	29.2943	24.3797	29.1321	29.4818	23.8022	25.5247	29.665	34.272	31.5881	26.1133	25.5924	28.0878	30.5435	27.2754	25.3692	25.9071	32.5168	26.5689	26.7401		0.0307398	1	0	-0.0423713	1	0	-0.00605584	1	0	-0.0791684	1	0
Mbd5	ENSMUSG00000036792	13.8628	16.2605	12.1459	15.2705	13.7609	16.5454	10.813	15.6479	18.2908	12.4196	13.2341	14.0717	13.9282	12.3836	15.5733	10.8848	10.9467	16.4314	11.765	11.8209		0.0451692	1	0	-0.0434481	1	0	-0.162863	1	0	-0.251491	1	0
Epc2	ENSMUSG00000069495	22.0814	22.2892	17.9987	26.1237	31.1968	28.6123	21.5183	22.2487	29.0567	26.3966	24.5921	19.832	25.2189	25.3075	22.8259	21.4464	24.0827	27.1118	21.3593	24.3568		0.0935758	1	0	-0.0237621	1	0	0.00640329	1	0	-0.110936	1	0
Kif5c	ENSMUSG00000026764	1.18824	1.61331	0.880134	2.0183	1.30667	1.61722	1.48625	2.36854	1.19207	1.51751	1.72398	1.06978	1.38819	1.62068	1.42384	1.46568	1.98082	1.08101	2.04042	1.0963		0.216164	1	0	0.0385619	1	0	0.0829362	1	0	-0.0946229	1	0
Lypd6b	ENSMUSG00000026765	3.06961	3.14171	3.16848	3.50347	2.04168	3.19297	3.10174	2.79565	2.68216	2.436	3.14373	2.50986	2.35993	3.28291	2.6697	3.1469	3.38825	2.29174	2.38773	2.71691		-0.068161	1	0	-0.0973231	1	0	0.00112354	1	0	-0.0280615	1	0
Lypd6	ENSMUSG00000050447	4.25785	3.01434	3.03646	3.99852	3.22585	2.81977	3.16636	4.15465	3.05468	3.03501	3.8029	5.22545	3.1003	3.90625	3.6041	3.16846	1.98082	2.94035	3.38624	2.47858		-0.116534	1	0	0.161134	1	0	-0.482044	0.447292	0	-0.204434	1	0
Mmadhc	ENSMUSG00000026766	102.519	86.0574	109.841	85.7969	88.8538	76.7557	97.2955	81.9669	78.6021	84.8206	87.9231	97.72	100.366	100.981	84.6295	96.9721	100.657	85.5296	93.7727	96.3787		-0.172986	1	0	-0.00431336	1	0	0.00502884	1	0	0.173701	1	0
Rnd3	ENSMUSG00000017144	10.8922	36.4693	11.6618	14.2424	12.6992	15.5917	14.1732	13.3182	14.8636	12.8988	8.41709	11.7676	20.5453	39.3949	10.5008	14.2257	13.136	12.3668	14.0225	11.6303		-0.278495	1	0	0.0772787	1	0	-0.471129	1	0	-0.115371	1	0
Tas2r134	ENSMUSG00000056115	0	0	0	0	0	0	0	0	0	0	0	0	0	0	0	0	0	0	0	0		0	1	0	0	1	0	0	1	0	0	1	0
Rbm43	ENSMUSG00000036249	9.47289	10.3592	9.54946	9.17756	10.1267	10.118	13.4193	11.9203	11.3619	11.2615	11.0538	8.92853	8.32916	11.0954	9.25496	13.3851	11.9371	9.85882	10.3324	11.9163		0.258371	1	0	-0.000716035	1	0	0.243021	1	0	-0.016053	1	0
Nmi	ENSMUSG00000026946	19.0118	17.6615	22.5754	17.4031	19.8043	18.0382	25.4386	18.9095	17.881	16.453	21.5498	16.2935	21.0543	20.6117	18.6434	25.6925	23.7178	17.5124	20.4042	19.352		0.0073801	1	0	0.0249681	1	0	0.122632	1	0	0.140225	1	0
Tnfaip6	ENSMUSG00000053475	0.0330066	0.169822	0	0	0	0	0.0215398	0	0.0372522	0	0	0.0411453	0.231366	0.124667	0	0.0215541	0.052127	0.129721	0.173653	0.047665		-1.33134	1	0	0.919896	1	0	0.033883	1	0	2.30124	1	0
Rif1	ENSMUSG00000036202	17.6585	23.6902	13.5541	25.0193	23.1934	19.6969	14.7548	18.327	26.3745	20.087	20.2314	15.018	17.7689	17.5365	17.7535	14.8292	14.8562	23.7822	16.1497	15.5865		-0.0566851	1	0	-0.224206	1	0	-0.0516173	1	0	-0.219149	1	0
Neb	ENSMUSG00000026950	0.858172	0.297189	1.10017	1.02819	0.490002	0.58054	0.581576	1.16485	0.670539	0.718819	0.861991	0.740615	0.370185	0.78956	0.80091	0.538853	0.834031	0.908049	0.434133	0.905635		-0.0381979	1	0	-0.0867666	1	0	-0.00287409	1	0	-0.0515488	1	0
Arl5a	ENSMUSG00000036093	103.245	97.4355	107.156	103.733	103.636	94.7525	89.5842	91.907	95.3656	101.992	99.0783	92.042	97.7751	88.0983	100.559	89.2988	87.5212	100.534	84.9598	86.7027		-0.121706	1	0	-0.109625	1	0	-0.0886776	1	0	-0.0765987	1	0
Cacnb4	ENSMUSG00000017412	9.40688	14.7321	10.6936	18.8121	13.8426	11.1132	9.43445	10.7167	15.2734	13.0585	12.4735	15.8821	10.7354	18.0768	13.037	9.44071	9.17435	12.4532	8.94314	9.91432		-0.180619	1	0	0.0583637	1	0	-0.492923	0.420551	0	-0.253963	1	0
Stam2	ENSMUSG00000055371	34.2939	35.1957	33.4451	39.8329	36.2602	32.3029	36.3377	36.227	37.0287	35.4218	31.2852	33.2865	30.8179	34.0758	35.24	36.448	32.84	36.7111	30.042	33.8898		-0.0135715	1	0	-0.120081	1	0	0.0457762	1	0	-0.0607349	1	0
Fmnl2	ENSMUSG00000036053	7.22845	12.9065	5.19279	14.3947	15.1084	15.9649	10.9207	14.483	19.1104	15.0553	10.6988	11.2327	10.7816	10.9292	13.749	10.7986	10.0605	14.7882	11.8952	13.2032		0.460789	0.878257	0	0.0661187	1	0	0.0813055	1	0	-0.313359	1	0
Prpf40a	ENSMUSG00000061136	59.2138	65.5938	49.9476	65.5758	64.6395	58.8419	50.4679	62.0091	69.14	67.2096	55.066	55.8341	52.1035	50.615	58.066	51.0833	54.212	71.6062	52.3564	54.3858		0.011963	1	0	-0.166846	1	0	0.0617883	1	0	-0.117023	1	0
Arl6ip6	ENSMUSG00000026960	18.2196	18.8503	17.3386	19.231	19.2326	17.9967	17.4042	19.8802	20.675	20.3266	20.3328	19.2148	17.0748	15.251	16.8636	17.3942	16.003	19.1555	16.8009	17.5884		0.0506581	1	0	-0.0666391	1	0	-0.0280574	1	0	-0.145359	1	0
Rprm	ENSMUSG00000075334	0.660132	0.424556	0.308047	0.837786	0.490002	0.373204	1.14161	0.660084	0.558783	0.559081	1.01411	0.534889	0.786643	0.581781	0.578435	1.14237	0.990412	0.735087	0.39072	0.9533		0.303446	1	0	0.331015	1	0	0.296888	1	0	0.325071	1	0
Galnt13	ENSMUSG00000060988	0	0	0	0.0380812	0	0	0	0	0	0	0	0	0	0	0	0	0	0	0	0		-1.44463	1	0	-1.31993	1	0	0	1	0	0	1	0
Kcnj3	ENSMUSG00000026824	0.0660132	0.127367	0.13202	0.114244	0.0408335	0.29027	0.150779	0.271799	0.260765	0.199672	0.304232	0.0822906	0.0462731	0.0831116	0.26697	0.172433	0.573397	0.172962	0.0434133	0.333655		1.2372	0.833229	0	0.663997	1	0	0.667013	1	0	0.0993512	1	0
Nr4a2	ENSMUSG00000026826	0.528106	3.56627	0.308047	0.723542	0.653337	0.539073	0.624656	0.660084	0.931304	0.838622	0.354938	0.534889	3.97949	14.0043	0.62293	0.603516	0.729778	0.518885	0.998506	0.28599		-0.680269	1	0	1.75358	1	0	-2.62742	0.0475091	-1	-0.194077	1	0
Gpd2	ENSMUSG00000026827	48.0906	67.2496	58.2649	89.1099	78.7679	54.6123	57.2098	58.3204	47.571	62.2976	37.9276	44.8072	58.1191	57.0561	47.7431	57.14	40.8675	85.4863	47.4507	57.9607		-0.286199	1	0	-0.474874	1	0	0.234055	1	0	0.045378	1	0
Galnt5	ENSMUSG00000026828	0.0330066	0	0	0.0380812	0	0	0	0	0.149009	0	0	0.0411453	0	0	0	0	0.052127	0	0	0		0.769454	1	0	-0.544049	1	0	-0.026144	1	0	-1.37409	1	0
Ermn	ENSMUSG00000026830	0	0	0	0	0	0	0	0	0	0	0	0	0	0	0	0	0	0	0	0		0	1	0	0	1	0	0	1	0	0	1	0
Cytip	ENSMUSG00000026832	15.051	23.3506	12.7179	14.3185	18.0484	16.4625	14.8194	15.4537	16.4282	15.2949	16.7835	13.9071	18.3704	21.235	15.2173	14.6999	16.6285	15.999	15.6288	13.5369		-0.0895903	1	0	0.0352119	1	0	-0.161474	1	0	-0.0366762	1	0
Acvr1c	ENSMUSG00000026834	0.528106	0.0849111	0	0.609299	0.0408335	0.0829343	0.0430797	0.310628	0.372522	0.0798688	0	0	0.277639	0	0	0.0431083	0.156381	0.778328	0.217066	0		-0.520746	1	0	-2.11632	1	0	2.01673	1	0	0.418901	1	0
Acvr1	ENSMUSG00000026836	7.42649	8.7883	5.8969	8.60634	10.1676	10.0351	7.62511	8.89172	10.9894	10.1433	8.67062	7.40615	9.76363	8.60205	8.85451	7.65172	6.93289	9.98854	9.1602	7.43574		0.218313	1	0	0.0817205	1	0	-0.0718221	1	0	-0.208415	1	0
Upp2	ENSMUSG00000026839	37.9576	21.1853	23.8956	13.2142	19.8859	23.3045	16.5211	14.9878	13.5598	11.7008	37.9276	21.3955	30.8179	20.0715	19.3553	16.3165	23.6135	10.0318	12.3294	19.781		-0.536984	0.881036	0	0.156709	1	0	-0.65898	0.463784	0	0.0346995	1	0
Ccdc148	ENSMUSG00000036641	11.2883	5.81641	8.31727	6.32147	7.02337	10.0765	8.29284	7.06678	10.4679	8.34629	9.63402	6.58325	10.5503	6.98137	5.3839	8.38456	8.65308	7.00495	6.55541	7.34041		0.187651	1	0	0.00911534	1	0	-0.0416448	1	0	-0.220186	1	0
Gm11099	ENSMUSG00000079353	0	0	0	0	0	0	0	0	0	0	0	0	0	0	0	0	0	0	0	0		0	1	0	0	1	0	0	1	0	0	1	0
Pkp4	ENSMUSG00000026991	385.748	368.642	345.365	344.292	406.375	368.892	316.097	306.007	314.259	301.784	402.601	346.073	382.447	360.954	370.777	315.617	321.78	293.43	293.213	319.07		-0.203514	0.869335	0	0.00958167	1	0	-0.271615	0.308486	0	-0.05852	1	0
Dapl1	ENSMUSG00000026989	0.231046	0.0849111	0	0.114244	0.204168	0	0.0215398	0.077657	0	0.0399344	0.0507054	0.0822906	0.370185	0.0415558	0.311465	0	0	0.0864809	0.0434133	0.28599		-2.07323	0.896796	0	0.385365	1	0	-1.10313	1	0	1.3536	1	0
Tanc1	ENSMUSG00000035168	50.5331	64.9995	40.1781	52.0189	51.4503	64.5644	41.2273	55.9518	66.0854	51.5154	54.9646	47.9754	53.6768	49.2021	51.3027	41.2115	43.3696	58.8502	44.1079	45.9491		0.10721	1	0	-0.0116937	1	0	-0.139326	1	0	-0.258232	1	0
Wdsub1	ENSMUSG00000026988	18.5167	19.9966	16.9426	18.2028	20.4576	19.3237	20.8721	20.1908	21.0102	21.285	19.1666	18.5565	20.6841	17.4534	18.8214	20.8429	17.8795	18.5069	19.4926	22.6885		0.12601	1	0	0.00818447	1	0	0.0719001	1	0	-0.0459233	1	0
Baz2b	ENSMUSG00000026987	30.4321	36.6816	44.8868	54.9892	45.4886	41.716	35.9069	38.5179	56.8841	36.5799	31.6401	45.877	30.494	43.6751	33.7717	35.7368	27.8358	36.7111	26.3953	33.5085		-0.0197184	1	0	-0.19545	1	0	-0.210996	1	0	-0.386736	1	0
March7	ENSMUSG00000026977	52.5465	74.8067	48.9795	59.2162	67.1303	47.5214	47.3661	49.7005	56.5861	52.7933	58.6154	48.716	58.4892	71.6838	53.4385	47.57	45.6111	54.2235	40.0705	45.8061		-0.253158	1	0	-0.0568619	1	0	-0.318468	0.636759	0	-0.122177	1	0
Cd302	ENSMUSG00000060703	67.9276	59.0557	64.1618	51.143	53.8594	51.834	63.521	47.4484	48.3161	58.6636	69.2635	63.446	58.443	60.3806	61.2696	63.7787	71.7267	47.1753	63.861	52.1455		-0.13394	1	0	0.0787026	1	0	-0.066438	1	0	0.146205	1	0
Ly75	ENSMUSG00000026980	1.38628	3.73609	1.84828	2.58952	2.53168	2.98564	2.45554	3.30042	3.24094	1.75711	2.43386	3.0859	2.82266	2.57646	2.93667	2.45717	3.284	3.45924	2.25749	2.52625		0.187471	1	0	0.203308	1	0	0.0059049	1	0	0.0217971	1	0
Pla2r1	ENSMUSG00000054580	6.76635	13.7131	2.68441	10.2438	11.5559	13.933	8.40054	11.2603	13.4108	9.42452	7.25087	8.47593	9.94872	9.26694	9.47744	8.40611	7.9233	12.237	8.29194	8.67503		0.326297	1	0	-0.0171561	1	0	0.0352659	1	0	-0.308189	1	0
Itgb6	ENSMUSG00000026971	45.4501	87.5858	88.7615	84.921	87.5063	30.1881	51.2864	61.5043	65.7873	51.9147	54.7111	108.212	77.1373	119.888	104.563	51.0618	47.9568	59.6718	65.7277	55.2914		-0.596324	0.266575	0	0.237166	1	0	-0.732031	0.0581794	0	0.101455	1	0
Rbms1	ENSMUSG00000026970	51.1602	62.1974	43.9187	53.466	53.1244	68.0476	49.6924	56.7284	62.5092	54.2708	53.7984	58.8789	63.1628	67.8606	57.1316	48.9063	58.695	52.1047	49.7082	46.1397		0.141742	1	0	0.189325	1	0	-0.236007	1	0	-0.188425	1	0
Tank	ENSMUSG00000064289	12.9716	17.4492	11.8378	15.9179	15.8842	14.472	13.8932	14.0947	16.1674	15.2549	14.4003	14.442	13.1878	16.4977	16.6856	13.5576	14.4913	15.6963	14.7605	12.9649		-0.00389329	1	0	0.0231878	1	0	-0.0749551	1	0	-0.0478762	1	0
Psmd14	ENSMUSG00000026914	66.0792	68.4384	75.2515	63.4051	65.7828	57.5564	72.2447	63.8729	55.841	71.3228	58.8689	70.523	63.3942	71.0189	67.7214	72.659	69.4331	68.1902	66.075	69.3049		-0.0784711	1	0	-0.0314681	1	0	0.0601949	1	0	0.107198	1	0
Tbr1	ENSMUSG00000035033	0	0	0	0.114244	0	0	0	0	0	0	0	0	0.0925463	0	0.044495	0	0	0	0	0		-2.61553	1	0	0.182548	1	0	-2.65774	1	0	0	1	0
Slc4a10	ENSMUSG00000026904	0.495099	0.212278	0.176027	0.114244	0.163334	0.207336	0.560036	0.155314	0.298017	0.439278	0.65917	0.411453	0.138819	0.415558	0.667425	0.560408	0.364889	0.172962	0.173653	0.333655		0.519327	1	0	0.927494	1	0	-0.444573	1	0	-0.0351119	1	0
Dpp4	ENSMUSG00000035000	70.6011	70.6036	64.9979	91.5852	81.0546	79.9072	86.7625	74.706	88.1014	95.2835	63.3817	74.8844	71.2143	70.7695	70.0796	86.583	66.0449	109.96	69.7652	87.7036		0.165012	1	0	-0.112832	1	0	0.262056	0.999378	0	-0.0157875	1	0
Gcg	ENSMUSG00000000394	0	0	0	0	0	0	0.0215398	0	0	0	0	0	0	0	0	0	0	0	0	0		1.27298	1	0	0	1	0	0	1	0	-1.28974	1	0
Fap	ENSMUSG00000000392	0.528106	0.467011	0.220034	0.418893	0.57167	0.912278	0.495417	0.854227	0.52153	0.519147	0.456348	0.411453	0.416458	0.166223	0.26697	0.495745	0.781905	0.778328	0.694613	0.428985		0.540736	1	0	-0.382763	1	0	0.868033	0.483803	0	-0.0550877	1	0
Ifih1	ENSMUSG00000026896	14.2589	13.9679	12.3659	15.0801	12.6584	17.043	17.3396	16.8516	19.6691	15.8939	15.9722	12.467	11.7071	12.633	13.9269	17.3511	15.5338	17.1232	14.283	16.9211		0.344365	0.332482	0	-0.0370155	1	0	0.286725	0.685073	0	-0.0946469	1	0
Gca	ENSMUSG00000026893	16.0742	19.1475	11.1337	16.908	16.7009	22.3923	13.2039	17.3175	20.2652	15.814	14.0961	15.2649	14.2059	14.877	13.1705	13.1911	13.9179	20.9716	16.6707	14.2995		0.151708	1	0	-0.159221	1	0	0.141129	1	0	-0.169803	1	0
Kcnh7	ENSMUSG00000059742	3.9938	3.35399	4.5767	3.2369	3.63418	4.72726	3.74793	4.2323	4.88004	5.1116	3.70149	5.51347	4.02576	3.82313	4.89445	3.77197	4.89993	3.41599	3.77696	4.7665		0.266647	1	0	0.227558	1	0	-0.100522	1	0	-0.13959	1	0
Fign	ENSMUSG00000075324	3.96079	3.52381	3.43252	6.74037	5.30836	6.17861	4.48029	6.01842	6.74264	6.3895	5.42547	5.76034	6.10805	2.99202	6.71875	4.37549	5.52546	6.44283	6.59882	4.33752		0.371085	1	0	0.230977	1	0	0.0125468	1	0	-0.12753	1	0
Grb14	ENSMUSG00000026888	18.1536	16.3878	17.3827	17.1746	14.7409	21.1068	19.3428	18.327	22.0905	18.2101	18.2539	17.4045	17.0285	15.8328	15.2173	19.1832	24.2912	21.7499	21.012	21.4493		0.240005	0.921775	0	-0.00291191	1	0	0.360725	0.195731	0	0.117819	1	0
Cobll1	ENSMUSG00000034903	121.761	123.8	100.863	121.479	128.054	134.188	93.2891	109.147	120.66	109.3	104.554	104.55	118.552	111.245	101.538	93.351	99.4583	127.213	90.3431	100.24		-0.0734482	1	0	-0.141153	1	0	-0.082145	1	0	-0.149851	1	0
Slc38a11	ENSMUSG00000061171	0.0660132	0.127367	0.0440067	0.152325	0.245001	0.414672	0.150779	0.232971	0.186261	0.199672	0.304232	0.0411453	0.138819	0.0415558	0.35596	0.150879	0.469143	0.259443	0.303893	0.142995		0.845989	1	0	0.430338	1	0	0.552482	1	0	0.140228	1	0
Scn3a	ENSMUSG00000057182	0.165033	0.0849111	0.176027	0.0761623	0.245001	0.0829343	0.0430797	0.116485	0.0745044	0.199672	0.0507054	0.123436	0	0	0.044495	0.0431083	0.052127	0.0864809	0.0434133	0.047665		-0.597732	1	0	-1.6362	1	0	0.231744	1	0	-0.818798	1	0
Scn2a	ENSMUSG00000075318	0.0660132	0.3821	0	0.152325	0.122501	0.124401	0.323098	0.349456	0.409774	0.239606	0.152116	0.164581	0.185093	0.290891	0.222475	0.193987	0.156381	0.0432404	0	0.09533		1.01451	0.97245	0	0.503283	1	0	-0.901523	1	0	-1.41459	1	0
Csrnp3	ENSMUSG00000044647	2.21144	0.976478	1.36421	2.97033	3.02168	2.28069	2.28322	2.21322	4.32125	3.79377	1.9268	1.44008	3.33167	0.831116	2.22475	2.28474	1.82444	3.8484	2.73504	2.28792		0.491478	1	0	-0.119353	1	0	0.41546	1	0	-0.195314	1	0
Galnt3	ENSMUSG00000026994	75.2551	64.0654	60.6853	83.3216	85.7504	73.8945	89.3473	71.755	74.7651	92.0887	60.8464	68.3012	70.1501	62.6246	72.0819	89.2988	72.7692	99.6692	76.4508	85.2727		0.122809	1	0	-0.144209	1	0	0.342649	0.382829	0	0.0756324	1	0
Ttc21b	ENSMUSG00000034848	16.6683	15.1991	13.5101	17.1746	15.9251	17.1674	17.835	18.2882	21.1592	21.4048	16.6314	15.1415	15.8254	13.6719	16.2852	17.6744	15.3253	20.323	18.0599	20.8296		0.286767	0.708385	0	-0.0188754	1	0	0.250397	0.974797	0	-0.0552377	1	0
Scn1a	ENSMUSG00000064329	0	0	0	0	0.163334	0.0414672	0.0215398	0	0.0372522	0.0399344	0	0	0.185093	0.124667	0.08899	0.0215541	0	0.0864809	0	0		-0.19031	1	0	1.19818	1	0	-1.62979	1	0	-0.246824	1	0
Scn9a	ENSMUSG00000075316	0.0660132	0	0	0	0	0	0	0	0	0	0	0	0.0462731	0	0	0	0	0	0	0		-2.07552	1	0	-0.473241	1	0	-1.46963	1	0	0	1	0
Scn7a	ENSMUSG00000034810	2.73955	4.11819	2.11232	3.38922	4.53252	4.35405	3.36022	5.24185	4.09774	3.35449	2.33245	3.00361	3.74812	2.95046	2.89218	3.40555	4.53505	4.71321	4.64522	2.09726		0.269924	1	0	-0.17609	1	0	0.373538	1	0	-0.072453	1	0
Xirp2	ENSMUSG00000027022	0	0.0424556	0	0	0.0816671	0.0414672	0.0430797	0.0388285	0	0.0798688	0	0	0	0	0	0.0431083	0	0	0.173653	0.142995		0.666214	1	0	-2.47696	1	0	3.88091	0.482794	0	0.730134	1	0
Gm21830	ENSMUSG00000096240	0	0	0	0	0	0	0	0	0	0	0	0	0	0	0	0	0	0	0	0		0	1	0	0	1	0	0	1	0	0	1	0
B3galt1	ENSMUSG00000034780	0.495099	0.679289	0.660101	0.228487	1.22501	0.829343	0.495417	0.621256	0.670539	0.479213	0.304232	0.576034	0.555278	0.457114	0.489445	0.560408	0.260635	0.648607	0.39072	0.714975		-0.0889415	1	0	-0.44054	1	0	0.118836	1	0	-0.23318	1	0
Stk39	ENSMUSG00000027030	30.234	36.5542	23.4996	33.7399	28.5018	31.1418	26.8387	30.791	30.6958	32.0673	32.2486	31.3939	34.057	41.9298	30.835	26.9858	34.1432	27.1118	33.3414	28.027		-0.0104907	1	0	0.160371	1	0	-0.189709	1	0	-0.0188477	1	0
X4933409G03Rik	ENSMUSG00000053896	0	0	0	0	0	0	0	0	0	0	0	0	0	0	0	0	0	0	0	0		0	1	0	0	1	0	0	1	0	0	1	0
X4932414N04Rik	ENSMUSG00000079324	0	0	0	0.0380812	0	0	0	0	0	0	0	0	0	0	0	0	0	0.0432404	0	0		-1.44588	1	0	-1.32115	1	0	1.34731	1	0	1.46911	1	0
Cers6	ENSMUSG00000027035	88.2597	80.708	85.8571	84.426	92.2838	80.1146	64.9642	67.2898	74.5044	77.7123	82.599	79.4927	79.2659	83.2778	74.9741	65.0288	62.8651	71.6926	58.825	65.1104		-0.24386	0.65989	0	-0.110955	1	0	-0.304578	0.2604	0	-0.171676	1	0
Nostrin	ENSMUSG00000034738	1.94739	3.94837	1.54023	2.28487	4.00169	3.93938	4.88955	4.07699	3.61346	3.79377	3.29585	3.74422	2.26738	4.15558	2.89218	4.9359	4.58717	3.07007	4.03744	3.9562		0.572128	0.52927	0	0.25812	1	0	0.333224	1	0	0.0193277	1	0
Spc25	ENSMUSG00000005233	17.7906	15.4538	31.3328	19.3072	16.5784	30.6442	41.9381	35.761	32.1114	39.1357	14.1468	18.3508	19.99	13.6303	17.8425	41.7288	45.7154	37.1435	39.6363	34.1758		0.839404	0.000923473	1	-0.257773	1	0	1.24029	1.38333e-08	1	0.143129	1	0
G6pc2	ENSMUSG00000005232	0.0990198	0.169822	0.0440067	0.152325	0.0408335	0.0829343	0.129239	0.155314	0.111757	0.0399344	0.0507054	0	0	0.0415558	0.044495	0.129325	0.156381	0.0864809	0.13024	0.047665		0.0654716	1	0	-1.7438	1	0	1.87802	0.687072	0	0.0658419	1	0
Abcb11	ENSMUSG00000027048	0	0	0	0	0	0.0414672	0.0646195	0	0.0372522	0	0.0507054	0.370308	0.0462731	0	0	0.0646624	0.052127	0	0.0868266	0		2.98007	1	0	4.26702	1	0	-1.06849	1	0	0.402875	1	0
Dhrs9	ENSMUSG00000027068	0	0.0424556	0	0.0761623	0.0816671	0.0829343	0.0215398	0.116485	0.0372522	0	0.101411	0.0411453	0.138819	0.166223	0.08899	0.0215541	0.052127	0.432404	0.0434133	0.047665		0.283083	1	0	1.32703	1	0	0.0977962	1	0	1.1568	1	0
Lrp2	ENSMUSG00000027070	1690.6	1713.25	1672.83	1907.6	2000.07	1509.36	1362.83	1576.9	1700.45	1640.34	1522.23	1766.16	1607.71	1546.58	1614.28	1363.95	1249.43	1808.7	1298.62	1443.3		-0.205834	1	0	-0.157171	1	0	-0.169475	1	0	-0.120812	1	0
Bbs5	ENSMUSG00000063145	6.76635	4.9673	5.14879	5.71218	6.98253	7.04942	7.04353	5.78544	6.9289	7.22812	6.13535	6.66554	8.51426	7.18915	6.71875	7.06976	5.83822	6.22662	5.42666	6.86376		0.200303	1	0	0.249353	1	0	-0.159776	1	0	-0.110715	1	0
Klhl41	ENSMUSG00000075307	0.429086	0.3821	0.352054	0.456974	0.204168	0.414672	0.280018	0.388285	0.447026	0.559081	0.253527	0.205726	0.231366	0.290891	0.044495	0.25865	0.312762	0.129721	0.217066	0.333655		0.147696	1	0	-0.826186	1	0	0.272236	1	0	-0.703217	1	0
Fastkd1	ENSMUSG00000027086	33.9308	33.3701	34.7653	36.0248	35.4027	32.6761	31.0174	33.6643	32.6329	34.5432	32.35	31.4761	33.7794	29.38	31.7694	30.844	32.423	33.2519	31.0405	28.599		-0.0771405	1	0	-0.128354	1	0	-0.0236423	1	0	-0.0748593	1	0
Ppig	ENSMUSG00000042133	59.2138	60.0322	55.1404	59.2162	61.332	70.4527	53.5911	58.0874	60.4603	60.86	60.8971	55.9164	61.9134	66.7386	57.7545	53.4974	58.2779	64.9471	52.6603	54.3858		0.0402792	1	0	0.0398935	1	0	-0.0960398	1	0	-0.0964261	1	0
Ccdc173	ENSMUSG00000070883	2.67353	2.71716	3.78458	2.6276	3.63418	4.10525	3.57561	2.79565	2.98017	3.55416	3.60008	3.74422	2.4062	3.86469	3.38162	3.55643	2.7106	3.45924	3.34282	3.47955		0.144853	1	0	0.145033	1	0	-0.033832	1	0	-0.0336262	1	0
Phospho2	ENSMUSG00000027088	27.9566	23.6902	26.536	22.3917	25.2351	20.0701	24.2539	21.6275	22.4631	27.3151	26.671	24.07	24.7561	23.2712	25.9406	24.5071	25.1773	25.8578	23.5734	24.3092		-0.120123	1	0	-0.0134498	1	0	-0.0146389	1	0	0.0920342	1	0
Klhl23	ENSMUSG00000042155	1.35327	2.20769	1.10017	1.8279	1.30667	1.28548	1.52933	2.36854	2.34689	1.59738	1.67328	0.864051	1.75838	1.57912	1.33485	1.57345	0.677651	1.5999	1.47605	1.19163		0.224303	1	0	-0.116897	1	0	-0.117471	1	0	-0.45879	1	0
Ssb	ENSMUSG00000068882	76.5753	80.3684	72.8311	78.5615	74.9704	79.8243	68.3244	82.4717	80.0922	86.6576	76.2609	79.863	88.2429	84.2752	72.6603	68.693	94.7147	82.9352	87.9987	78.266		0.0513973	1	0	0.0662107	1	0	0.039027	1	0	0.0538413	1	0
Mettl5	ENSMUSG00000051730	14.82	15.4114	18.7029	13.7854	13.7609	14.3891	13.5486	15.1819	12.3305	15.7741	16.1243	14.6477	14.1133	14.8354	15.8402	13.7946	18.87	15.2206	16.1497	16.3491		-0.102776	1	0	-0.0167716	1	0	0.085662	1	0	0.171669	1	0
Ubr3	ENSMUSG00000044308	131.729	150.76	122.295	166.757	166.274	126.848	109.939	129.493	147.854	134.898	128.487	122.942	122.3	118.6	137.089	109.409	102.482	137.505	97.376	114.634		-0.185241	1	0	-0.229271	1	0	-0.164913	1	0	-0.208945	1	0
Myo3b	ENSMUSG00000042064	4.4889	4.67011	2.86044	4.15085	4.16502	4.93459	2.84326	4.03816	6.0721	4.03337	4.10713	3.74422	3.05403	4.65425	3.96006	2.95292	4.0659	4.15108	3.55989	2.47858		0.0984702	1	0	-0.060383	1	0	-0.187858	1	0	-0.34676	1	0
Sp5	ENSMUSG00000075304	29.4419	22.0344	32.785	26.3522	22.8259	20.4433	27.291	23.4524	18.2536	20.3665	22.9188	30.7355	25.589	22.9804	25.6736	27.0936	22.7795	15.2639	22.2276	25.0718		-0.279656	1	0	-0.0609612	1	0	-0.184721	1	0	0.0339682	1	0
Erich2	ENSMUSG00000075302	6.46929	5.3494	8.05323	4.18893	5.06336	4.31259	4.63107	3.92168	5.0663	4.15318	5.32406	5.88378	5.36768	5.48537	4.76097	4.74191	6.09886	3.19979	3.55989	4.57584		-0.395952	0.812531	0	-0.117107	1	0	-0.276863	1	0	0.00193532	1	0
Gad1	ENSMUSG00000070880	0.462092	0.679289	0.26404	0.380812	0.490002	0.746409	0.710815	0.854227	0.558783	0.439278	0.65917	0.329162	0.647824	0.249335	0.35596	0.754395	0.104254	0.259443	0.347306	0.66731		0.538423	1	0	-0.0411256	1	0	0.02548	1	0	-0.554124	1	0
Gorasp2	ENSMUSG00000014959	73.2086	78.373	74.9874	75.3246	68.682	63.9009	73.6447	70.2019	62.8444	62.7369	69.0607	75.5839	73.2041	77.2938	68.8783	73.8445	65.9927	68.4929	63.3834	70.3536		-0.152172	1	0	-0.0255218	1	0	-0.0893251	1	0	0.0373239	1	0
Tlk1	ENSMUSG00000041997	74.925	71.3253	63.5457	83.7405	79.0537	68.255	59.2346	68.2993	77.857	76.674	74.1312	65.0095	73.9907	62.583	72.0819	58.4117	64.1162	77.5301	60.5615	67.5413		-0.089652	1	0	-0.0997505	1	0	-0.0841456	1	0	-0.0942458	1	0
Mettl8	ENSMUSG00000041975	21.8174	17.5341	25.0838	18.9644	20.5393	17.5406	19.6874	18.9095	17.0987	19.5679	20.3836	19.3383	19.8049	19.4481	19.9338	19.916	22.0497	19.8041	18.4072	19.066		-0.162393	1	0	-0.0716105	1	0	0.00457655	1	0	0.0953571	1	0
Dcaf17	ENSMUSG00000041966	16.0742	12.6942	15.9744	18.4313	18.3343	18.4114	14.9917	17.0845	22.3141	17.4913	16.9863	15.8409	15.2701	12.0927	15.9292	15.0448	13.8658	17.5989	13.9357	16.8734		0.145625	1	0	-0.0998882	1	0	0.0232808	1	0	-0.222237	1	0
Cybrd1	ENSMUSG00000027015	0.561112	0.7642	0.528081	0.533136	0.857504	0.995212	0.344638	0.660084	0.447026	0.878557	0.608464	0.493743	0.971736	0.581781	0.35596	0.344866	0.52127	0.562126	0.347306	0.28599		-0.00127602	1	0	-0.107963	1	0	-0.557252	1	0	-0.66482	1	0
Dync1i2	ENSMUSG00000027012	79.1828	82.7034	70.3227	80.5798	83.6679	103.046	96.2616	99.1291	103.226	104.508	83.2582	76.0776	85.9292	74.5511	84.407	97.2307	107.069	108.879	99.0257	99.5246		0.352161	0.0665175	0	0.0277082	1	0	0.34011	0.091547	0	0.0156594	1	0
Slc25a12	ENSMUSG00000027010	83.4077	89.836	83.9648	85.9873	85.7504	77.3363	73.8817	83.1706	83.7056	68.0881	91.726	75.5839	77.1373	83.4441	79.3791	73.866	71.3618	70.6981	67.6813	71.5452		-0.151586	1	0	-0.0749663	1	0	-0.197087	1	0	-0.12047	1	0
Hat1	ENSMUSG00000027018	22.3125	18.3408	25.5679	18.8502	19.2734	21.6459	24.2108	21.6275	20.7867	24.2801	20.1807	20.3258	21.6096	21.235	21.9805	24.1837	28.8262	19.7176	22.7486	22.3072		0.110052	1	0	0.0137895	1	0	0.160481	1	0	0.0642228	1	0
Metap1d	ENSMUSG00000041921	45.6151	43.517	56.0205	40.4422	42.3852	45.0333	49.8647	40.0322	46.677	44.8863	49.6405	52.5014	49.0495	44.9634	43.6496	49.8547	48.1653	45.8781	47.0166	46.3304		-0.00844794	1	0	0.0732376	1	0	-0.0150675	1	0	0.0666191	1	0
Dlx1	ENSMUSG00000041911	0.0660132	0.127367	0	0.152325	0.0816671	0.0414672	0	0.0388285	0	0.0798688	0	0.0411453	0	0	0	0	0.052127	0.0432404	0	0		-1.4837	1	0	-2.69686	1	0	0.56093	1	0	-0.696698	1	0
Dlx2	ENSMUSG00000023391	0	0	0	0	0	0	0	0.0388285	0	0	0	0	0	0	0	0	0	0	0	0		1.35842	1	0	0	1	0	0	1	0	-1.37533	1	0
Itga6	ENSMUSG00000027111	42.8426	91.8738	63.7657	108.074	73.9904	61.1641	71.2538	98.6244	116.86	103.51	42.2883	76.8182	63.5793	59.7572	89.8354	71.2364	64.5332	123.495	79.2727	86.7027		0.246357	1	0	-0.195377	1	0	0.355614	1	0	-0.086119	1	0
Pdk1	ENSMUSG00000006494	43.1726	33.0729	31.2888	33.7018	31.5235	63.735	49.4986	56.4566	57.7781	49.8781	44.6207	31.2704	32.6226	31.624	29.3667	49.6176	57.0269	61.1852	52.0091	45.9967		0.68169	0.000768207	1	-0.0289389	1	0	0.649579	0.00181995	1	-0.0610419	1	0
Rapgef4	ENSMUSG00000049044	4.71994	7.93919	5.01676	5.82642	5.63503	6.05421	5.49266	6.60084	6.40737	5.75055	4.56348	6.13065	6.2006	7.68782	7.1192	5.32387	5.4212	6.01042	5.33983	5.91046		0.0568548	1	0	0.126945	1	0	-0.183305	1	0	-0.11322	1	0
Map3k20	ENSMUSG00000004085	8.5157	10.6988	7.12909	8.03513	7.84004	8.25197	8.50824	9.94009	8.4935	8.74563	8.5185	8.06448	8.79189	9.97339	9.38845	8.51389	9.69562	9.77234	9.07338	7.05442		0.0570008	1	0	0.0839387	1	0	-0.021772	1	0	0.00517107	1	0
Cdca7	ENSMUSG00000055612	0.858172	0.551922	0.880134	0.761623	1.06167	1.07815	1.09853	1.00954	1.04306	0.878557	0.861991	0.987487	0.879189	0.457114	0.578435	1.05615	1.66806	1.16749	0.824853	1.00097		0.314735	1	0	-0.133657	1	0	0.587912	0.672102	0	0.139771	1	0
Sp3	ENSMUSG00000027109	39.806	47.5927	38.0658	54.2276	53.4511	48.1434	40.7965	44.8857	54.947	49.7183	43.0996	41.4744	39.2859	40.3507	45.9633	40.1554	37.4272	54.6127	39.4627	43.7088		0.0321719	1	0	-0.149632	1	0	0.035157	1	0	-0.146649	1	0
Gm11084	ENSMUSG00000079286	0	0.0849111	0.0880134	0	0	0	0.0861594	0.116485	0.223513	0.0798688	0.101411	0	0.0462731	0	0.17798	0.0431083	0.104254	0	0.0868266	0.047665		1.53506	1	0	0.875653	1	0	-0.211764	1	0	-0.86172	1	0
Ola1	ENSMUSG00000027108	37.4955	38.0402	39.65	37.5861	34.7085	38.8962	48.8308	41.2747	41.1637	46.3638	38.6882	40.1578	39.1008	39.3533	39.5116	48.971	48.2696	43.9755	44.8893	45.3294		0.208947	1	0	0.0702558	1	0	0.234094	0.762097	0	0.095407	1	0
Sp9	ENSMUSG00000068859	0	0	0	0.0380812	0	0	0	0.077657	0.0372522	0	0	0.0411453	0.0462731	0	0	0	0	0	0	0.047665		1.04685	1	0	0.81692	1	0	-0.825302	1	0	-1.05655	1	0
Cir1	ENSMUSG00000041777	32.4455	32.0539	34.8093	32.4832	36.4235	36.035	27.5495	32.0335	30.137	34.104	32.8571	34.1506	31.6045	31.3746	35.329	27.8264	32.84	31.825	32.4731	30.6963		-0.0748764	1	0	-0.0248334	1	0	-0.0883816	1	0	-0.0383408	1	0
Scrn3	ENSMUSG00000008226	61.1942	61.9002	58.0008	70.6406	70.3562	57.1832	58.9976	60.1065	64.1855	63.7752	59.6295	70.235	61.5895	62.4584	69.1897	58.4764	49.1557	70.7846	54.5705	66.2544		-0.0823662	1	0	0.00463699	1	0	-0.110693	1	0	-0.0236912	1	0
Gpr155	ENSMUSG00000041762	17.4935	18.5531	14.7422	21.097	19.0693	10.2839	13.527	12.9687	12.6285	14.9355	14.7046	19.256	15.5478	18.9494	17.0861	13.4929	10.3733	15.5233	9.85482	14.9668		-0.498696	0.128647	0	-0.0878703	1	0	-0.413152	0.375711	0	-0.00234492	1	0
Wipf1	ENSMUSG00000075284	6.40328	7.85428	6.11693	8.14937	8.69754	12.3157	9.92987	11.2603	13.0755	11.3414	7.40298	8.06448	8.28289	7.85405	7.96461	9.9149	11.9892	11.0263	10.9836	8.53204		0.635677	0.00220724	1	0.0892467	1	0	0.40389	0.260401	0	-0.142508	1	0
Chrna1	ENSMUSG00000027107	0.165033	0.297189	0.13202	0.533136	0.122501	0.124401	0.0861594	0.271799	0.298017	0.0798688	0.101411	0.452598	0.138819	0.249335	0.26697	0.0862166	0.104254	0.302683	0.13024	0.09533		-0.569565	1	0	-0.0275771	1	0	-0.791927	1	0	-0.252631	1	0
Chn1	ENSMUSG00000056486	7.95459	11.5055	5.50084	7.31158	8.77921	9.53745	8.2713	9.47415	10.7659	10.982	7.75792	6.66554	9.85618	9.01761	8.23158	8.49233	9.33073	9.46966	9.29044	9.72366		0.253991	1	0	0.0164953	1	0	0.155438	1	0	-0.0820464	1	0
Atf2	ENSMUSG00000027104	46.8364	54.9375	41.5863	54.0372	56.4728	56.9344	45.0398	50.6712	56.2135	53.2325	51.2631	49.004	49.8824	44.9218	52.2371	45.005	44.9856	56.472	45.3235	46.4257		0.0452381	1	0	-0.0379376	1	0	-0.0540904	1	0	-0.137267	1	0
Atp5g3	ENSMUSG00000018770	746.114	610.553	945	615.62	643.863	578.508	923.349	628.983	555.84	664.269	688.021	766.783	726.673	716.09	660.261	924.996	883.135	599.226	774.146	771.601		-0.0876573	1	0	-0.00132805	1	0	0.152018	1	0	0.238347	1	0
Lnpk	ENSMUSG00000009207	5.80916	7.38727	5.58885	7.00694	6.37003	6.51034	6.1604	6.87264	8.19548	7.34793	5.12124	6.37752	6.47824	6.19181	6.80774	6.31536	5.52546	8.21568	4.94912	6.76843		0.123496	1	0	-0.052097	1	0	0.0361197	1	0	-0.139477	1	0
Evx2	ENSMUSG00000001815	0	0	0	0	0	0	0	0	0.0372522	0	0	0	0	0	0	0	0	0.0432404	0.0434133	0		1.32931	1	0	0	1	0	2.02435	1	0	0.828886	1	0
Hoxd13	ENSMUSG00000001819	0	0	0	0	0	0	0	0	0	0	0	0	0	0	0	0	0	0	0	0		0	1	0	0	1	0	0	1	0	0	1	0
Hoxd12	ENSMUSG00000001823	0	0	0	0	0	0	0	0	0	0	0	0	0	0	0	0	0	0	0	0		0	1	0	0	1	0	0	1	0	0	1	0
Hoxd11	ENSMUSG00000042499	1.0232	1.18876	0.792121	1.37092	1.59251	1.11961	0.689275	1.04837	1.56459	0.718819	1.06481	0.987487	1.24937	1.16356	0.845405	0.560408	0.729778	0.345924	1.91018	0.85797		-0.225821	1	0	-0.168517	1	0	-0.285499	1	0	-0.228495	1	0
Hoxd10	ENSMUSG00000050368	11.2883	13.6707	11.0897	9.44413	9.59588	10.9059	9.47753	11.9203	10.7286	9.90373	7.85933	12.3436	13.1878	9.01761	9.92239	9.57004	14.5956	10.5074	11.244	9.58067		-0.058476	1	0	-0.0726426	1	0	0.0798836	1	0	0.0657169	1	0
Hoxd9	ENSMUSG00000043342	44.889	52.56	49.2435	36.2914	36.301	52.1657	48.5293	52.7679	40.0088	38.8562	45.8376	43.2437	53.9082	38.0236	42.2258	49.0357	56.5578	38.5705	54.9612	44.9958		0.0836639	1	0	0.0257666	1	0	0.129033	1	0	0.071138	1	0
Hoxd8	ENSMUSG00000027102	101.495	128.131	114.902	97.1451	84.5254	115.776	111.9	120.718	114.29	116.409	103.54	115.413	118.876	101.23	111.905	111.521	141.942	116.49	136.274	108.247		0.138264	1	0	0.0665338	1	0	0.157006	1	0	0.0852766	1	0
Hoxd3	ENSMUSG00000079277	1.41928	0.976478	1.45222	1.2186	1.22501	2.07336	1.03391	1.6308	2.12337	1.31783	1.41975	2.05726	1.61956	1.16356	1.7798	0.819057	1.51168	1.51342	1.34581	1.33462		0.356328	1	0	0.351905	1	0	-0.334263	1	0	-0.338682	1	0
Hoxd4	ENSMUSG00000101174	3.66373	4.83993	3.65256	5.82642	5.26753	7.83729	3.76947	6.1349	8.08372	5.67068	4.30996	4.73171	4.58104	2.65957	4.67198	3.53488	3.96165	7.35087	6.8593	5.29082		0.433141	1	0	-0.150399	1	0	0.361973	1	0	-0.221551	1	0
Gm28230	ENSMUSG00000100642	0.693139	0.891567	0.484074	0.99011	0.653337	1.24401	0.473877	1.20368	1.45283	0.599016	0.811286	0.822906	1.15683	0.540225	1.02339	0.409529	0.417016	1.16749	0.520959	0.57198		0.396209	1	0	0.222608	1	0	-0.50657	1	0	-0.680469	1	0
Hoxd1	ENSMUSG00000042448	0.0990198	0	0.0440067	0.0380812	0.122501	0.0414672	0.0215398	0	0	0.0399344	0.152116	0.0411453	0	0.0831116	0.044495	0.0215541	0	0	0.0434133	0		-1.43125	1	0	0.00817949	1	0	-1.76349	1	0	-0.354484	1	0
Mtx2	ENSMUSG00000027099	71.9544	67.0373	77.2758	61.8819	64.762	58.3028	75.5833	66.0861	66.5696	67.2096	64.9029	71.6751	69.4097	71.2266	66.876	75.6981	79.7021	66.1579	75.626	69.8293		-0.0382751	1	0	0.0051685	1	0	0.0929219	1	0	0.136366	1	0
Hnrnpa3	ENSMUSG00000059005	153.679	198.565	192.925	175.516	160.884	197.052	244.477	189.832	192.706	212.012	150.848	183.961	179.077	207.073	175.177	247.485	221.8	204.181	194.188	191.613		0.23336	0.963833	0	0.0239155	1	0	0.241413	0.874082	0	0.0319697	1	0
Nfe2l2	ENSMUSG00000015839	79.5129	108.007	72.9631	78.6757	75.787	99.2309	82.0668	95.1686	93.801	88.854	80.9765	78.0526	90.8804	99.443	78.5782	81.8842	96.904	92.7075	92.1664	78.2183		0.145734	1	0	0.0446184	1	0	0.045892	1	0	-0.0552231	1	0
Agps	ENSMUSG00000042410	453.577	461.917	482.05	516.952	568.934	246.439	236.615	278.711	246.684	270.595	424.505	418.16	392.998	396.609	486.464	235.889	227.534	262.124	193.276	275.027		-0.957333	6.57451e-13	-1	-0.229119	1	0	-0.8276	1.75194e-09	-1	-0.0993882	1	0
Ttc30b	ENSMUSG00000075273	11.0572	8.7883	14.5222	11.9575	10.4942	9.82772	14.5609	12.3863	11.1757	13.6975	9.4819	10.6978	9.71736	8.5605	11.5687	14.5706	10.8424	13.6207	12.1991	12.1546		0.120804	1	0	-0.182974	1	0	0.344792	0.714306	0	0.0410204	1	0
Ttc30a2	ENSMUSG00000075272	0.990198	0.467011	0.704107	0.952029	1.14334	0.746409	2.30476	0.543599	0.931304	1.51751	0.608464	1.15207	1.06428	0.706449	1.15687	2.15541	0.677651	1.16749	1.21557	1.14396		0.523213	1	0	0.136215	1	0	0.463599	1	0	0.0769557	1	0
Ttc30a1	ENSMUSG00000075271	5.74315	3.18417	6.90905	6.32147	6.8192	5.5566	7.68973	6.71733	8.53075	7.90701	4.86771	6.95355	4.9975	5.15292	6.2293	7.60861	6.82863	6.87523	6.51199	7.72173		0.330197	1	0	-0.0376934	1	0	0.333411	1	0	-0.0344542	1	0
Pde11a	ENSMUSG00000075270	0.528106	0.976478	0.440067	0.266568	0.245001	0.663475	0.344638	0.854227	0.670539	0.838622	0.354938	0.164581	0.416458	0.124667	0.62293	0.387975	0.104254	0.562126	0.217066	1.0963		0.441749	1	0	-0.545188	1	0	0.489454	1	0	-0.497784	1	0
Cyct	ENSMUSG00000056436	0	0	0	0	0	0	0	0	0	0	0.0507054	0	0	0.124667	0	0	0	0	0	0.047665		0	1	0	2.95948	1	0	-1.61472	1	0	1.49504	1	0
Rbm45	ENSMUSG00000042369	21.9824	21.8646	23.1035	26.8853	26.746	20.858	23.8015	26.5587	28.3117	26.0372	22.6653	25.4278	24.2934	22.9804	28.8328	24.2053	22.154	22.9174	23.7037	23.8802		0.0583076	1	0	0.0429499	1	0	-0.0873966	1	0	-0.102755	1	0
Osbpl6	ENSMUSG00000042359	148.068	144.646	127.399	145.737	137.568	134.602	138.695	137.414	127.961	149.754	146.184	139.935	143.863	121.966	147.323	137.99	122.968	146.153	102.672	142.614		-0.0311776	1	0	-0.00871648	1	0	-0.0998205	1	0	-0.0773599	1	0
Prkra	ENSMUSG00000002731	17.1634	14.9019	20.1551	16.0322	14.2101	17.3747	20.5275	17.2398	17.8438	17.651	17.8483	16.2112	16.2881	14.877	15.8402	20.4333	20.6423	14.9612	17.7994	17.6361		0.138322	1	0	-0.0251054	1	0	0.176084	1	0	0.0126615	1	0
Pjvk	ENSMUSG00000075267	0.363073	0.169822	0.572087	0.342731	0.122501	0	0.0861594	0.077657	0.111757	0.0798688	0.557759	0.493743	0.231366	0.623337	0.26697	0.0862166	0.260635	0	0.13024	0.142995		-2.02932	0.0242159	-1	0.46557	1	0	-1.85986	0.0468801	-1	0.631396	1	0
Fkbp7	ENSMUSG00000002732	2.54151	4.79748	1.9363	3.99852	3.30752	4.72726	4.07103	3.92168	3.76247	4.63239	3.04232	2.67444	3.7944	4.23869	3.64859	4.00907	5.16057	3.24303	4.16768	3.09823		0.34785	1	0	0.0710272	1	0	0.175148	1	0	-0.101636	1	0
Plekha3	ENSMUSG00000002733	33.5017	34.6437	31.9929	38.1573	39.4452	33.2152	32.8483	34.1302	36.0229	35.901	34.074	34.6443	34.2421	35.4471	31.7249	32.8485	30.7549	34.1599	31.2142	34.4141		-0.0468083	1	0	-0.0630712	1	0	-0.0581754	1	0	-0.0744407	1	0
Ttn	ENSMUSG00000051747	0.363073	1.18876	1.01215	1.2186	1.10251	1.03668	0.538496	1.359	1.15482	0.599016	1.26763	1.52238	1.06428	1.20512	0.97889	0.560408	0.364889	0.778328	0.738026	0.47665		-0.0677104	1	0	0.318493	1	0	-1.03609	0.104201	0	-0.650465	1	0
Ccdc141	ENSMUSG00000044033	21.1242	36.5967	29.3965	47.4491	36.7094	44.2455	37.587	53.6221	62.3229	56.3474	24.2879	39.2115	27.0698	27.2191	38.4882	37.9999	37.8963	76.4059	40.5914	50.0483		0.569002	0.389148	0	-0.131649	1	0	0.63581	0.216436	0	-0.0648342	1	0
Sestd1	ENSMUSG00000042272	101.825	118.918	92.4141	116.833	115.518	108.229	92.0182	112.331	121.815	114.811	100.701	111.133	114.341	105.926	109.013	92.2086	92.786	126.305	100.936	103.576		0.0093533	1	0	-0.0116188	1	0	-0.0693587	1	0	-0.0903313	1	0
Zfp385b	ENSMUSG00000027016	2.80556	3.0568	2.50838	2.55144	1.79668	3.81498	3.68331	4.58176	4.69377	4.27298	3.19444	3.41506	2.86893	1.7869	4.00455	3.64265	3.96165	3.8484	3.16917	3.47955		0.721182	0.0245728	1	0.25993	1	0	0.246234	1	0	-0.214917	1	0
Cwc22	ENSMUSG00000027014	15.9752	16.9822	17.6467	16.9461	17.2318	18.6602	19.1705	16.5021	17.6203	16.2134	16.5807	18.4331	18.3704	17.3288	16.9081	19.3556	18.4008	17.6421	19.1453	17.3977		0.0587079	1	0	0.0485495	1	0	0.0704649	1	0	0.060311	1	0
Ube2e3	ENSMUSG00000027011	45.153	39.1865	45.1949	43.4887	41.4869	37.5278	45.9014	39.0226	39.0775	38.4169	44.57	44.6838	44.0057	43.3843	40.09	46.2767	48.5302	37.8786	41.4163	44.9004		-0.10039	1	0	0.0146687	1	0	0.0151423	1	0	0.130201	1	0
Itga4	ENSMUSG00000027009	1.81536	3.35399	1.71626	2.77993	2.65418	3.56618	1.96013	4.15465	4.02324	2.47593	2.12963	2.05726	2.26738	2.41024	3.24814	2.09075	2.13721	3.71868	2.99552	2.33559		0.386247	1	0	-0.021786	1	0	0.127555	1	0	-0.280464	1	0
Cerkl	ENSMUSG00000075256	0.165033	0.169822	0.176027	0.837786	0.408335	0.165869	0.107699	0.310628	0.558783	0.199672	0.253527	0.288017	0.323912	0.49867	0.35596	0.107771	0	0.216202	0.303893	0.238325		-0.414893	1	0	-0.0286909	1	0	-0.991673	1	0	-0.608138	1	0
Neurod1	ENSMUSG00000034701	0	0	0	0	0	0	0	0	0	0	0	0	0	0	0	0	0	0	0	0		0	1	0	0	1	0	0	1	0	0	1	0
Itprid2	ENSMUSG00000027007	105.72	122.102	81.4124	128.905	137.323	112.791	91.5659	106.778	124.944	112.096	103.033	98.4607	111.241	92.9188	107.945	91.174	79.7543	120.035	93.4688	95.8544		-0.0704287	1	0	-0.164193	1	0	-0.0966237	1	0	-0.19039	1	0
Ppp1r1c	ENSMUSG00000034683	0	0	0	0	0	0	0	0	0	0	0	0	0	0.0415558	0	0	0	0	0	0.047665		0	1	0	1.42617	1	0	-0.0837616	1	0	1.48468	1	0
Pde1a	ENSMUSG00000059173	53.6687	48.1022	42.8185	63.2528	64.3537	53.078	54.7328	53.7386	63.366	61.2194	55.8773	46.1239	48.6331	47.9554	54.0169	54.2518	48.9993	55.9964	49.057	58.4373		0.0716321	1	0	-0.108314	1	0	0.0789918	1	0	-0.100955	1	0
Prdx6b	ENSMUSG00000050114	0	0	0	0	0	0	0	0	0	0	0	0	0	0	0	0	0	0	0	0		0	1	0	0	1	0	0	1	0	0	1	0
[truncated: 20,058 more rows]
