# Supplementary material for: Endothelial epidermal growth factor receptor is of minor importance for vascular and renal function and obesity-induced dysfunction in mice
Source: Sci Rep. 2021 Mar 31;11:7269. doi: 10.1038/s41598-021-86587-3 (PMC8012653; doi:10.1038/s41598-021-86587-3)
Supplement: Supplementary file 4 — Supplementary Information 4. [file 41598_2021_86587_MOESM4_ESM.xlsx]

## Sheet: comparison
EC-EGFR-WT	comparison (WT in KO)	EC-EGFR-KO	comparison (KO in WT)	result of overlap (WT in KO)	result of overlap (KO in WT)			number of mRNAs		WT only	KO only
Abca8b	Abca8b	Abca8b	Abca8b	Abca8b	Abca8b		overlap	222		Abcc4	Acaa2
Abcb1a	Abcb1a	Abcb1a	Abcb1a	Abcb1a	Abcb1a		WT only	88		Adh1	Acnat2
Abcb1b	Abcb1b	Abcb1b	Abcb1b	Abcb1b	Abcb1b		KO only	62		Adrb2	Acot3
Abcc4	#N/A	Ablim3	Ablim3	Ablim3	Ablim3					Aifm3	Anxa6
Ablim3	Ablim3	Acaa2	#N/A	Ace	Ace					Akr1b3	Arhgef19
Ace	Ace	Ace	Ace	Acnat1	Acnat1					Apobec1	Atf3
Acnat1	Acnat1	Acnat1	Acnat1	Acox2	Acox2					Arsa	Btg2
Acox2	Acox2	Acnat2	#N/A	Acsf2	Acsf2					Atp11a	Cadps2
Acsf2	Acsf2	Acot3	#N/A	Acsm2	Acsm2					Bcat1	Car2
Acsm2	Acsm2	Acox2	Acox2	Acsm3	Acsm3					Bcl11b	Cebpb
Acsm3	Acsm3	Acsf2	Acsf2	Acsm5	Acsm5					C1qc	Ces1d
Acsm5	Acsm5	Acsm2	Acsm2	Acss1	Acss1					C1ra	Coro6
Acss1	Acss1	Acsm3	Acsm3	Adam11	Adam11					C1s1	Cox6a2
Adam11	Adam11	Acsm5	Acsm5	Afap1l1	Afap1l1					C4b	Ddit4
Adh1	#N/A	Acss1	Acss1	Agmo	Agmo					Cbs	Dusp15
Adrb2	#N/A	Adam11	Adam11	Agps	Agps					Ccdc68	Elovl2
Afap1l1	Afap1l1	Afap1l1	Afap1l1	Agxt2	Agxt2					Cd72	Enpp2
Agmo	Agmo	Agmo	Agmo	Akr1b8	Akr1b8					Cdr2	Etv1
Agps	Agps	Agps	Agps	Akr1c14	Akr1c14					Ceacam2	Fgfbp1
Agxt2	Agxt2	Agxt2	Agxt2	Akr1d1	Akr1d1					Chst11	Fosb
Aifm3	#N/A	Akr1b8	Akr1b8	Aldh1a1	Aldh1a1					Cidea	Gdf15
Akr1b3	#N/A	Akr1c14	Akr1c14	Aldh1a7	Aldh1a7					Cntfr	Gprc5a
Akr1b8	Akr1b8	Akr1d1	Akr1d1	Alpl	Alpl					Coasy	Gpx3
Akr1c14	Akr1c14	Aldh1a1	Aldh1a1	Ampd3	Ampd3					Cp	Gpx6
Akr1d1	Akr1d1	Aldh1a7	Aldh1a7	Angptl3	Angptl3					Ctf1	Gstt1
Aldh1a1	Aldh1a1	Alpl	Alpl	Aoc1	Aoc1					Ctss	Ier2
Aldh1a7	Aldh1a7	Ampd3	Ampd3	Apoe	Apoe					Ctxn3	Igf2bp2
Alpl	Alpl	Angptl3	Angptl3	Arhgef39	Arhgef39					Cyp2d22	Insig1
Ampd3	Ampd3	Anxa6	#N/A	Atp6v0e2	Atp6v0e2					Cyp2j9	Irx2
Angptl3	Angptl3	Aoc1	Aoc1	Azgp1	Azgp1					Cyth4	Itgb6
Aoc1	Aoc1	Apoe	Apoe	B3galnt1	B3galnt1					Dgkb	Jpt1
Apobec1	#N/A	Arhgef19	#N/A	B3gnt3	B3gnt3					Dmpk	Jund
Apoe	Apoe	Arhgef39	Arhgef39	B4galt5	B4galt5					Eci3	Kcnt1
Arhgef39	Arhgef39	Atf3	#N/A	Bdh1	Bdh1					Eml4	Kyat3
Arsa	#N/A	Atp6v0e2	Atp6v0e2	C3	C3					Ephx2	Lep
Atp11a	#N/A	Azgp1	Azgp1	Car9	Car9					Eri2	Magi2
Atp6v0e2	Atp6v0e2	B3galnt1	B3galnt1	Cavin2	Cavin2					Etnk2	Mdk
Azgp1	Azgp1	B3gnt3	B3gnt3	Cd36	Cd36					Extl1	Mettl7a2
B3galnt1	B3galnt1	B4galt5	B4galt5	Cd55	Cd55					Fasn	Mfsd12
B3gnt3	B3gnt3	Bdh1	Bdh1	Cdh2	Cdh2					Fbxo36	Mttp
B4galt5	B4galt5	Btg2	#N/A	Ces1g	Ces1g					Fgb	Nav2
Bcat1	#N/A	C3	C3	Chrna4	Chrna4					Fras1	Ndrg2
Bcl11b	#N/A	Cadps2	#N/A	Cit	Cit					Frzb	P2rx5
Bdh1	Bdh1	Car2	#N/A	Cndp2	Cndp2					Ftcd	Pck1
C1qc	#N/A	Car9	Car9	Cntnap5a	Cntnap5a					Gm8765	Plin3
C1ra	#N/A	Cavin2	Cavin2	Col27a1	Col27a1					Gucy1b1	Plk2
C1s1	#N/A	Cd36	Cd36	Col5a2	Col5a2					Gusb	Pqlc1
C3	C3	Cd55	Cd55	Col8a1	Col8a1					H2aj	Ptrh1
C4b	#N/A	Cdh2	Cdh2	Cpn1	Cpn1					Hfe	Sec16b
Car9	Car9	Cebpb	#N/A	Ctsc	Ctsc					Hsf2bp	Slc22a8
Cavin2	Cavin2	Ces1d	#N/A	Cwh43	Cwh43					Iffo1	Slc25a4
Cbs	#N/A	Ces1g	Ces1g	Cyp24a1	Cyp24a1					Kap	Slc34a3
Ccdc68	#N/A	Chrna4	Chrna4	Cyp2c69	Cyp2c69					Kynu	Slc5a10
Cd36	Cd36	Cit	Cit	Cyp2d12	Cyp2d12					Lrfn3	Slc6a17
Cd55	Cd55	Cndp2	Cndp2	Cyp2d26	Cyp2d26					Lrrc3	Slc7a13
Cd72	#N/A	Cntnap5a	Cntnap5a	Cyp2e1	Cyp2e1					Mapk13	Slc7a7
Cdh2	Cdh2	Col27a1	Col27a1	Cyp4a12a	Cyp4a12a					Me2	Sqle
Cdr2	#N/A	Col5a2	Col5a2	Cyp4a14	Cyp4a14					Mgl2	Steap3
Ceacam2	#N/A	Col8a1	Col8a1	Cyp4f16	Cyp4f16					Mpeg1	Tes
Ces1g	Ces1g	Coro6	#N/A	Cyp51	Cyp51					Nek6	X2610021A01Rik
Chrna4	Chrna4	Cox6a2	#N/A	Cyp7b1	Cyp7b1					Nlrc4	X5730409E04Rik
Chst11	#N/A	Cpn1	Cpn1	D630023F18Rik	D630023F18Rik					P2ry6	Zfp750
Cidea	#N/A	Ctsc	Ctsc	Dcst1	Dcst1					Parp10
Cit	Cit	Cwh43	Cwh43	Defb29	Defb29					Pgm2
Cndp2	Cndp2	Cyp24a1	Cyp24a1	Dhrs7	Dhrs7					Pla2g7
Cntfr	#N/A	Cyp2c69	Cyp2c69	Dnase1	Dnase1					Prdm5
Cntnap5a	Cntnap5a	Cyp2d12	Cyp2d12	Dzip1	Dzip1					Prickle1
Coasy	#N/A	Cyp2d26	Cyp2d26	Edaradd	Edaradd					Pycard
Col27a1	Col27a1	Cyp2e1	Cyp2e1	Efemp2	Efemp2					Rnf180
Col5a2	Col5a2	Cyp4a12a	Cyp4a12a	Ehhadh	Ehhadh					Rnf24
Col8a1	Col8a1	Cyp4a14	Cyp4a14	Epop	Epop					Rundc3a
Cp	#N/A	Cyp4f16	Cyp4f16	Etv5	Etv5					Setd7
Cpn1	Cpn1	Cyp51	Cyp51	F5	F5					Slc6a15
Ctf1	#N/A	Cyp7b1	Cyp7b1	Fam78a	Fam78a					Slc8a1
Ctsc	Ctsc	D630023F18Rik	D630023F18Rik	Fbxw17	Fbxw17					Spaca6
Ctss	#N/A	Dcst1	Dcst1	Fgg	Fgg					Spns2
Ctxn3	#N/A	Ddit4	#N/A	Fndc5	Fndc5					Spns3
Cwh43	Cwh43	Defb29	Defb29	Folh1	Folh1					Stox2
Cyp24a1	Cyp24a1	Dhrs7	Dhrs7	Frk	Frk					Tbx10
Cyp2c69	Cyp2c69	Dnase1	Dnase1	G6pc	G6pc					Tgm1
Cyp2d12	Cyp2d12	Dusp15	#N/A	Gabrb3	Gabrb3					Thrsp
Cyp2d22	#N/A	Dzip1	Dzip1	Gatm	Gatm					Ttc39c
Cyp2d26	Cyp2d26	Edaradd	Edaradd	Gc	Gc					Ugt1a10
Cyp2e1	Cyp2e1	Efemp2	Efemp2	Ggh	Ggh					Ugt2b38
Cyp2j9	#N/A	Ehhadh	Ehhadh	Gldc	Gldc					Uroc1
Cyp4a12a	Cyp4a12a	Elovl2	#N/A	Gm45871	Gm45871					Wipf1
Cyp4a14	Cyp4a14	Enpp2	#N/A	Gm4952	Gm4952					Zfp991
Cyp4f16	Cyp4f16	Epop	Epop	Gm906	Gm906					Zmynd15
Cyp51	Cyp51	Etv1	#N/A	Gnmt	Gnmt
Cyp7b1	Cyp7b1	Etv5	Etv5	Gpat3	Gpat3
Cyth4	#N/A	F5	F5	Gstm1	Gstm1
D630023F18Rik	D630023F18Rik	Fam78a	Fam78a	Gsto1	Gsto1
Dcst1	Dcst1	Fbxw17	Fbxw17	Gulo	Gulo
Defb29	Defb29	Fgfbp1	#N/A	H4c8	H4c8
Dgkb	#N/A	Fgg	Fgg	Hmgcr	Hmgcr
Dhrs7	Dhrs7	Fndc5	Fndc5	Hmgcs2	Hmgcs2
Dmpk	#N/A	Folh1	Folh1	Hrg	Hrg
Dnase1	Dnase1	Fosb	#N/A	Hsd11b1	Hsd11b1
Dzip1	Dzip1	Frk	Frk	Hsd17b11	Hsd17b11
Eci3	#N/A	G6pc	G6pc	Idi1	Idi1
Edaradd	Edaradd	Gabrb3	Gabrb3	Igf2bp1	Igf2bp1
Efemp2	Efemp2	Gatm	Gatm	Igsf9	Igsf9
Ehhadh	Ehhadh	Gc	Gc	Ikbke	Ikbke
Eml4	#N/A	Gdf15	#N/A	Immp2l	Immp2l
Ephx2	#N/A	Ggh	Ggh	Irf5	Irf5
Epop	Epop	Gldc	Gldc	Itih2	Itih2
Eri2	#N/A	Gm45871	Gm45871	Kcnab2	Kcnab2
Etnk2	#N/A	Gm4952	Gm4952	Kcnj8	Kcnj8
Etv5	Etv5	Gm906	Gm906	Kif20b	Kif20b
Extl1	#N/A	Gnmt	Gnmt	Kif26a	Kif26a
F5	F5	Gpat3	Gpat3	Lbh	Lbh
Fam78a	Fam78a	Gprc5a	#N/A	Ldc1	Ldc1
Fasn	#N/A	Gpx3	#N/A	Lgals3bp	Lgals3bp
Fbxo36	#N/A	Gpx6	#N/A	Lhfpl2	Lhfpl2
Fbxw17	Fbxw17	Gstm1	Gstm1	Lipo3	Lipo3
Fgb	#N/A	Gsto1	Gsto1	Lpl	Lpl
Fgg	Fgg	Gstt1	#N/A	Lyplal1	Lyplal1
Fndc5	Fndc5	Gulo	Gulo	Man2b2	Man2b2
Folh1	Folh1	H4c8	H4c8	Mat2a	Mat2a
Fras1	#N/A	Hmgcr	Hmgcr	Mep1b	Mep1b
Frk	Frk	Hmgcs2	Hmgcs2	Mfsd2a	Mfsd2a
Frzb	#N/A	Hrg	Hrg	Mgst1	Mgst1
Ftcd	#N/A	Hsd11b1	Hsd11b1	Mlph	Mlph
G6pc	G6pc	Hsd17b11	Hsd17b11	Mogat2	Mogat2
Gabrb3	Gabrb3	Idi1	Idi1	Mpped1	Mpped1
Gatm	Gatm	Ier2	#N/A	Mpv17l	Mpv17l
Gc	Gc	Igf2bp1	Igf2bp1	Msantd3	Msantd3
Ggh	Ggh	Igf2bp2	#N/A	Mterf2	Mterf2
Gldc	Gldc	Igsf9	Igsf9	Myom3	Myom3
Gm45871	Gm45871	Ikbke	Ikbke	Myrf	Myrf
Gm4952	Gm4952	Immp2l	Immp2l	Nap1l5	Nap1l5
Gm8765	#N/A	Insig1	#N/A	Npl	Npl
Gm906	Gm906	Irf5	Irf5	Npm3	Npm3
Gnmt	Gnmt	Irx2	#N/A	Nr1i2	Nr1i2
Gpat3	Gpat3	Itgb6	#N/A	Nrep	Nrep
Gstm1	Gstm1	Itih2	Itih2	Nt5dc2	Nt5dc2
Gsto1	Gsto1	Jpt1	#N/A	Nxpe3	Nxpe3
Gucy1b1	#N/A	Jund	#N/A	Nynrin	Nynrin
Gulo	Gulo	Kcnab2	Kcnab2	Odc1	Odc1
Gusb	#N/A	Kcnj8	Kcnj8	Ogdhl	Ogdhl
H2aj	#N/A	Kcnt1	#N/A	Osgin2	Osgin2
H4c8	H4c8	Kif20b	Kif20b	Pdk1	Pdk1
Hfe	#N/A	Kif26a	Kif26a	Pdlim1	Pdlim1
Hmgcr	Hmgcr	Kyat3	#N/A	Phgdh	Phgdh
Hmgcs2	Hmgcs2	Lbh	Lbh	Pip5k1b	Pip5k1b
Hrg	Hrg	Ldc1	Ldc1	Pklr	Pklr
Hsd11b1	Hsd11b1	Lep	#N/A	Pla2g5	Pla2g5
Hsd17b11	Hsd17b11	Lgals3bp	Lgals3bp	Plekha1	Plekha1
Hsf2bp	#N/A	Lhfpl2	Lhfpl2	Pon3	Pon3
Idi1	Idi1	Lipo3	Lipo3	Prima1	Prima1
Iffo1	#N/A	Lpl	Lpl	Prkd1	Prkd1
Igf2bp1	Igf2bp1	Lyplal1	Lyplal1	Prlr	Prlr
Igsf9	Igsf9	Magi2	#N/A	Prodh2	Prodh2
Ikbke	Ikbke	Man2b2	Man2b2	Prok1	Prok1
Immp2l	Immp2l	Mat2a	Mat2a	Prxl2b	Prxl2b
Irf5	Irf5	Mdk	#N/A	Psat1	Psat1
Itih2	Itih2	Mep1b	Mep1b	Pvalb	Pvalb
Kap	#N/A	Mettl7a2	#N/A	Pzp	Pzp
Kcnab2	Kcnab2	Mfsd12	#N/A	Rarres2	Rarres2
Kcnj8	Kcnj8	Mfsd2a	Mfsd2a	Rdh16f2	Rdh16f2
Kif20b	Kif20b	Mgst1	Mgst1	Rnase4	Rnase4
Kif26a	Kif26a	Mlph	Mlph	Scube3	Scube3
Kynu	#N/A	Mogat2	Mogat2	Sec14l3	Sec14l3
Lbh	Lbh	Mpped1	Mpped1	Sectm1b	Sectm1b
Ldc1	Ldc1	Mpv17l	Mpv17l	Serinc2	Serinc2
Lgals3bp	Lgals3bp	Msantd3	Msantd3	Serpina1d	Serpina1d
Lhfpl2	Lhfpl2	Mterf2	Mterf2	Serpinb6a	Serpinb6a
Lipo3	Lipo3	Mttp	#N/A	Serpinb8	Serpinb8
Lpl	Lpl	Myom3	Myom3	Serpinc1	Serpinc1
Lrfn3	#N/A	Myrf	Myrf	Sh3bp2	Sh3bp2
Lrrc3	#N/A	Nap1l5	Nap1l5	Shisa7	Shisa7
Lyplal1	Lyplal1	Nav2	#N/A	Sirpa	Sirpa
Man2b2	Man2b2	Ndrg2	#N/A	Slc13a1	Slc13a1
Mapk13	#N/A	Npl	Npl	Slc13a4	Slc13a4
Mat2a	Mat2a	Npm3	Npm3	Slc16a10	Slc16a10
Me2	#N/A	Nr1i2	Nr1i2	Slc17a4	Slc17a4
Mep1b	Mep1b	Nrep	Nrep	Slc1a4	Slc1a4
Mfsd2a	Mfsd2a	Nt5dc2	Nt5dc2	Slc22a19	Slc22a19
Mgl2	#N/A	Nxpe3	Nxpe3	Slc22a26	Slc22a26
Mgst1	Mgst1	Nynrin	Nynrin	Slc22a29	Slc22a29
Mlph	Mlph	Odc1	Odc1	Slc22a7	Slc22a7
Mogat2	Mogat2	Ogdhl	Ogdhl	Slc39a5	Slc39a5
Mpeg1	#N/A	Osgin2	Osgin2	Slc3a2	Slc3a2
Mpped1	Mpped1	P2rx5	#N/A	Slc41a2	Slc41a2
Mpv17l	Mpv17l	Pck1	#N/A	Slc5a2	Slc5a2
Msantd3	Msantd3	Pdk1	Pdk1	Slc7a12	Slc7a12
Mterf2	Mterf2	Pdlim1	Pdlim1	Slc7a8	Slc7a8
Myom3	Myom3	Phgdh	Phgdh	Slc9a8	Slc9a8
Myrf	Myrf	Pip5k1b	Pip5k1b	Slco1a1	Slco1a1
Nap1l5	Nap1l5	Pklr	Pklr	Snx10	Snx10
Nek6	#N/A	Pla2g5	Pla2g5	Snx31	Snx31
Nlrc4	#N/A	Plekha1	Plekha1	Snx32	Snx32
Npl	Npl	Plin3	#N/A	Spats2l	Spats2l
Npm3	Npm3	Plk2	#N/A	Spc25	Spc25
Nr1i2	Nr1i2	Pon3	Pon3	Speg	Speg
Nrep	Nrep	Pqlc1	#N/A	Spp2	Spp2
Nt5dc2	Nt5dc2	Prima1	Prima1	Srd5a2	Srd5a2
Nxpe3	Nxpe3	Prkd1	Prkd1	Sv2a	Sv2a
Nynrin	Nynrin	Prlr	Prlr	Syn2	Syn2
Odc1	Odc1	Prodh2	Prodh2	Synpr	Synpr
Ogdhl	Ogdhl	Prok1	Prok1	Tc2n	Tc2n
Osgin2	Osgin2	Prxl2b	Prxl2b	Tcf24	Tcf24
P2ry6	#N/A	Psat1	Psat1	Tchhl1	Tchhl1
Parp10	#N/A	Ptrh1	#N/A	Tfpi	Tfpi
Pdk1	Pdk1	Pvalb	Pvalb	Tfpi2	Tfpi2
Pdlim1	Pdlim1	Pzp	Pzp	Tmem237	Tmem237
Pgm2	#N/A	Rarres2	Rarres2	Tmem252	Tmem252
Phgdh	Phgdh	Rdh16f2	Rdh16f2	Tmem86b	Tmem86b
Pip5k1b	Pip5k1b	Rnase4	Rnase4	Tmigd1	Tmigd1
Pklr	Pklr	Scube3	Scube3	Tmprss9	Tmprss9
Pla2g5	Pla2g5	Sec14l3	Sec14l3	Trim35	Trim35
Pla2g7	#N/A	Sec16b	#N/A	Trim68	Trim68
Plekha1	Plekha1	Sectm1b	Sectm1b	Triqk	Triqk
Pon3	Pon3	Serinc2	Serinc2	Tspan13	Tspan13
Prdm5	#N/A	Serpina1d	Serpina1d	Ttr	Ttr
Prickle1	#N/A	Serpinb6a	Serpinb6a	Ubxn10	Ubxn10
Prima1	Prima1	Serpinb8	Serpinb8	Ugt2b34	Ugt2b34
Prkd1	Prkd1	Serpinc1	Serpinc1	Ugt3a1	Ugt3a1
Prlr	Prlr	Sh3bp2	Sh3bp2	Vps8	Vps8
Prodh2	Prodh2	Shisa7	Shisa7	Vwa1	Vwa1
Prok1	Prok1	Sirpa	Sirpa	Zfp983	Zfp983
Prxl2b	Prxl2b	Slc13a1	Slc13a1	Zfp992	Zfp992
Psat1	Psat1	Slc13a4	Slc13a4
Pvalb	Pvalb	Slc16a10	Slc16a10
Pycard	#N/A	Slc17a4	Slc17a4
Pzp	Pzp	Slc1a4	Slc1a4
Rarres2	Rarres2	Slc22a19	Slc22a19
Rdh16f2	Rdh16f2	Slc22a26	Slc22a26
Rnase4	Rnase4	Slc22a29	Slc22a29
Rnf180	#N/A	Slc22a7	Slc22a7
Rnf24	#N/A	Slc22a8	#N/A
Rundc3a	#N/A	Slc25a4	#N/A
Scube3	Scube3	Slc34a3	#N/A
Sec14l3	Sec14l3	Slc39a5	Slc39a5
Sectm1b	Sectm1b	Slc3a2	Slc3a2
Serinc2	Serinc2	Slc41a2	Slc41a2
Serpina1d	Serpina1d	Slc5a10	#N/A
Serpinb6a	Serpinb6a	Slc5a2	Slc5a2
Serpinb8	Serpinb8	Slc6a17	#N/A
Serpinc1	Serpinc1	Slc7a12	Slc7a12
Setd7	#N/A	Slc7a13	#N/A
Sh3bp2	Sh3bp2	Slc7a7	#N/A
Shisa7	Shisa7	Slc7a8	Slc7a8
Sirpa	Sirpa	Slc9a8	Slc9a8
Slc13a1	Slc13a1	Slco1a1	Slco1a1
Slc13a4	Slc13a4	Snx10	Snx10
Slc16a10	Slc16a10	Snx31	Snx31
Slc17a4	Slc17a4	Snx32	Snx32
Slc1a4	Slc1a4	Spats2l	Spats2l
Slc22a19	Slc22a19	Spc25	Spc25
Slc22a26	Slc22a26	Speg	Speg
Slc22a29	Slc22a29	Spp2	Spp2
Slc22a7	Slc22a7	Sqle	#N/A
Slc39a5	Slc39a5	Srd5a2	Srd5a2
Slc3a2	Slc3a2	Steap3	#N/A
Slc41a2	Slc41a2	Sv2a	Sv2a
Slc5a2	Slc5a2	Syn2	Syn2
Slc6a15	#N/A	Synpr	Synpr
Slc7a12	Slc7a12	Tc2n	Tc2n
Slc7a8	Slc7a8	Tcf24	Tcf24
Slc8a1	#N/A	Tchhl1	Tchhl1
Slc9a8	Slc9a8	Tes	#N/A
Slco1a1	Slco1a1	Tfpi	Tfpi
Snx10	Snx10	Tfpi2	Tfpi2
Snx31	Snx31	Tmem237	Tmem237
Snx32	Snx32	Tmem252	Tmem252
Spaca6	#N/A	Tmem86b	Tmem86b
Spats2l	Spats2l	Tmigd1	Tmigd1
Spc25	Spc25	Tmprss9	Tmprss9
Speg	Speg	Trim35	Trim35
Spns2	#N/A	Trim68	Trim68
Spns3	#N/A	Triqk	Triqk
Spp2	Spp2	Tspan13	Tspan13
Srd5a2	Srd5a2	Ttr	Ttr
Stox2	#N/A	Ubxn10	Ubxn10
Sv2a	Sv2a	Ugt2b34	Ugt2b34
Syn2	Syn2	Ugt3a1	Ugt3a1
Synpr	Synpr	Vps8	Vps8
Tbx10	#N/A	Vwa1	Vwa1
Tc2n	Tc2n	X2610021A01Rik	#N/A
Tcf24	Tcf24	X5730409E04Rik	#N/A
Tchhl1	Tchhl1	Zfp750	#N/A
Tfpi	Tfpi	Zfp983	Zfp983
Tfpi2	Tfpi2	Zfp992	Zfp992
Tgm1	#N/A
Thrsp	#N/A
Tmem237	Tmem237
Tmem252	Tmem252
Tmem86b	Tmem86b
Tmigd1	Tmigd1
Tmprss9	Tmprss9
Trim35	Trim35
Trim68	Trim68
Triqk	Triqk
Tspan13	Tspan13
Ttc39c	#N/A
Ttr	Ttr
Ubxn10	Ubxn10
Ugt1a10	#N/A
Ugt2b34	Ugt2b34
Ugt2b38	#N/A
Ugt3a1	Ugt3a1
Uroc1	#N/A
Vps8	Vps8
Vwa1	Vwa1
Wipf1	#N/A
Zfp983	Zfp983
Zfp991	#N/A
Zfp992	Zfp992
Zmynd15	#N/A

## Sheet: gProfiler (overlap group)
source	term_name	term_id	adjusted_p_value	negative_log10_of_adjusted_p_value	term_size	query_size	intersection_size	effective_domain_size	enrichment	term coverage	intersections
GO:MF	oxidoreductase activity	GO:0016491	7.18569e-11	10.1435	826	215	36	21090	4.27524	0.0435835	ACOX2,AGMO,AGPS,AKR1B8,AKR1C14,AKR1D1,ALDH1A1,ALDH1A7,AOC1,BDH1,CYP24A1,CYP2C69,CYP2D12,CYP2D26,CYP2E1,CYP4A12A,CYP4A14,CYP4F16,CYP51,CYP7B1,DHRS7,EHHADH,GLDC,GSTO1,GULO,HMGCR,HSD11B1,HSD17B11,KCNAB2,MGST1,OGDHL,PHGDH,PRODH2,PRXL2B,RDH16F2,SRD5A2
GO:MF	catalytic activity	GO:0003824	1.20072e-08	7.92056	5904	215	106	21090	1.76116	0.0179539	ABCA8B,ABCB1A,ABCB1B,ACE,ACNAT1,ACOX2,ACSF2,ACSM2,ACSM3,ACSM5,ACSS1,ADAM11,AGMO,AGPS,AGXT2,AKR1B8,AKR1C14,AKR1D1,ALDH1A1,ALDH1A7,ALPL,AMPD3,AOC1,ATP6V0E2,B3GALNT1,B3GNT3,B4GALT5,BDH1,CAR9,CES1G,CIT,CNDP2,CNTNAP5A,CPN1,CTSC,CYP24A1,CYP2C69,CYP2D12,CYP2D26,CYP2E1,CYP4A12A,CYP4A14,CYP4F16,CYP51,CYP7B1,DCST1,DHRS7,DNASE1,EHHADH,FOLH1,FRK,G6PC,GATM,GGH,GLDC,GM4952,GNMT,GPAT3,GSTM1,GSTO1,GULO,HMGCR,HMG…
GO:MF	oxidoreductase activity, acting on CH-OH group of donors	GO:0016614	2.09118e-08	7.67961	151	215	15	21090	9.74434	0.0993377	AKR1B8,AKR1C14,AKR1D1,BDH1,CYP4A12A,EHHADH,GULO,HMGCR,HSD11B1,HSD17B11,KCNAB2,PHGDH,PRXL2B,RDH16F2,SRD5A2
GO:MF	oxidoreductase activity, acting on the CH-OH group of donors, NAD or NADP as acceptor	GO:0016616	1.04721e-07	6.97996	142	215	14	21090	9.67114	0.0985915	AKR1B8,AKR1C14,AKR1D1,BDH1,CYP4A12A,EHHADH,HMGCR,HSD11B1,HSD17B11,KCNAB2,PHGDH,PRXL2B,RDH16F2,SRD5A2
GO:MF	monooxygenase activity	GO:0004497	5.04511e-06	5.29713	160	215	13	21090	7.97006	0.08125	AGMO,AKR1C14,AKR1D1,CYP24A1,CYP2C69,CYP2D12,CYP2D26,CYP2E1,CYP4A12A,CYP4A14,CYP4F16,CYP51,CYP7B1
GO:MF	oxidoreductase activity, acting on paired donors, with incorporation or reduction of molecular oxygen	GO:0016705	0.000213131	3.67135	220	215	13	21090	5.79641	0.0590909	AGMO,AKR1C14,AKR1D1,CYP24A1,CYP2C69,CYP2D12,CYP2D26,CYP2E1,CYP4A12A,CYP4A14,CYP4F16,CYP51,CYP7B1
GO:MF	butyrate-CoA ligase activity	GO:0047760	0.000342344	3.46554	8	215	4	21090	49.0465	0.5	ACSF2,ACSM2,ACSM3,ACSM5
GO:MF	ion binding	GO:0043167	0.00102441	2.98953	6168	215	95	21090	1.51084	0.0154021	ABCA8B,ABCB1A,ABCB1B,ABLIM3,ACE,ACOX2,ACSF2,ACSM2,ACSM3,ACSM5,ACSS1,AGMO,AGPS,AGXT2,AKR1C14,ALPL,AMPD3,ANGPTL3,AOC1,APOE,B4GALT5,BDH1,CAR9,CAVIN2,CD36,CDH2,CHRNA4,CIT,CNDP2,COL27A1,COL5A2,CPN1,CTSC,CYP24A1,CYP2C69,CYP2D12,CYP2D26,CYP2E1,CYP4A12A,CYP4A14,CYP4F16,CYP51,CYP7B1,DCST1,DZIP1,EFEMP2,F5,FGG,FOLH1,FRK,G6PC,GLDC,GM45871,GNMT,GSTM1,GULO,HMGCR,HRG,IKBKE,KCNJ8,KIF20B,KIF26A,LPL,MAN2B2,MAT2A,M…
GO:MF	transmembrane transporter activity	GO:0022857	0.00111351	2.9533	1032	215	28	21090	2.66144	0.0271318	ABCA8B,ABCB1A,ABCB1B,ATP6V0E2,CHRNA4,GABRB3,GC,KCNAB2,KCNJ8,MFSD2A,SLC13A1,SLC13A4,SLC16A10,SLC17A4,SLC1A4,SLC22A19,SLC22A26,SLC22A29,SLC22A7,SLC39A5,SLC3A2,SLC41A2,SLC5A2,SLC7A12,SLC7A8,SLC9A8,SLCO1A1,SV2A
GO:MF	heme binding	GO:0020037	0.00141429	2.84946	183	215	11	21090	5.8963	0.0601093	CYP24A1,CYP2C69,CYP2D12,CYP2D26,CYP2E1,CYP4A12A,CYP4A14,CYP4F16,CYP51,CYP7B1,HRG
GO:MF	CoA-ligase activity	GO:0016405	0.00183397	2.73661	24	215	5	21090	20.436	0.208333	ACSF2,ACSM2,ACSM3,ACSM5,ACSS1
GO:MF	tetrapyrrole binding	GO:0046906	0.0022469	2.64842	192	215	11	21090	5.61991	0.0572917	CYP24A1,CYP2C69,CYP2D12,CYP2D26,CYP2E1,CYP4A12A,CYP4A14,CYP4F16,CYP51,CYP7B1,HRG
GO:MF	organic anion transmembrane transporter activity	GO:0008514	0.00364772	2.43798	202	215	11	21090	5.3417	0.0544554	MFSD2A,SLC13A1,SLC13A4,SLC16A10,SLC1A4,SLC22A19,SLC22A7,SLC3A2,SLC7A12,SLC7A8,SLCO1A1
GO:MF	transporter activity	GO:0005215	0.0037905	2.4213	1164	215	29	21090	2.4439	0.0249141	ABCA8B,ABCB1A,ABCB1B,APOE,ATP6V0E2,CHRNA4,GABRB3,GC,KCNAB2,KCNJ8,MFSD2A,SLC13A1,SLC13A4,SLC16A10,SLC17A4,SLC1A4,SLC22A19,SLC22A26,SLC22A29,SLC22A7,SLC39A5,SLC3A2,SLC41A2,SLC5A2,SLC7A12,SLC7A8,SLC9A8,SLCO1A1,SV2A
GO:MF	acid-thiol ligase activity	GO:0016878	0.00410214	2.38699	28	215	5	21090	17.5166	0.178571	ACSF2,ACSM2,ACSM3,ACSM5,ACSS1
GO:MF	steroid dehydrogenase activity	GO:0016229	0.00432079	2.36444	48	215	6	21090	12.2616	0.125	AKR1C14,AKR1D1,HSD11B1,HSD17B11,RDH16F2,SRD5A2
GO:MF	fatty-acyl-CoA synthase activity	GO:0004321	0.00494798	2.30557	5	215	3	21090	58.8558	0.6	ACSM2,ACSM3,ACSM5
GO:MF	glycerophospholipid flippase activity	GO:0140333	0.00494798	2.30557	5	215	3	21090	58.8558	0.6	ABCB1A,ABCB1B,MFSD2A
GO:MF	active transmembrane transporter activity	GO:0022804	0.00612295	2.21304	344	215	14	21090	3.99216	0.0406977	ABCA8B,ABCB1A,ABCB1B,ATP6V0E2,KCNJ8,MFSD2A,SLC13A1,SLC13A4,SLC16A10,SLC17A4,SLC1A4,SLC5A2,SLC9A8,SLCO1A1
GO:MF	iron ion binding	GO:0005506	0.00628619	2.20161	214	215	11	21090	5.04216	0.0514019	AGMO,CYP24A1,CYP2C69,CYP2D12,CYP2D26,CYP2E1,CYP4A12A,CYP4A14,CYP4F16,CYP51,CYP7B1
GO:MF	carboxylic acid transmembrane transporter activity	GO:0046943	0.00748604	2.12575	142	215	9	21090	6.21716	0.0633803	MFSD2A,SLC13A1,SLC13A4,SLC16A10,SLC1A4,SLC3A2,SLC7A12,SLC7A8,SLCO1A1
GO:MF	organic acid transmembrane transporter activity	GO:0005342	0.00748604	2.12575	142	215	9	21090	6.21716	0.0633803	MFSD2A,SLC13A1,SLC13A4,SLC16A10,SLC1A4,SLC3A2,SLC7A12,SLC7A8,SLCO1A1
GO:MF	serine-type endopeptidase inhibitor activity	GO:0004867	0.00774039	2.11124	109	215	8	21090	7.19949	0.0733945	ITIH2,PZP,SERPINA1D,SERPINB6A,SERPINB8,SERPINC1,TFPI,TFPI2
GO:MF	oxidoreductase activity, acting on paired donors, with incorporation or reduction of molecular oxygen, NAD(P)H as one donor, and incorporation of one atom of oxygen	GO:0016709	0.00961915	2.01686	55	215	6	21090	10.7011	0.109091	AKR1C14,AKR1D1,CYP2E1,CYP4A12A,CYP51,CYP7B1
GO:MF	anion transmembrane transporter activity	GO:0008509	0.0140827	1.85131	323	215	13	21090	3.94802	0.0402477	GABRB3,MFSD2A,SLC13A1,SLC13A4,SLC16A10,SLC1A4,SLC22A19,SLC22A7,SLC3A2,SLC7A12,SLC7A8,SLC9A8,SLCO1A1
GO:MF	endopeptidase inhibitor activity	GO:0004866	0.0181273	1.74167	198	215	10	21090	4.95419	0.0505051	C3,HRG,ITIH2,PZP,SERPINA1D,SERPINB6A,SERPINB8,SERPINC1,TFPI,TFPI2
GO:MF	fatty acid ligase activity	GO:0015645	0.0215224	1.66711	20	215	4	21090	19.6186	0.2	ACSF2,ACSM2,ACSM3,ACSM5
GO:MF	ligase activity, forming carbon-sulfur bonds	GO:0016877	0.0219381	1.6588	39	215	5	21090	12.576	0.128205	ACSF2,ACSM2,ACSM3,ACSM5,ACSS1
GO:MF	peptidase regulator activity	GO:0061134	0.0253303	1.59636	249	215	11	21090	4.33343	0.0441767	C3,CTSC,HRG,ITIH2,PZP,SERPINA1D,SERPINB6A,SERPINB8,SERPINC1,TFPI,TFPI2
GO:MF	endopeptidase regulator activity	GO:0061135	0.0297713	1.5262	210	215	10	21090	4.6711	0.047619	C3,HRG,ITIH2,PZP,SERPINA1D,SERPINB6A,SERPINB8,SERPINC1,TFPI,TFPI2
GO:MF	peptidase inhibitor activity	GO:0030414	0.0322272	1.49178	212	215	10	21090	4.62703	0.0471698	C3,HRG,ITIH2,PZP,SERPINA1D,SERPINB6A,SERPINB8,SERPINC1,TFPI,TFPI2
GO:MF	steroid dehydrogenase activity, acting on the CH-OH group of donors, NAD or NADP as acceptor	GO:0033764	0.035484	1.44997	43	215	5	21090	11.4062	0.116279	AKR1C14,HSD11B1,HSD17B11,RDH16F2,SRD5A2
GO:MF	anion binding	GO:0043168	0.0491513	1.30847	2894	215	50	21090	1.69477	0.0172771	ABCA8B,ABCB1A,ABCB1B,ACE,ACOX2,ACSF2,ACSM2,ACSM3,ACSM5,ACSS1,AGPS,AGXT2,AKR1C14,ANGPTL3,APOE,BDH1,CAVIN2,CD36,CIT,CTSC,CYP4A14,FOLH1,FRK,G6PC,GLDC,GNMT,GSTM1,GULO,HMGCR,HRG,IKBKE,KCNJ8,KIF20B,KIF26A,LPL,MAT2A,MGST1,OGDHL,PDK1,PIP5K1B,PLA2G5,PLEKHA1,PRKD1,PRODH2,SERPINC1,SNX10,SNX31,SNX32,SPEG,SYN2
GO:BP	lipid metabolic process	GO:0006629	2.12371e-15	14.6729	1307	214	53	21272	4.03083	0.0405509	ACNAT1,ACOX2,ACSF2,ACSM2,ACSM3,ACSM5,ACSS1,AGMO,AGPS,AKR1B8,AKR1C14,AKR1D1,ALDH1A1,ANGPTL3,APOE,B4GALT5,C3,CD36,CES1G,CWH43,CYP24A1,CYP2C69,CYP2D12,CYP2E1,CYP4A12A,CYP4A14,CYP51,CYP7B1,EHHADH,G6PC,GC,GPAT3,HMGCR,HMGCS2,HSD11B1,HSD17B11,IDI1,LIPO3,LPL,MFSD2A,MOGAT2,NR1I2,PDK1,PIP5K1B,PLA2G5,PLEKHA1,PRXL2B,RARRES2,SERINC2,SLC22A19,SRD5A2,TMEM86B,TTR
GO:BP	small molecule metabolic process	GO:0044281	3.6973e-15	14.4321	1744	214	61	21272	3.47679	0.0349771	ACNAT1,ACOX2,ACSF2,ACSM2,ACSM3,ACSM5,ACSS1,AGMO,AGPS,AGXT2,AKR1B8,AKR1C14,AKR1D1,ALDH1A1,ALDH1A7,AMPD3,ANGPTL3,APOE,C3,CD36,CYP24A1,CYP2C69,CYP2D12,CYP2E1,CYP4A12A,CYP4A14,CYP51,CYP7B1,EHHADH,FOLH1,G6PC,GATM,GC,GGH,GLDC,GNMT,GPAT3,GSTO1,GULO,HMGCR,HMGCS2,ITIH2,LDC1,LPL,MAN2B2,MAT2A,MFSD2A,MOGAT2,NPL,ODC1,PDK1,PHGDH,PKLR,PLA2G5,PON3,PRODH2,PRXL2B,PSAT1,SRD5A2,TMEM86B,TTR
GO:BP	carboxylic acid metabolic process	GO:0019752	4.97828e-14	13.3029	922	214	43	21272	4.63588	0.0466377	ACNAT1,ACOX2,ACSF2,ACSM2,ACSM3,ACSM5,ACSS1,AGXT2,AKR1C14,AKR1D1,ALDH1A1,ANGPTL3,C3,CD36,CYP2C69,CYP2D12,CYP2E1,CYP4A12A,CYP4A14,CYP7B1,EHHADH,FOLH1,GATM,GGH,GLDC,GNMT,GSTO1,GULO,ITIH2,LDC1,LPL,MFSD2A,NPL,ODC1,PDK1,PHGDH,PKLR,PLA2G5,PON3,PRODH2,PRXL2B,PSAT1,SRD5A2
GO:BP	organic acid metabolic process	GO:0006082	1.18375e-13	12.9267	990	214	44	21272	4.41786	0.0444444	ACNAT1,ACOX2,ACSF2,ACSM2,ACSM3,ACSM5,ACSS1,AGXT2,AKR1C14,AKR1D1,ALDH1A1,ANGPTL3,C3,CD36,CYP2C69,CYP2D12,CYP2E1,CYP4A12A,CYP4A14,CYP7B1,EHHADH,FOLH1,G6PC,GATM,GGH,GLDC,GNMT,GSTO1,GULO,ITIH2,LDC1,LPL,MFSD2A,NPL,ODC1,PDK1,PHGDH,PKLR,PLA2G5,PON3,PRODH2,PRXL2B,PSAT1,SRD5A2
GO:BP	oxoacid metabolic process	GO:0043436	2.41061e-13	12.6179	963	214	43	21272	4.43851	0.0446521	ACNAT1,ACOX2,ACSF2,ACSM2,ACSM3,ACSM5,ACSS1,AGXT2,AKR1C14,AKR1D1,ALDH1A1,ANGPTL3,C3,CD36,CYP2C69,CYP2D12,CYP2E1,CYP4A12A,CYP4A14,CYP7B1,EHHADH,FOLH1,GATM,GGH,GLDC,GNMT,GSTO1,GULO,ITIH2,LDC1,LPL,MFSD2A,NPL,ODC1,PDK1,PHGDH,PKLR,PLA2G5,PON3,PRODH2,PRXL2B,PSAT1,SRD5A2
GO:BP	cellular lipid metabolic process	GO:0044255	1.51869e-11	10.8185	985	214	41	21272	4.13754	0.0416244	ACNAT1,ACOX2,ACSF2,ACSM2,ACSM3,ACSM5,ACSS1,AGMO,AGPS,AKR1B8,AKR1C14,ALDH1A1,ANGPTL3,APOE,B4GALT5,C3,CD36,CES1G,CWH43,CYP2C69,CYP2D12,CYP2E1,CYP4A12A,CYP4A14,EHHADH,G6PC,GPAT3,HMGCR,HMGCS2,IDI1,LPL,MFSD2A,MOGAT2,PDK1,PIP5K1B,PLA2G5,PRXL2B,RARRES2,SERINC2,TMEM86B,TTR
GO:BP	oxidation-reduction process	GO:0055114	5.39749e-10	9.26781	1097	214	41	21272	3.71511	0.0373747	ACOX2,AGMO,AGPS,AKR1B8,AKR1C14,AKR1D1,ALDH1A1,ALDH1A7,AOC1,BDH1,CD36,CYP24A1,CYP2C69,CYP2D12,CYP2D26,CYP2E1,CYP4A12A,CYP4A14,CYP4F16,CYP51,CYP7B1,DHRS7,EHHADH,G6PC,GLDC,GNMT,GSTO1,GULO,HMGCR,HSD11B1,HSD17B11,IMMP2L,KCNAB2,MFSD2A,MGST1,OGDHL,PHGDH,PRODH2,PRXL2B,RDH16F2,SRD5A2
GO:BP	monocarboxylic acid metabolic process	GO:0032787	7.07597e-09	8.15021	605	214	29	21272	4.76472	0.0479339	ACNAT1,ACOX2,ACSF2,ACSM2,ACSM3,ACSM5,ACSS1,AGXT2,AKR1C14,AKR1D1,ALDH1A1,ANGPTL3,C3,CD36,CYP2C69,CYP2D12,CYP2E1,CYP4A12A,CYP4A14,CYP7B1,EHHADH,GATM,LPL,MFSD2A,PDK1,PHGDH,PKLR,PON3,PRXL2B
GO:BP	lipid biosynthetic process	GO:0008610	6.73874e-08	7.17142	575	214	27	21272	4.66757	0.0469565	ACSM2,ACSM3,ACSM5,ACSS1,AGMO,AGPS,AKR1D1,ALDH1A1,APOE,B4GALT5,C3,CWH43,CYP51,CYP7B1,GPAT3,HMGCR,HMGCS2,HSD11B1,HSD17B11,IDI1,LPL,MFSD2A,MOGAT2,PIP5K1B,PLA2G5,PRXL2B,SRD5A2
GO:BP	fatty acid metabolic process	GO:0006631	1.73099e-06	5.7617	401	214	21	21272	5.20558	0.0523691	ACNAT1,ACOX2,ACSF2,ACSM2,ACSM3,ACSM5,ACSS1,AKR1C14,ANGPTL3,C3,CD36,CYP2C69,CYP2D12,CYP2E1,CYP4A12A,CYP4A14,EHHADH,LPL,MFSD2A,PDK1,PRXL2B
GO:BP	steroid metabolic process	GO:0008202	2.84273e-06	5.54627	296	214	18	21272	6.04471	0.0608108	AKR1C14,AKR1D1,ANGPTL3,APOE,CYP24A1,CYP2E1,CYP51,CYP7B1,G6PC,GC,HMGCR,HMGCS2,HSD11B1,HSD17B11,LIPO3,PLEKHA1,SLC22A19,SRD5A2
GO:BP	carboxylic acid biosynthetic process	GO:0046394	1.23311e-05	4.909	287	214	17	21272	5.88792	0.0592334	ACSM2,ACSM3,ACSM5,ACSS1,AGXT2,AKR1D1,ALDH1A1,CYP7B1,GATM,GSTO1,GULO,LPL,PHGDH,PKLR,PLA2G5,PRXL2B,PSAT1
GO:BP	organic acid biosynthetic process	GO:0016053	1.36802e-05	4.86391	289	214	17	21272	5.84717	0.0588235	ACSM2,ACSM3,ACSM5,ACSS1,AGXT2,AKR1D1,ALDH1A1,CYP7B1,GATM,GSTO1,GULO,LPL,PHGDH,PKLR,PLA2G5,PRXL2B,PSAT1
GO:BP	triglyceride metabolic process	GO:0006641	1.59395e-05	4.79753	103	214	11	21272	10.6157	0.106796	ANGPTL3,APOE,C3,CD36,CES1G,CYP2E1,G6PC,GPAT3,LPL,MFSD2A,MOGAT2
GO:BP	organic anion transport	GO:0015711	3.31915e-05	4.47897	474	214	21	21272	4.40388	0.0443038	ABCB1A,ABCB1B,ACE,APOE,CD36,G6PC,MFSD2A,PLA2G5,SLC13A1,SLC13A4,SLC16A10,SLC1A4,SLC22A19,SLC22A26,SLC22A29,SLC22A7,SLC3A2,SLC7A12,SLC7A8,SLCO1A1,SV2A
GO:BP	small molecule biosynthetic process	GO:0044283	3.75512e-05	4.42538	618	214	24	21272	3.86027	0.038835	ACSM2,ACSM3,ACSM5,ACSS1,AGXT2,AKR1D1,ALDH1A1,APOE,CYP51,CYP7B1,G6PC,GATM,GNMT,GSTO1,GULO,HMGCR,HMGCS2,LPL,PHGDH,PKLR,PLA2G5,PRXL2B,PSAT1,SRD5A2
GO:BP	anion transport	GO:0006820	4.79478e-05	4.31923	626	214	24	21272	3.81093	0.0383387	ABCB1A,ABCB1B,ACE,APOE,CD36,G6PC,GABRB3,MFSD2A,PLA2G5,SLC13A1,SLC13A4,SLC16A10,SLC17A4,SLC1A4,SLC22A19,SLC22A26,SLC22A29,SLC22A7,SLC3A2,SLC7A12,SLC7A8,SLC9A8,SLCO1A1,SV2A
GO:BP	acylglycerol metabolic process	GO:0006639	0.000198339	3.70259	131	214	11	21272	8.34672	0.0839695	ANGPTL3,APOE,C3,CD36,CES1G,CYP2E1,G6PC,GPAT3,LPL,MFSD2A,MOGAT2
GO:BP	neutral lipid metabolic process	GO:0006638	0.000231779	3.63493	133	214	11	21272	8.22121	0.0827068	ANGPTL3,APOE,C3,CD36,CES1G,CYP2E1,G6PC,GPAT3,LPL,MFSD2A,MOGAT2
GO:BP	steroid catabolic process	GO:0006706	0.000243092	3.61423	24	214	6	21272	24.8505	0.25	AKR1D1,APOE,CYP24A1,HSD11B1,HSD17B11,SRD5A2
GO:BP	lipid catabolic process	GO:0016042	0.000283036	3.54816	314	214	16	21272	5.06506	0.0509554	ACOX2,AKR1B8,AKR1D1,ANGPTL3,APOE,CES1G,CYP24A1,EHHADH,HSD11B1,HSD17B11,LIPO3,LPL,MFSD2A,PLA2G5,RARRES2,SRD5A2
GO:BP	organic hydroxy compound metabolic process	GO:1901615	0.00226882	2.6442	509	214	19	21272	3.71048	0.0373281	AKR1B8,AKR1C14,AKR1D1,ALDH1A1,ALDH1A7,ANGPTL3,APOE,CYP24A1,CYP2E1,CYP51,CYP7B1,GC,HMGCR,HMGCS2,LIPO3,MOGAT2,SLC16A10,SRD5A2,TTR
GO:BP	purine nucleoside bisphosphate metabolic process	GO:0034032	0.00296425	2.52809	107	214	9	21272	8.3609	0.0841121	ACNAT1,ACSM2,ACSM3,ACSM5,ACSS1,EHHADH,HMGCR,HMGCS2,PDK1
GO:BP	ribonucleoside bisphosphate metabolic process	GO:0033875	0.00296425	2.52809	107	214	9	21272	8.3609	0.0841121	ACNAT1,ACSM2,ACSM3,ACSM5,ACSS1,EHHADH,HMGCR,HMGCS2,PDK1
GO:BP	nucleoside bisphosphate metabolic process	GO:0033865	0.00296425	2.52809	107	214	9	21272	8.3609	0.0841121	ACNAT1,ACSM2,ACSM3,ACSM5,ACSS1,EHHADH,HMGCR,HMGCS2,PDK1
GO:BP	glycerolipid metabolic process	GO:0046486	0.00683069	2.16554	353	214	15	21272	4.22388	0.0424929	ANGPTL3,APOE,C3,CD36,CES1G,CWH43,CYP2E1,G6PC,GPAT3,LPL,MFSD2A,MOGAT2,PIP5K1B,PLA2G5,SERINC2
GO:BP	monocarboxylic acid biosynthetic process	GO:0072330	0.00770052	2.11348	189	214	11	21272	5.78529	0.0582011	ACSM2,ACSM3,ACSM5,ACSS1,AKR1D1,ALDH1A1,CYP7B1,GATM,LPL,PKLR,PRXL2B
GO:BP	acyl-CoA metabolic process	GO:0006637	0.00831134	2.08033	91	214	8	21272	8.73863	0.0879121	ACNAT1,ACSM2,ACSM3,ACSM5,ACSS1,EHHADH,HMGCS2,PDK1
GO:BP	thioester metabolic process	GO:0035383	0.00831134	2.08033	91	214	8	21272	8.73863	0.0879121	ACNAT1,ACSM2,ACSM3,ACSM5,ACSS1,EHHADH,HMGCS2,PDK1
GO:BP	carboxylic acid transport	GO:0046942	0.011688	1.93226	323	214	14	21272	4.30844	0.0433437	ACE,APOE,CD36,MFSD2A,PLA2G5,SLC13A1,SLC13A4,SLC16A10,SLC1A4,SLC3A2,SLC7A12,SLC7A8,SLCO1A1,SV2A
GO:BP	organic acid transport	GO:0015849	0.0129906	1.88637	326	214	14	21272	4.26879	0.0429448	ACE,APOE,CD36,MFSD2A,PLA2G5,SLC13A1,SLC13A4,SLC16A10,SLC1A4,SLC3A2,SLC7A12,SLC7A8,SLCO1A1,SV2A
GO:BP	isoprenoid metabolic process	GO:0006720	0.0144913	1.83889	98	214	8	21272	8.11444	0.0816327	AKR1B8,ALDH1A1,CYP2E1,HMGCR,HMGCS2,IDI1,RARRES2,TTR
GO:BP	sulfur compound metabolic process	GO:0006790	0.0191338	1.7182	292	214	13	21272	4.42543	0.0445205	ACNAT1,ACSM2,ACSM3,ACSM5,ACSS1,EHHADH,GNMT,GSTM1,HMGCS2,MAT2A,MGST1,PDK1,PHGDH
GO:BP	transport across blood-brain barrier	GO:0150104	0.0215042	1.66748	5	214	3	21272	59.6411	0.6	ABCB1A,APOE,MFSD2A
GO:BP	vascular transport	GO:0010232	0.0426886	1.36969	6	214	3	21272	49.7009	0.5	ABCB1A,APOE,MFSD2A
GO:BP	amyloid-beta clearance	GO:0097242	0.0469032	1.3288	34	214	5	21272	14.6179	0.147059	APOE,C3,CD36,CYP51,HMGCR
GO:CC	peroxisome	GO:0005777	0.00649442	2.18746	147	214	9	21187	6.06151	0.0612245	ACNAT1,ACOX2,AGPS,EHHADH,FNDC5,HMGCR,IDI1,MGST1,MPV17L
GO:CC	microbody	GO:0042579	0.00649442	2.18746	147	214	9	21187	6.06151	0.0612245	ACNAT1,ACOX2,AGPS,EHHADH,FNDC5,HMGCR,IDI1,MGST1,MPV17L
KEGG	Metabolic pathways	KEGG:01100	1.55047e-11	10.8095	1520	108	53	8359	2.69875	0.0348684	ACOX2,ACSM2,ACSM3,ACSM5,ACSS1,AGPS,AGXT2,AKR1B8,AKR1D1,ALDH1A1,ALDH1A7,ALPL,AMPD3,AOC1,ATP6V0E2,B3GALNT1,B3GNT3,B4GALT5,BDH1,CAR9,CNDP2,CYP24A1,CYP2E1,CYP4A12A,CYP4A14,CYP51,EHHADH,FOLH1,G6PC,GLDC,GNMT,GPAT3,GSTM1,GSTO1,GULO,HMGCR,HMGCS2,HSD11B1,IDI1,LDC1,MGST1,NPL,ODC1,OGDHL,PHGDH,PIP5K1B,PKLR,PLA2G5,PRODH2,PRXL2B,PSAT1,RDH16F2,UGT2B34
KEGG	Butanoate metabolism	KEGG:00650	7.95096e-05	4.09958	27	108	6	8359	17.1996	0.222222	ACSM2,ACSM3,ACSM5,BDH1,EHHADH,HMGCS2
KEGG	Steroid hormone biosynthesis	KEGG:00140	0.00124239	2.90574	87	108	8	8359	7.11707	0.091954	AKR1D1,CYP2D12,CYP2D26,CYP2E1,CYP7B1,HSD11B1,SRD5A2,UGT2B34
KEGG	Glycine, serine and threonine metabolism	KEGG:00260	0.0097082	2.01286	38	108	5	8359	10.184	0.131579	AGXT2,GLDC,GNMT,PHGDH,PSAT1
KEGG	PPAR signaling pathway	KEGG:03320	0.0118105	1.92773	89	108	7	8359	6.08749	0.0786517	ACOX2,CD36,CYP4A12A,CYP4A14,EHHADH,HMGCS2,LPL
KEGG	Complement and coagulation cascades	KEGG:04610	0.0135837	1.86698	91	108	7	8359	5.9537	0.0769231	C3,CD55,F5,FGG,SERPINA1D,SERPINC1,TFPI
KEGG	Metabolism of xenobiotics by cytochrome P450	KEGG:00980	0.0136708	1.86421	64	108	6	8359	7.25608	0.09375	CYP2E1,GSTM1,GSTO1,HSD11B1,MGST1,UGT2B34
KEGG	Arginine and proline metabolism	KEGG:00330	0.0362392	1.44082	50	108	5	8359	7.73981	0.1	AOC1,CNDP2,LDC1,ODC1,PRODH2
REAC	Metabolism	REAC:R-MMU-1430728	6.3202e-13	12.1993	1678	118	61	8684	2.67532	0.0363528	ACOX2,ACSF2,ACSM2,ACSM5,ACSS1,AGMO,AGXT2,AKR1B8,AKR1C14,AKR1D1,ALDH1A1,AMPD3,APOE,B3GALNT1,B3GNT3,B4GALT5,BDH1,CAR9,CD36,CNDP2,CYP24A1,CYP2E1,CYP4A12A,CYP4A14,CYP51,CYP7B1,EHHADH,FOLH1,G6PC,GATM,GC,GLDC,GNMT,GPAT3,GSTO1,HMGCR,HMGCS2,HSD11B1,HSD17B11,LPL,MAN2B2,MAT2A,MFSD2A,MGST1,MOGAT2,ODC1,PDK1,PHGDH,PIP5K1B,PLEKHA1,PON3,PRKD1,PRODH2,PSAT1,SERINC2,SLC3A2,SRD5A2,TMEM86B,TTR,UGT2B34,UGT3A1
REAC	Metabolism of lipids	REAC:R-MMU-556833	1.46346e-07	6.83462	583	118	29	8684	3.66073	0.0497427	ACOX2,ACSF2,AGMO,AKR1B8,AKR1C14,AKR1D1,B3GALNT1,BDH1,CYP24A1,CYP2E1,CYP4A12A,CYP4A14,CYP51,CYP7B1,EHHADH,GC,GPAT3,HMGCR,HMGCS2,HSD11B1,HSD17B11,MFSD2A,MOGAT2,PIP5K1B,PLEKHA1,PON3,PRKD1,SRD5A2,TMEM86B
REAC	Biological oxidations	REAC:R-MMU-211859	3.68965e-06	5.43301	204	118	16	8684	5.77202	0.0784314	ACSM2,ACSM5,ACSS1,ALDH1A1,CNDP2,CYP24A1,CYP2E1,CYP4A12A,CYP4A14,CYP51,CYP7B1,GSTO1,MAT2A,MGST1,UGT2B34,UGT3A1
REAC	Metabolism of steroids	REAC:R-MMU-8957322	2.27369e-05	4.64327	122	118	12	8684	7.23868	0.0983607	ACOX2,AKR1B8,AKR1C14,AKR1D1,CYP24A1,CYP51,CYP7B1,GC,HMGCR,HSD11B1,HSD17B11,SRD5A2
REAC	Phase II - Conjugation of compounds	REAC:R-MMU-156580	0.00899766	2.04587	92	118	8	8684	6.39941	0.0869565	ACSM2,ACSM5,CNDP2,GSTO1,MAT2A,MGST1,UGT2B34,UGT3A1
REAC	Post-translational protein phosphorylation	REAC:R-MMU-8957275	0.0232764	1.63308	105	118	8	8684	5.6071	0.0761905	APOE,C3,CDH2,F5,FGG,SERPINC1,SPP2,VWA1
REAC	Phase I - Functionalization of compounds	REAC:R-MMU-211945	0.0248943	1.6039	106	118	8	8684	5.55421	0.0754717	ACSS1,ALDH1A1,CYP24A1,CYP2E1,CYP4A12A,CYP4A14,CYP51,CYP7B1
REAC	Regulation of Insulin-like Growth Factor (IGF) transport and uptake by Insulin-like Growth Factor Binding Proteins (IGFBPs)	REAC:R-MMU-381426	0.0344495	1.46282	111	118	8	8684	5.30402	0.0720721	APOE,C3,CDH2,F5,FGG,SERPINC1,SPP2,VWA1
WP	Eicosanoid metabolism via Cyclo Oxygenases (COX)	WP:WP4347	0.00244383	2.61193	31	62	5	4511	11.7352	0.16129	ACOX2,CYP4A12A,EHHADH,PLA2G5,PRXL2B
WP	Metapathway biotransformation	WP:WP1251	0.00419807	2.37695	138	62	9	4511	4.74509	0.0652174	AKR1D1,CYP24A1,CYP2E1,CYP51,CYP7B1,GSTM1,GSTO1,KCNAB2,MGST1
WP	PPAR signaling pathway	WP:WP2316	0.00467423	2.33029	81	62	7	4511	6.28773	0.0864198	ACOX2,CD36,CYP4A12A,CYP4A14,EHHADH,HMGCS2,LPL
WP	Nuclear receptors in lipid metabolism and toxicity	WP:WP431	0.0308424	1.51085	30	62	4	4511	9.70108	0.133333	ABCB1A,CYP24A1,CYP2E1,NR1I2
WP	Cholesterol Biosynthesis	WP:WP103	0.0454635	1.34234	15	62	3	4511	14.5516	0.2	CYP51,HMGCR,IDI1
HP	Premature loss of primary teeth	HP:0006323	0.0164532	1.78375	22	65	5	4393	15.3601	0.227273	ALPL,CTSC,EDARADD,PRKD1,SNX10

## Sheet: comparative gProfiler (all)
term					WT						KO
source	term_name	term_id	term_size	effective_domain_size	adjusted_p_value__WT	negative_log10_of_adjusted_p_value	query_size__WT	intersection_size__WT	enrichment	term coverage	adjusted_p_value__KO	negative_log10_of_adjusted_p_value	query_size__KO	intersection_size__KO	enrichment	term coverage
GO:MF	catalytic activity	GO:0003824	5904	21090	3.41649e-13	12.4664	299	149	1.7801	0.0252371	1.65685e-07	6.78072	272	124	1.62848	0.0210027
GO:MF	oxidoreductase activity	GO:0016491	826	21090	3.49943e-12	11.456	299	45	3.84271	0.0544794	5.16559e-11	10.2869	272	41	3.84868	0.0496368
GO:MF	oxidoreductase activity, acting on CH-OH group of donors	GO:0016614	151	21090	2.27614e-10	9.6428	299	19	8.87528	0.125828	5.10436e-07	6.29206	272	15	7.70233	0.0993377
GO:MF	oxidoreductase activity, acting on the CH-OH group of donors, NAD or NADP as acceptor	GO:0016616	142	21090	8.32189e-10	9.07978	299	18	8.94107	0.126761	2.03591e-06	5.69124	272	14	7.64447	0.0985915
GO:MF	transmembrane transporter activity	GO:0022857	1032	21090	0.0131204	1.88205	299	32	2.18714	0.0310078	2.09767e-07	6.67826	272	40	3.0053	0.0387597
GO:MF	transporter activity	GO:0005215	1164	21090	0.0103072	1.98686	299	35	2.1209	0.0300687	6.31098e-07	6.1999	272	42	2.79772	0.0360825
GO:MF	ion binding	GO:0043167	6168	21090	1.49073e-06	5.8266	299	135	1.54381	0.0218872	0.0567433	1.24609	272	108	1.35765	0.0175097
GO:MF	monooxygenase activity	GO:0004497	160	21090	4.22551e-06	5.37412	299	15	6.61267	0.09375	9.5071e-06	5.02195	272	14	6.78447	0.0875
GO:MF	active transmembrane transporter activity	GO:0022804	344	21090	0.0041914	2.37764	299	17	3.48575	0.0494186	1.06992e-05	4.97065	272	20	4.50795	0.0581395
GO:MF	heme binding	GO:0020037	183	21090	2.58271e-05	4.58792	299	15	5.78157	0.0819672	0.0118293	1.92704	272	11	4.66068	0.0601093
GO:MF	organic anion transmembrane transporter activity	GO:0008514	202	21090	0.000553084	3.25721	299	14	4.88857	0.0693069	2.69117e-05	4.57006	272	15	5.75768	0.0742574
GO:MF	tetrapyrrole binding	GO:0046906	192	21090	4.8704e-05	4.31244	299	15	5.51056	0.078125	0.0183842	1.73556	272	11	4.44221	0.0572917
GO:MF	ion transmembrane transporter activity	GO:0015075	850	21090	0.501459	0.299764	299	24	1.99158	0.0282353	8.76429e-05	4.05728	272	31	2.82781	0.0364706
GO:MF	secondary active transmembrane transporter activity	GO:0015291	234	21090	0.242912	0.614552	299	11	3.31575	0.0470085	0.000182259	3.73931	272	15	4.97031	0.0641026
GO:MF	oxidoreductase activity, acting on paired donors, with incorporation or reduction of molecular oxygen	GO:0016705	220	21090	0.000283088	3.54808	299	15	4.80921	0.0681818	0.00048579	3.31355	272	14	4.93416	0.0636364
GO:MF	carboxylic acid transmembrane transporter activity	GO:0046943	142	21090	0.000402032	3.39574	299	12	5.96071	0.084507	0.00105566	2.97648	272	11	6.00637	0.0774648
GO:MF	organic acid transmembrane transporter activity	GO:0005342	142	21090	0.000402032	3.39574	299	12	5.96071	0.084507	0.00105566	2.97648	272	11	6.00637	0.0774648
GO:MF	anion transmembrane transporter activity	GO:0008509	323	21090	0.00746246	2.12712	299	16	3.494	0.0495356	0.000492505	3.30759	272	17	4.08088	0.0526316
GO:MF	butyrate-CoA ligase activity	GO:0047760	8	21090	0.00119387	2.92304	299	4	35.2676	0.5	0.000797795	3.09811	272	4	38.7684	0.5
GO:MF	inorganic molecular entity transmembrane transporter activity	GO:0015318	803	21090	1	0	299	22	1.93247	0.0273973	0.000852629	3.06924	272	28	2.70365	0.0348692
GO:MF	cation binding	GO:0043169	4118	21090	0.000919373	3.03651	299	92	1.57582	0.0223409	1	0	272	71	1.33684	0.0172414
GO:MF	oxidoreductase activity, acting on paired donors, with incorporation or reduction of molecular oxygen, NAD(P)H as one donor, and incorporation of one atom of oxygen	GO:0016709	55	21090	0.056259	1.24981	299	6	7.69474	0.109091	0.0028821	2.54029	272	7	9.86832	0.127273
GO:MF	anion binding	GO:0043168	2894	21090	0.0033208	2.47876	299	69	1.68173	0.0238424	0.159094	0.798345	272	58	1.55395	0.0200415
GO:MF	active ion transmembrane transporter activity	GO:0022853	234	21090	0.876844	0.0570774	299	10	3.01432	0.042735	0.00516336	2.28707	272	13	4.3076	0.0555556
GO:MF	CoA-ligase activity	GO:0016405	24	21090	0.00850115	2.07052	299	5	14.6948	0.208333	0.00524544	2.28022	272	5	16.1535	0.208333
GO:MF	iron ion binding	GO:0005506	214	21090	0.00558567	2.25292	299	13	4.28484	0.0607477	0.0487466	1.31206	272	11	3.98553	0.0514019
GO:MF	symporter activity	GO:0015293	144	21090	1	0	299	7	3.42879	0.0486111	0.00797309	2.09837	272	10	5.3845	0.0694444
GO:MF	fatty-acyl-CoA synthase activity	GO:0004321	5	21090	0.0124432	1.90507	299	3	42.3211	0.6	0.00912959	2.03955	272	3	46.5221	0.6
GO:MF	glycerophospholipid flippase activity	GO:0140333	5	21090	0.0124432	1.90507	299	3	42.3211	0.6	0.00912959	2.03955	272	3	46.5221	0.6
GO:MF	sulfur compound binding	GO:1901681	252	21090	0.12206	0.913425	299	12	3.35882	0.047619	0.011295	1.94711	272	13	3.99991	0.0515873
GO:MF	acid-thiol ligase activity	GO:0016878	28	21090	0.0187645	1.72666	299	5	12.5956	0.178571	0.0116276	1.93451	272	5	13.8459	0.178571
GO:MF	metal ion binding	GO:0046872	4016	21090	0.0123683	1.90769	299	86	1.51046	0.0214143	1	0	272	66	1.27426	0.0164343
GO:MF	steroid dehydrogenase activity	GO:0016229	48	21090	0.0258766	1.58709	299	6	8.81689	0.125	0.0148792	1.82742	272	6	9.6921	0.125
GO:MF	carboxylic ester hydrolase activity	GO:0052689	158	21090	1	0	299	6	2.67855	0.0379747	0.0177285	1.75133	272	10	4.90739	0.0632911
GO:MF	oxidoreductase activity, acting on paired donors, with incorporation or reduction of molecular oxygen, reduced flavin or flavoprotein as one donor, and incorporation of one atom of oxygen	GO:0016712	66	21090	0.0184072	1.73501	299	7	7.481	0.106061	0.709878	0.148817	272	5	5.874	0.0757576
GO:MF	lipid transporter activity	GO:0005319	145	21090	0.0194438	1.71122	299	10	4.86449	0.0689655	1	0	272	7	3.74315	0.0482759
GO:MF	amino acid transmembrane transporter activity	GO:0015171	74	21090	0.287174	0.541854	299	6	5.71906	0.0810811	0.0207512	1.68296	272	7	7.33456	0.0945946
GO:MF	aldo-keto reductase (NADP) activity	GO:0004033	29	21090	0.0224121	1.64952	299	5	12.1612	0.172414	0.218669	0.660212	272	4	10.6947	0.137931
GO:MF	solute:sodium symporter activity	GO:0015370	75	21090	1	0	299	5	4.70234	0.0666667	0.0226381	1.64516	272	7	7.23676	0.0933333
GO:MF	peptidase regulator activity	GO:0061134	249	21090	0.0271718	1.56588	299	13	3.68256	0.0522088	0.180437	0.743675	272	11	3.42532	0.0441767
GO:MF	cation transmembrane transporter activity	GO:0008324	626	21090	1	0	299	15	1.69014	0.0239617	0.0299301	1.52389	272	21	2.60107	0.0335463
GO:MF	serine-type endopeptidase inhibitor activity	GO:0004867	109	21090	0.073709	1.13248	299	8	5.17689	0.0733945	0.0373945	1.42719	272	8	5.69077	0.0733945
GO:MF	alditol:NADP+ 1-oxidoreductase activity	GO:0004032	18	21090	0.0466534	1.33112	299	4	15.6745	0.222222	0.657858	0.181868	272	3	12.9228	0.166667
GO:MF	lyase activity	GO:0016829	194	21090	0.048328	1.3158	299	11	3.99941	0.056701	1	0	272	8	3.19739	0.0412371
GO:MF	fatty acid ligase activity	GO:0015645	20	21090	0.072234	1.14126	299	4	14.107	0.2	0.0488681	1.31097	272	4	15.5074	0.2
GO:BP	small molecule metabolic process	GO:0044281	1744	21272	1.20636e-20	19.9185	292	82	3.42525	0.0470183	3.95908e-18	17.4024	272	75	3.36321	0.0430046
GO:BP	organic acid metabolic process	GO:0006082	990	21272	1.18099e-18	17.9278	292	59	4.34152	0.059596	3.31213e-17	16.4799	272	55	4.34477	0.0555556
GO:BP	lipid metabolic process	GO:0006629	1307	21272	4.50786e-18	17.346	292	67	3.73443	0.0512624	9.94658e-18	17.0023	272	64	3.82952	0.0489671
GO:BP	carboxylic acid metabolic process	GO:0019752	922	21272	6.41577e-18	17.1928	292	56	4.42469	0.0607375	7.07609e-18	17.1502	272	54	4.58039	0.0585683
GO:BP	oxoacid metabolic process	GO:0043436	963	21272	9.2058e-18	17.0359	292	57	4.31195	0.05919	5.15703e-17	16.2876	272	54	4.38538	0.0560748
GO:BP	cellular lipid metabolic process	GO:0044255	985	21272	1.77281e-14	13.7513	292	53	3.91981	0.0538071	2.0275e-14	13.693	272	51	4.04924	0.0517766
GO:BP	monocarboxylic acid metabolic process	GO:0032787	605	21272	1.81696e-12	11.7407	292	39	4.69607	0.0644628	1.08467e-12	11.9647	272	38	4.91211	0.0628099
GO:BP	oxidation-reduction process	GO:0055114	1097	21272	1.69007e-12	11.7721	292	53	3.51961	0.0483136	5.52974e-10	9.2573	272	47	3.35066	0.0428441
GO:BP	fatty acid metabolic process	GO:0006631	401	21272	7.06452e-07	6.15092	292	25	4.54173	0.0623441	1.19051e-10	9.92427	272	29	5.65579	0.0723192
GO:BP	anion transport	GO:0006820	626	21272	2.47235e-05	4.60689	292	29	3.37481	0.0463259	5.33683e-10	9.27272	272	35	4.37253	0.0559105
GO:BP	lipid biosynthetic process	GO:0008610	575	21272	8.56785e-07	6.06713	292	30	3.80083	0.0521739	1.33564e-09	8.87431	272	33	4.48834	0.0573913
GO:BP	organic anion transport	GO:0015711	474	21272	2.12738e-05	4.67216	292	25	3.84226	0.0527426	7.8691e-09	8.10408	272	29	4.78475	0.0611814
GO:BP	steroid metabolic process	GO:0008202	296	21272	1.11969e-05	4.9509	292	20	4.92225	0.0675676	1.27218e-08	7.89545	272	23	6.07681	0.0777027
GO:BP	triglyceride metabolic process	GO:0006641	103	21272	3.34324e-06	5.47583	292	13	9.19457	0.126214	1.26707e-07	6.8972	272	14	10.6299	0.135922
GO:BP	acylglycerol metabolic process	GO:0006639	131	21272	7.19018e-06	5.14326	292	14	7.78542	0.10687	3.13392e-07	6.50391	272	15	8.95487	0.114504
GO:BP	neutral lipid metabolic process	GO:0006638	133	21272	8.77183e-06	5.05691	292	14	7.66835	0.105263	3.89538e-07	6.40945	272	15	8.82021	0.112782
GO:BP	small molecule biosynthetic process	GO:0044283	618	21272	4.65678e-06	5.33191	292	30	3.53637	0.0485437	9.64712e-07	6.0156	272	30	3.7964	0.0485437
GO:BP	small molecule catabolic process	GO:0044282	346	21272	1.0654e-06	5.97249	292	23	4.84258	0.066474	0.00579637	2.23684	272	17	3.84249	0.0491329
GO:BP	carboxylic acid biosynthetic process	GO:0046394	287	21272	1.09148e-06	5.96198	292	21	5.33044	0.0731707	1.35874e-05	4.86686	272	19	5.17739	0.0662021
GO:BP	organic acid biosynthetic process	GO:0016053	289	21272	1.23874e-06	5.90702	292	21	5.29355	0.0726644	1.52195e-05	4.8176	272	19	5.14156	0.0657439
GO:BP	lipid catabolic process	GO:0016042	314	21272	0.000157961	3.80145	292	19	4.40808	0.0605096	1.7465e-06	5.75783	272	21	5.23033	0.066879
GO:BP	ribonucleoside bisphosphate metabolic process	GO:0033875	107	21272	5.54859e-05	4.25582	292	12	8.17002	0.11215	2.59102e-06	5.58653	272	13	9.50165	0.121495
GO:BP	nucleoside bisphosphate metabolic process	GO:0033865	107	21272	5.54859e-05	4.25582	292	12	8.17002	0.11215	2.59102e-06	5.58653	272	13	9.50165	0.121495
GO:BP	purine nucleoside bisphosphate metabolic process	GO:0034032	107	21272	5.54859e-05	4.25582	292	12	8.17002	0.11215	2.59102e-06	5.58653	272	13	9.50165	0.121495
GO:BP	thioester metabolic process	GO:0035383	91	21272	0.000982645	3.0076	292	10	8.00542	0.10989	4.3856e-06	5.35797	272	12	10.3129	0.131868
GO:BP	acyl-CoA metabolic process	GO:0006637	91	21272	0.000982645	3.0076	292	10	8.00542	0.10989	4.3856e-06	5.35797	272	12	10.3129	0.131868
GO:BP	organic hydroxy compound metabolic process	GO:1901615	509	21272	8.59336e-05	4.06584	292	25	3.57806	0.0491159	5.276e-06	5.2777	272	26	3.9948	0.0510806
GO:BP	sulfur compound metabolic process	GO:0006790	292	21272	0.00132452	2.87794	292	17	4.24123	0.0582192	1.80099e-05	4.74449	272	19	5.08874	0.0650685
GO:BP	sterol metabolic process	GO:0016125	133	21272	0.18849	0.724712	292	9	4.92965	0.0676692	3.80165e-05	4.42003	272	13	7.64418	0.0977444
GO:BP	ion transport	GO:0006811	1686	21272	0.0254513	1.59429	292	45	1.94438	0.0266904	3.91687e-05	4.40706	272	50	2.31927	0.029656
GO:BP	transmembrane transport	GO:0055085	1545	21272	0.0334387	1.47575	292	42	1.98037	0.0271845	5.26962e-05	4.27822	272	47	2.37908	0.0304207
GO:BP	glycerolipid metabolic process	GO:0046486	353	21272	0.000209437	3.67895	292	20	4.12744	0.0566572	7.39944e-05	4.1308	272	20	4.43093	0.0566572
GO:BP	cholesterol metabolic process	GO:0008203	120	21272	0.510027	0.292407	292	8	4.85662	0.0666667	0.000105535	3.9766	272	12	7.82059	0.1
GO:BP	alcohol metabolic process	GO:0006066	336	21272	0.0089338	2.04896	292	17	3.68583	0.0505952	0.00016996	3.76965	272	19	4.42236	0.0565476
GO:BP	catabolic process	GO:0009056	2342	21272	0.000231948	3.63461	292	63	1.95965	0.0269001	0.435657	0.360856	272	50	1.66964	0.0213493
GO:BP	organic acid catabolic process	GO:0016054	232	21272	0.000293272	3.53273	292	16	5.02409	0.0689655	0.0223041	1.65161	272	13	4.38223	0.0560345
GO:BP	carboxylic acid catabolic process	GO:0046395	232	21272	0.000293272	3.53273	292	16	5.02409	0.0689655	0.0223041	1.65161	272	13	4.38223	0.0560345
GO:BP	secondary alcohol metabolic process	GO:1902652	132	21272	0.970582	0.0129676	292	8	4.41511	0.0606061	0.000304991	3.51571	272	12	7.10963	0.0909091
GO:BP	steroid biosynthetic process	GO:0006694	161	21272	0.79211	0.101214	292	9	4.07232	0.0559006	0.00036956	3.43231	272	13	6.31476	0.0807453
GO:BP	carboxylic acid transport	GO:0046942	323	21272	0.00526904	2.27827	292	17	3.83417	0.0526316	0.000469047	3.32878	272	18	4.35822	0.0557276
GO:BP	organic acid transport	GO:0015849	326	21272	0.0059666	2.22427	292	17	3.79889	0.0521472	0.000537761	3.26941	272	18	4.31812	0.0552147
GO:BP	alpha-amino acid metabolic process	GO:1901605	185	21272	0.000577667	3.23832	292	14	5.51292	0.0756757	0.320092	0.494726	272	10	4.22734	0.0540541
GO:BP	steroid catabolic process	GO:0006706	24	21272	0.00138959	2.85711	292	6	18.2123	0.25	0.00104281	2.98179	272	6	19.5515	0.25
GO:BP	metabolic process	GO:0008152	11496	21272	0.00106733	2.9717	292	199	1.26105	0.0173104	0.110518	0.956565	272	179	1.21772	0.0155706
GO:BP	hormone metabolic process	GO:0042445	201	21272	0.00158062	2.80117	292	14	5.07408	0.0696517	0.133758	0.873679	272	11	4.27992	0.0547264
GO:BP	cellular hormone metabolic process	GO:0034754	120	21272	0.00166678	2.77812	292	11	6.67785	0.0916667	0.35807	0.446032	272	8	5.21373	0.0666667
GO:BP	isoprenoid metabolic process	GO:0006720	98	21272	0.00196802	2.70597	292	10	7.4336	0.102041	0.0853676	1.06871	272	8	6.38415	0.0816327
GO:BP	monocarboxylic acid biosynthetic process	GO:0072330	189	21272	0.0250638	1.60095	292	12	4.62535	0.0634921	0.00233271	2.63214	272	13	5.37924	0.0687831
GO:BP	xenobiotic metabolic process	GO:0006805	101	21272	0.00260377	2.5844	292	10	7.2128	0.0990099	0.726884	0.138535	272	7	5.42021	0.0693069
GO:BP	cellular response to xenobiotic stimulus	GO:0071466	105	21272	0.00372564	2.4288	292	10	6.93803	0.0952381	0.921221	0.0356363	272	7	5.21373	0.0666667
GO:BP	purine-containing compound metabolic process	GO:0072521	415	21272	0.0383878	1.41581	292	18	3.15973	0.0433735	0.00421548	2.37515	272	19	3.58051	0.0457831
GO:BP	ether metabolic process	GO:0018904	17	21272	0.00509167	2.29314	292	5	21.4263	0.294118	1	0	272	3	13.801	0.176471
GO:BP	lipid localization	GO:0010876	436	21272	0.00572393	2.24231	292	20	3.34171	0.0458716	0.032485	1.48832	272	18	3.22868	0.0412844
GO:BP	response to organic cyclic compound	GO:0014070	1067	21272	1	0	292	28	1.9117	0.0262418	0.00584885	2.23293	272	33	2.41874	0.0309278
GO:BP	monocarboxylic acid catabolic process	GO:0072329	119	21272	1	0	292	7	4.28525	0.0588235	0.00704173	2.15232	272	10	6.57192	0.0840336
GO:BP	response to xenobiotic stimulus	GO:0009410	113	21272	0.00728166	2.13777	292	10	6.44684	0.0884956	1	0	272	7	4.84461	0.0619469
GO:BP	plasma lipoprotein particle organization	GO:0071827	33	21272	0.163131	0.787463	292	5	11.0378	0.151515	0.00779094	2.10841	272	6	14.2193	0.181818
GO:BP	carbohydrate derivative metabolic process	GO:1901135	970	21272	0.00876564	2.05722	292	32	2.40328	0.0329897	0.0465047	1.3325	272	29	2.33811	0.0298969
GO:BP	regulation of triglyceride metabolic process	GO:0090207	49	21272	0.00896428	2.04748	292	7	10.407	0.142857	0.901631	0.0449714	272	5	7.98019	0.102041
GO:BP	plasma lipoprotein particle assembly	GO:0034377	20	21272	1	0	292	3	10.9274	0.15	0.00992101	2.00344	272	5	19.5515	0.25
GO:BP	detoxification	GO:0098754	124	21272	1	0	292	7	4.11246	0.0564516	0.0102122	1.99088	272	10	6.30693	0.0806452
GO:BP	ether lipid metabolic process	GO:0046485	10	21272	0.0136885	1.86364	292	4	29.1397	0.4	0.527649	0.277655	272	3	23.4618	0.3
GO:BP	protein-lipid complex subunit organization	GO:0071825	37	21272	0.286473	0.542916	292	5	9.8445	0.135135	0.0156668	1.80502	272	6	12.682	0.162162
GO:BP	sterol biosynthetic process	GO:0016126	56	21272	1	0	292	4	5.20352	0.0714286	0.0159698	1.7967	272	7	9.77574	0.125
GO:BP	terpenoid metabolic process	GO:0006721	75	21272	0.017424	1.75885	292	8	7.77059	0.106667	0.904543	0.0435708	272	6	6.25647	0.08
GO:BP	response to drug	GO:0042493	470	21272	0.0174705	1.75769	292	20	3.09997	0.0425532	0.0251653	1.5992	272	19	3.16151	0.0404255
GO:BP	triglyceride biosynthetic process	GO:0019432	38	21272	0.0242515	1.61526	292	6	11.5025	0.157895	0.018406	1.73504	272	6	12.3483	0.157895
GO:BP	organic substance catabolic process	GO:1901575	1941	21272	0.0205468	1.68726	292	50	1.87659	0.0257599	1	0	272	41	1.65195	0.0211231
GO:BP	cellular modified amino acid metabolic process	GO:0006575	165	21272	0.19594	0.707877	292	10	4.41511	0.0606061	0.0214758	1.66805	272	11	5.21373	0.0666667
GO:BP	primary metabolic process	GO:0044238	10240	21272	0.021751	1.66252	292	177	1.25921	0.0172852	1	0	272	155	1.18378	0.0151367
GO:BP	cellular amino acid metabolic process	GO:0006520	253	21272	0.0231109	1.63618	292	14	4.03119	0.055336	1	0	272	10	3.09114	0.0395257
GO:BP	organic hydroxy compound biosynthetic process	GO:1901617	234	21272	1	0	292	10	3.11322	0.042735	0.0244521	1.61168	272	13	4.34477	0.0555556
GO:BP	cellular detoxification	GO:1990748	109	21272	1	0	292	6	4.01005	0.0550459	0.0254404	1.59448	272	9	6.45737	0.0825688
GO:BP	purine ribonucleotide metabolic process	GO:0009150	347	21272	0.197148	0.705207	292	15	3.14911	0.0432277	0.0254547	1.59423	272	16	3.60603	0.0461095
GO:BP	regulation of blood coagulation	GO:0030193	79	21272	0.0256971	1.59012	292	8	7.37715	0.101266	1	0	272	6	5.93969	0.0759494
GO:BP	positive regulation of lipid storage	GO:0010884	23	21272	0.0258784	1.58706	292	5	15.8368	0.217391	0.43448	0.36203	272	4	13.601	0.173913
GO:BP	protein-lipid complex assembly	GO:0065005	24	21272	1	0	292	3	9.10616	0.125	0.0260827	1.58365	272	5	16.2929	0.208333
GO:BP	organic substance metabolic process	GO:0071704	10940	21272	0.0274464	1.56151	292	186	1.23857	0.0170018	1	0	272	166	1.18667	0.0151737
GO:BP	regulation of hemostasis	GO:1900046	80	21272	0.0282162	1.5495	292	8	7.28493	0.1	1	0	272	6	5.86544	0.075
GO:BP	cellular lipid catabolic process	GO:0044242	203	21272	1	0	292	8	2.87091	0.0394089	0.0287688	1.54108	272	12	4.62301	0.0591133
GO:BP	glycerol ether metabolic process	GO:0006662	12	21272	0.0315725	1.50069	292	4	24.2831	0.333333	0.949174	0.0226543	272	3	19.5515	0.25
GO:BP	lipid storage	GO:0019915	86	21272	0.36394	0.43897	292	7	5.9296	0.0813953	0.0328438	1.48355	272	8	7.27497	0.0930233
GO:BP	regulation of coagulation	GO:0050818	82	21272	0.0338813	1.47004	292	8	7.10725	0.097561	1	0	272	6	5.72238	0.0731707
GO:BP	blood coagulation	GO:0007596	165	21272	0.0366318	1.43614	292	11	4.85662	0.0666667	0.642217	0.192318	272	9	4.26578	0.0545455
GO:BP	cellular metabolic process	GO:0044237	10318	21272	0.037885	1.42153	292	177	1.24969	0.0171545	1	0	272	157	1.18999	0.0152161
GO:BP	ribonucleotide metabolic process	GO:0009259	360	21272	0.295342	0.529675	292	15	3.03539	0.0416667	0.0400584	1.39731	272	16	3.47582	0.0444444
GO:BP	hemostasis	GO:0007599	167	21272	0.0409949	1.38727	292	11	4.79846	0.0658683	0.702042	0.153637	272	9	4.21469	0.0538922
GO:BP	cellular response to toxic substance	GO:0097237	116	21272	1	0	292	6	3.76807	0.0517241	0.0420907	1.37581	272	9	6.0677	0.0775862
GO:BP	coagulation	GO:0050817	168	21272	0.0433403	1.36311	292	11	4.7699	0.0654762	0.73364	0.134517	272	9	4.1896	0.0535714
GO:BP	cellular catabolic process	GO:0044248	1996	21272	0.0434007	1.3625	292	50	1.82488	0.0250501	1	0	272	39	1.52807	0.0195391
GO:BP	acylglycerol biosynthetic process	GO:0046463	44	21272	0.0578732	1.23752	292	6	9.934	0.136364	0.0441357	1.35521	272	6	10.6644	0.136364
GO:BP	neutral lipid biosynthetic process	GO:0046460	44	21272	0.0578732	1.23752	292	6	9.934	0.136364	0.0441357	1.35521	272	6	10.6644	0.136364
GO:BP	transport across blood-brain barrier	GO:0150104	5	21272	0.0501702	1.29955	292	3	43.7096	0.6	0.0461115	1.33619	272	3	46.9235	0.6
GO:BP	response to toxic substance	GO:0009636	250	21272	1	0	292	9	2.62258	0.036	0.0492891	1.30725	272	13	4.06671	0.052
GO:CC	microbody	GO:0042579	147	21187	0.00237134	2.62501	300	11	5.28474	0.0748299	0.000950776	3.02192	271	11	5.85026	0.0748299
GO:CC	peroxisome	GO:0005777	147	21187	0.00237134	2.62501	300	11	5.28474	0.0748299	0.000950776	3.02192	271	11	5.85026	0.0748299
GO:CC	endoplasmic reticulum	GO:0005783	1643	21187	0.00428178	2.36838	300	45	1.9343	0.0273889	0.0834683	1.07848	271	38	1.8082	0.0231284
GO:CC	extracellular space	GO:0005615	1846	21187	0.0169319	1.77129	300	47	1.7981	0.0254605	0.210235	0.677295	271	40	1.69406	0.0216685
GO:CC	extracellular region	GO:0005576	2721	21187	0.0261124	1.58315	300	62	1.6092	0.0227857	0.0588885	1.22997	271	56	1.60901	0.0205807
GO:CC	collagen-containing extracellular matrix	GO:0062023	340	21187	0.10892	0.962892	300	14	2.90802	0.0411765	0.0405432	1.39208	271	14	3.21921	0.0411765
KEGG	Metabolic pathways	KEGG:01100	1520	8359	2.94232e-14	13.5313	158	73	2.54084	0.0480263	5.67724e-13	12.2459	139	65	2.57163	0.0427632
KEGG	Complement and coagulation cascades	KEGG:04610	91	8359	1.11922e-05	4.95109	158	12	6.97649	0.131868	0.0654676	1.18397	139	7	4.6259	0.0769231
KEGG	Steroid hormone biosynthesis	KEGG:00140	87	8359	5.9315e-05	4.22684	158	11	6.68915	0.126437	0.00791126	2.10175	139	8	5.52981	0.091954
KEGG	Metabolism of xenobiotics by cytochrome P450	KEGG:00980	64	8359	0.000260982	3.58339	158	9	7.43977	0.140625	0.00729089	2.13722	139	7	6.57745	0.109375
KEGG	Butanoate metabolism	KEGG:00650	27	8359	0.000830629	3.08059	158	6	11.7567	0.222222	0.000360762	3.44278	139	6	13.3637	0.222222
KEGG	Glutathione metabolism	KEGG:00480	64	8359	0.66184	0.179247	158	5	4.13321	0.078125	0.000826144	3.08294	139	8	7.51709	0.125
KEGG	Bile secretion	KEGG:04976	92	8359	0.00524397	2.28034	158	9	5.1755	0.0978261	0.0017319	2.76148	139	9	5.88294	0.0978261
KEGG	Drug metabolism - cytochrome P450	KEGG:00982	66	8359	0.00290629	2.53666	158	8	6.41273	0.121212	0.0650778	1.18657	139	6	5.46697	0.0909091
KEGG	Pentose and glucuronate interconversions	KEGG:00040	34	8359	0.00338281	2.47072	158	6	9.33619	0.176471	1	0	139	2	3.53745	0.0588235
KEGG	Chemical carcinogenesis	KEGG:05204	91	8359	0.00480769	2.31806	158	9	5.23237	0.0989011	0.0108823	1.96328	139	8	5.28674	0.0879121
KEGG	Retinol metabolism	KEGG:00830	92	8359	0.00524397	2.28034	158	9	5.1755	0.0978261	0.359332	0.444504	139	6	3.92196	0.0652174
KEGG	Glycine, serine and threonine metabolism	KEGG:00260	38	8359	0.00652364	2.18551	158	6	8.35343	0.157895	0.0326971	1.48549	139	5	7.91272	0.131579
KEGG	PPAR signaling pathway	KEGG:03320	89	8359	0.133506	0.874498	158	7	4.16107	0.0786517	0.00929895	2.03157	139	8	5.40555	0.0898876
KEGG	Primary bile acid biosynthesis	KEGG:00120	17	8359	0.348529	0.457761	158	3	9.33619	0.176471	0.0126103	1.89927	139	4	14.1498	0.235294
KEGG	Drug metabolism - other enzymes	KEGG:00983	85	8359	0.0179791	1.74523	158	8	4.9793	0.0941176	0.0433599	1.36291	139	7	4.95243	0.0823529
KEGG	Arachidonic acid metabolism	KEGG:00590	87	8359	0.116834	0.932429	158	7	4.25673	0.0804598	0.0499379	1.30157	139	7	4.83858	0.0804598
REAC	Metabolism	REAC:R-MMU-1430728	1678	8684	1.74734e-15	14.7576	166	81	2.52525	0.0482718	3.98848e-12	11.3992	146	69	2.44582	0.0411204
REAC	Metabolism of lipids	REAC:R-MMU-556833	583	8684	1.57263e-08	7.80337	166	37	3.32005	0.0634648	1.17377e-07	6.93042	146	33	3.36676	0.0566038
REAC	Biological oxidations	REAC:R-MMU-211859	204	8684	3.32577e-06	5.47811	166	19	4.87231	0.0931373	2.43555e-06	5.6134	146	18	5.24819	0.0882353
REAC	Metabolism of steroids	REAC:R-MMU-8957322	122	8684	0.000171202	3.76649	166	13	5.57436	0.106557	3.66999e-05	4.43533	146	13	6.33797	0.106557
REAC	SLC-mediated transmembrane transport	REAC:R-MMU-425407	218	8684	1	0	166	11	2.63966	0.0504587	0.0053729	2.26979	146	14	3.81978	0.0642202
REAC	Phase II - Conjugation of compounds	REAC:R-MMU-156580	92	8684	0.0204243	1.68985	166	9	5.1176	0.0978261	0.00713022	2.1469	146	9	5.81864	0.0978261
REAC	Post-translational protein phosphorylation	REAC:R-MMU-8957275	105	8684	0.0100099	1.99957	166	10	4.98221	0.0952381	0.119041	0.924304	146	8	4.53177	0.0761905
REAC	Phase I - Functionalization of compounds	REAC:R-MMU-211945	106	8684	0.0108728	1.96366	166	10	4.93521	0.0943396	0.0220809	1.65598	146	9	5.05014	0.0849057
REAC	Regulation of Insulin-like Growth Factor (IGF) transport and uptake by Insulin-like Growth Factor Binding Proteins (IGFBPs)	REAC:R-MMU-381426	111	8684	0.016208	1.79027	166	10	4.71291	0.0900901	0.173224	0.761393	146	8	4.28681	0.0720721
REAC	Metabolism of amino acids and derivatives	REAC:R-MMU-71291	240	8684	0.0175372	1.75604	166	15	3.26958	0.0625	0.752178	0.123679	146	11	2.72614	0.0458333
REAC	Amino acid transport across the plasma membrane	REAC:R-MMU-352230	29	8684	0.0655942	1.18313	166	5	9.01953	0.172414	0.0344769	1.46247	146	5	10.2551	0.172414
WP	Complement Activation, Classical Pathway	WP:WP200	16	4511	1.88746e-05	4.72412	91	6	18.5893	0.375	1	0	83	2	6.79367	0.125
WP	Metapathway biotransformation	WP:WP1251	138	4511	0.000140724	3.85163	91	13	4.66977	0.0942029	0.00153034	2.81521	83	11	4.3322	0.0797101
WP	Eicosanoid metabolism via Cyclo Oxygenases (COX)	WP:WP4347	31	4511	0.00135979	2.86653	91	6	9.59447	0.193548	0.00923486	2.03457	83	5	8.76603	0.16129
WP	PPAR signaling pathway	WP:WP2316	81	4511	0.0540834	1.26694	91	7	4.28395	0.0864198	0.00428194	2.36836	83	8	5.36784	0.0987654
WP	Amino Acid metabolism	WP:WP662	94	4511	0.00469139	2.3287	91	9	4.7462	0.0957447	0.307244	0.512516	83	6	3.46911	0.0638298
WP	Cholesterol Biosynthesis	WP:WP103	15	4511	0.147156	0.832223	91	3	9.91429	0.2	0.00528265	2.27715	83	4	14.4932	0.266667
WP	Cholesterol metabolism (includes both Bloch and Kandutsch-Russell pathways)	WP:WP4346	49	4511	0.137516	0.861646	91	5	5.05831	0.102041	0.0101827	1.99214	83	6	6.65503	0.122449
WP	Statin Pathway	WP:WP1	19	4511	0.295638	0.52924	91	3	7.82707	0.157895	0.0141808	1.8483	83	4	11.442	0.210526
WP	Oxidative Stress and Redox Pathway	WP:WP4466	89	4511	1	0	91	5	2.78491	0.0561798	0.0478376	1.32023	83	7	4.27467	0.0786517
WP	Retinol metabolism	WP:WP1259	39	4511	0.0486477	1.31294	91	5	6.35531	0.128205	0.227573	0.642879	83	4	5.5743	0.102564
TF	Factor: Pax-4; motif: NNNNNYCACCCB	TF:M00378	18725	21846	0.0011991	2.92114	310	293	1.1027	0.0156475	0.0187986	1.72587	282	265	1.09634	0.0141522
TF	Factor: Pax-4; motif: NNNNNYCACCCB; match class: 0	TF:M00378_0	18725	21846	0.0011991	2.92114	310	293	1.1027	0.0156475	0.0187986	1.72587	282	265	1.09634	0.0141522
TF	Factor: C/EBPalpha; motif: NNATTRCNNAANNN; match class: 0	TF:M00116_0	3905	21846	0.0412402	1.38468	310	85	1.53394	0.021767	0.0350312	1.45555	282	79	1.56722	0.0202305
TF	Factor: C/EBPalpha; motif: NNATTRCNNAANNN	TF:M00116	3905	21846	0.0412402	1.38468	310	85	1.53394	0.021767	0.0350312	1.45555	282	79	1.56722	0.0202305
TF	Factor: Pax-4; motif: NNNNNYCACCCB; match class: 1	TF:M00378_1	14470	21846	0.038682	1.41249	310	239	1.16396	0.0165169	0.0649246	1.18759	282	218	1.16711	0.0150657
TF	Factor: C/EBPdelta; motif: TKNNGCAATN; match class: 0	TF:M07316_0	3866	21846	1	0	310	77	1.40359	0.0199172	0.0447808	1.34891	282	78	1.56299	0.0201759
TF	Factor: C/EBPdelta; motif: TKNNGCAATN	TF:M07316	3866	21846	1	0	310	77	1.40359	0.0199172	0.0447808	1.34891	282	78	1.56299	0.0201759
MIRNA	mmu-miR-28a-5p	MIRNA:mmu-miR-28a-5p	8	7031	1	0	111	2	15.8356	0.25	0.0414954	1.382	116	3	22.7295	0.375
HP	Premature loss of primary teeth	HP:0006323	22	4393	0.000334355	3.47579	98	7	14.263	0.318182	0.0408508	1.3888	79	5	12.6381	0.227273

## Sheet: comparative gProfiler (only)
term					WT						KO
source	term_name	term_id	term_size	effective_domain_size	adjusted_p_value__WT	negative_log10_of_adjusted_p_value	query_size__WT	intersection_size__WT	enrichment	term coverage	adjusted_p_value__KO	negative_log10_of_adjusted_p_value	query_size__KO	intersection_size__KO	enrichment	term coverage
GO:MF	catalytic activity	GO:0003824	5904	21090	0.0030686	2.51306	84	43	1.8286	0.0072832	1	0	57	18	1.12805	0.00304878
GO:MF	transporter activity	GO:0005215	1164	21090	1	0	84	6	1.29418	0.00515464	0.0048579	2.31355	57	13	4.1323	0.0111684
GO:MF	ion transmembrane transporter activity	GO:0015075	850	21090	1	0	84	4	1.18151	0.00470588	0.00674352	2.17111	57	11	4.78824	0.0129412
GO:MF	transmembrane transporter activity	GO:0022857	1032	21090	1	0	84	4	0.973145	0.00387597	0.00758655	2.11996	57	12	4.30233	0.0116279
GO:MF	glutathione peroxidase activity	GO:0004602	21	21090	1	0					0.0112377	1.94932	57	3	52.8571	0.142857
GO:MF	secondary active transmembrane transporter activity	GO:0015291	234	21090	1	0	84	2	2.14591	0.00854701	0.018493	1.73299	57	6	9.48718	0.025641
GO:MF	inorganic molecular entity transmembrane transporter activity	GO:0015318	803	21090	1	0	84	4	1.25067	0.00498132	0.0241043	1.61791	57	10	4.60772	0.0124533
GO:MF	acyl-CoA hydrolase activity	GO:0047617	27	21090	1	0					0.0244316	1.61205	57	3	41.1111	0.111111
GO:MF	CoA hydrolase activity	GO:0016289	29	21090	1	0					0.0304039	1.51707	57	3	38.2759	0.103448
GO:MF	carboxylic ester hydrolase activity	GO:0052689	158	21090	1	0	84	1	1.58906	0.00632911	0.0316493	1.49964	57	5	11.7089	0.0316456
GO:BP	small molecule catabolic process	GO:0044282	346	21272	0.00103337	2.98574	78	10	7.88202	0.0289017	1	0	58	4	4.23998	0.0115607
GO:BP	small molecule metabolic process	GO:0044281	1744	21272	0.00150349	2.8229	78	21	3.28387	0.0120413	0.433883	0.362627	58	14	2.94416	0.00802752
GO:BP	anion transport	GO:0006820	626	21272	1	0	78	5	2.17826	0.00798722	0.00193446	2.71344	58	11	6.44464	0.0175719
GO:BP	organic acid metabolic process	GO:0006082	990	21272	0.00502033	2.29927	78	15	4.13209	0.0151515	0.145449	0.83729	58	11	4.0751	0.0111111
GO:BP	aromatic amino acid family metabolic process	GO:0009072	35	21272	0.0154477	1.81114	78	4	31.1678	0.114286	1	0
GO:BP	ion transport	GO:0006811	1686	21272	1	0	78	11	1.7793	0.00652432	0.0166861	1.77764	58	16	3.48051	0.00948992
GO:BP	oxoacid metabolic process	GO:0043436	963	21272	0.0181926	1.7401	78	14	3.96475	0.0145379	0.113328	0.945663	58	11	4.18935	0.0114226
GO:BP	localization	GO:0051179	6159	21272	1	0	78	25	1.10699	0.0040591	0.0182023	1.73987	58	33	1.9651	0.00535801
GO:BP	fatty acid metabolic process	GO:0006631	401	21272	1	0	78	4	2.72038	0.00997506	0.0284273	1.54626	58	8	7.31688	0.0199501
GO:BP	cholesterol metabolic process	GO:0008203	120	21272	1	0	78	1	2.27265	0.00833333	0.0430845	1.36568	58	5	15.2816	0.0416667
GO:BP	carboxylic acid catabolic process	GO:0046395	232	21272	0.0441317	1.35525	78	7	8.22856	0.0301724	1	0	58	4	6.32342	0.0172414
GO:BP	organic acid catabolic process	GO:0016054	232	21272	0.0441317	1.35525	78	7	8.22856	0.0301724	1	0	58	4	6.32342	0.0172414
GO:BP	catabolic process	GO:0009056	2342	21272	0.0447621	1.34909	78	22	2.56183	0.00939368	1	0	58	9	1.40941	0.00384287
GO:CC	membrane-bounded organelle	GO:0043227	11238	21187	1	0	86	46	1.00842	0.00409326	0.0364626	1.43815	57	44	1.45532	0.00391529
KEGG	Pertussis	KEGG:05133	76	8359	0.000376809	3.42388	50	6	13.1984	0.0789474	1	0
KEGG	Pentose and glucuronate interconversions	KEGG:00040	34	8359	0.00324164	2.48924	50	4	19.6682	0.117647	1	0
KEGG	Porphyrin and chlorophyll metabolism	KEGG:00860	41	8359	0.00686391	2.16343	50	4	16.3102	0.097561	1	0
KEGG	Fatty acid elongation	KEGG:00062	29	8359	1	0					0.0103474	1.98517	31	3	27.8943	0.103448
KEGG	Complement and coagulation cascades	KEGG:04610	91	8359	0.0138805	1.85759	50	5	9.18571	0.0549451	1	0
KEGG	Biosynthesis of unsaturated fatty acids	KEGG:01040	33	8359	1	0					0.0152959	1.81542	31	3	24.5132	0.0909091
KEGG	Metabolic pathways	KEGG:01100	1520	8359	0.0173513	1.76067	50	20	2.19974	0.0131579	0.379905	0.420325	31	12	2.12878	0.00789474
WP	Complement Activation, Classical Pathway	WP:WP200	16	4511	8.49406e-05	4.07088	29	4	38.8879	0.25	1	0
WP	Oxidative Damage	WP:WP1496	41	4511	0.000174326	3.75864	29	5	18.9697	0.121951	1	0
WP	Fatty acid oxidation	WP:WP2318	10	4511	1	0					0.0341478	1.46664	21	2	42.9619	0.2
CORUM	Fras1-Frem1-Frem2 complex	CORUM:6239	1	1058	0.0499566	1.30141	5	1	211.6	1	1	0
